# Supplementary material for: AEGIS: an annotation extraction and genomic integration resource
Source: Bioinformatics. 2026 Jun 9;42(6):btag363. doi: 10.1093/bioinformatics/btag363 (PMC13296998; doi:10.1093/bioinformatics/btag363)
Supplement: btag363_Supplementary_Data [file btag363_supplementary_data.zip]

Archive with 10 entries (9 files):
- supp_mat/
- supp_mat/AEGIS MS - Supplementaries.docx
- supp_mat/Figure_Supplementary_S1.eps
- supp_mat/Figure_Supplementary_S3.eps
- supp_mat/Supplementary_Figure_S2.eps
- supp_mat/Supplementary_Table_S1.xlsx
- supp_mat/Supplementary_Table_S2.xlsx
- supp_mat/Supplementary_Table_S3.xlsx
- supp_mat/Supplementary_Table_S4.xlsx
- supp_mat/Supplementary_Table_S5.xlsx
