# Supplementary material for: AEGIS: an annotation extraction and genomic integration resource
Source: Bioinformatics. 2026 Jun 9;42(6):btag363. doi: 10.1093/bioinformatics/btag363 (PMC13296998; doi:10.1093/bioinformatics/btag363)
Supplement: btag363_Supplementary_Data [file btag363_supplementary_data.zip › supp_mat/Supplementary_Table_S3.xlsx]

## Sheet: Supplementary Table S3
Supplementary Table S3: All detected overlaps between TAIR10 and Araport11 annotation versions. Both annotations are associated to the same Arabidopsis genome assembly (TAIR10). While gene ids are mostly conserved between the versions some gene model changes and even id changes for certain loci are reported by the overlap tool, which is useful to summarise annotation version differences/similarit…
gene_id_A	gene_id_B	same_strand	min_gene_percent	min_exon_percent	min_CDS_percent	gene_id_A_origin	gene_id_B_origin	overlap_score
AT1G01010	AT1G01010	TRUE	100	100	100	Araport11	TAIR10	11
AT1G01020	AT1G01020	TRUE	69.4	99.8	100	Araport11	TAIR10	11
AT1G01030	AT1G01030	TRUE	100	100	100	Araport11	TAIR10	11
AT1G01040	AT1G01040	TRUE	99.7	99.6	100	Araport11	TAIR10	11
AT1G01050	AT1G01050	TRUE	99.1	98.2	100	Araport11	TAIR10	11
AT1G01060	AT1G01060	TRUE	99.7	100	100	Araport11	TAIR10	11
AT1G01070	AT1G01070	TRUE	85.2	98.8	100	Araport11	TAIR10	11
AT1G01080	AT1G01080	TRUE	82.5	100	100	Araport11	TAIR10	11
AT1G01090	AT1G01090	TRUE	87	85.8	100	Araport11	TAIR10	11
AT1G01100	AT1G01100	TRUE	86.4	78.1	100	Araport11	TAIR10	11
AT1G01110	AT1G01110	TRUE	88.1	84.3	100	Araport11	TAIR10	11
AT1G01120	AT1G01120	TRUE	92.5	92.5	100	Araport11	TAIR10	11
AT1G01130	AT1G01130	TRUE	100	100	100	Araport11	TAIR10	11
AT1G01140	AT1G01140	TRUE	95.9	100	100	Araport11	TAIR10	11
AT1G01150	AT1G01150	TRUE	90.8	85.2	100	Araport11	TAIR10	11
AT1G01160	AT1G01160	TRUE	100	100	100	Araport11	TAIR10	11
AT1G01170	AT1G01170	TRUE	100	100	100	Araport11	TAIR10	11
AT1G01180	AT1G01180	TRUE	80.8	80.8	100	Araport11	TAIR10	11
AT1G01190	AT1G01190	TRUE	92.7	96.3	100	Araport11	TAIR10	11
AT1G01200	AT1G01200	TRUE	88.3	81.4	100	Araport11	TAIR10	11
AT1G01210	AT1G01210	TRUE	45.1	98.7	100	Araport11	TAIR10	11
AT1G01220	AT1G01220	TRUE	98.5	98.2	100	Araport11	TAIR10	11
AT1G01225	AT1G01225	TRUE	96.5	95.2	100	Araport11	TAIR10	11
AT1G01230	AT1G01230	TRUE	97.6	95	100	Araport11	TAIR10	11
AT1G01240	AT1G01240	TRUE	91.4	91.5	100	Araport11	TAIR10	11
AT1G01250	AT1G01250	TRUE	94.3	94.3	100	Araport11	TAIR10	11
AT1G01260	AT1G01260	TRUE	96.7	95.2	100	Araport11	TAIR10	11
AT1G01280	AT1G01280	TRUE	100	100	100	Araport11	TAIR10	11
AT1G01290	AT1G01290	TRUE	82.6	53.4	100	Araport11	TAIR10	11
AT1G01300	AT1G01300	TRUE	88.4	88.4	100	Araport11	TAIR10	11
AT1G01305	AT1G01305	TRUE	97.4	97.4	100	Araport11	TAIR10	11
AT1G01310	AT1G01310	TRUE	100	100	100	Araport11	TAIR10	11
AT1G01320	AT1G01320	TRUE	100	100	100	Araport11	TAIR10	11
AT1G01340	AT1G01340	TRUE	95.9	100	100	Araport11	TAIR10	11
AT1G01350	AT1G01350	TRUE	98.4	97.6	100	Araport11	TAIR10	11
AT1G01355	AT1G01355	TRUE	88.6	86	100	Araport11	TAIR10	11
AT1G01360	AT1G01360	TRUE	87.1	84.8	100	Araport11	TAIR10	11
AT1G01370	AT1G01370	TRUE	70.9	66.1	100	Araport11	TAIR10	11
AT1G01380	AT1G01380	TRUE	81.3	75.7	100	Araport11	TAIR10	11
AT1G01400	AT1G01400	TRUE	100	100	100	Araport11	TAIR10	11
AT1G01410	AT1G01410	TRUE	100	100	100	Araport11	TAIR10	11
AT1G01430	AT1G01430	TRUE	79	76.9	100	Araport11	TAIR10	11
AT1G01440	AT1G01440	TRUE	81.7	78.5	100	Araport11	TAIR10	11
AT1G01450	AT1G01450	TRUE	100	100	100	Araport11	TAIR10	11
AT1G01453	AT1G01453	TRUE	83.6	100	100	Araport11	TAIR10	11
AT1G01460	AT1G01460	TRUE	86.4	79	100	Araport11	TAIR10	11
AT1G01470	AT1G01470	TRUE	56.4	53.9	100	Araport11	TAIR10	11
AT1G01480	AT1G01480	TRUE	97	95.9	100	Araport11	TAIR10	11
AT1G01490	AT1G01490	TRUE	84.2	70.9	100	Araport11	TAIR10	11
AT1G01500	AT1G01500	TRUE	85.2	82.4	100	Araport11	TAIR10	11
AT1G01510	AT1G01510	TRUE	85.5	81.7	100	Araport11	TAIR10	11
AT1G01520	AT1G01520	TRUE	76.1	64	100	Araport11	TAIR10	11
AT1G01530	AT1G01530	TRUE	99.4	99.2	100	Araport11	TAIR10	11
AT1G01540	AT1G01540	TRUE	92.4	89	100	Araport11	TAIR10	11
AT1G01550	AT1G01550	TRUE	95	92.9	100	Araport11	TAIR10	11
AT1G01560	AT1G01560	TRUE	94.1	100	100	Araport11	TAIR10	11
AT1G01590	AT1G01590	TRUE	85.8	80.6	100	Araport11	TAIR10	11
AT1G01600	AT1G01600	TRUE	93.5	93.1	100	Araport11	TAIR10	11
AT1G01610	AT1G01610	TRUE	97.8	96.9	100	Araport11	TAIR10	11
AT1G01620	AT1G01620	TRUE	87.2	84.4	100	Araport11	TAIR10	11
AT1G01630	AT1G01630	TRUE	87.3	81.3	100	Araport11	TAIR10	11
AT1G01640	AT1G01640	TRUE	87.9	81.5	100	Araport11	TAIR10	11
AT1G01650	AT1G01650	TRUE	98.2	88.8	100	Araport11	TAIR10	11
AT1G01660	AT1G01660	TRUE	89.1	100	100	Araport11	TAIR10	11
AT1G01670	AT1G01670	TRUE	94.1	87.8	100	Araport11	TAIR10	11
AT1G01680	AT1G01680	TRUE	89.8	81.3	100	Araport11	TAIR10	11
AT1G01695	AT1G01695	TRUE	81.3	78.5	100	Araport11	TAIR10	11
AT1G01700	AT1G01700	TRUE	83.9	79.3	100	Araport11	TAIR10	11
AT1G01710	AT1G01710	TRUE	70.7	68.3	100	Araport11	TAIR10	11
AT1G01720	AT1G01720	TRUE	81.6	79.6	100	Araport11	TAIR10	11
AT1G01725	AT1G01725	TRUE	92.1	84.4	100	Araport11	TAIR10	11
AT1G01730	AT1G01730	TRUE	79.4	76	100	Araport11	TAIR10	11
AT1G01740	AT1G01740	TRUE	87.2	88.3	100	Araport11	TAIR10	11
AT1G01750	AT1G01750	TRUE	84.1	81.2	100	Araport11	TAIR10	11
AT1G01760	AT1G01760	TRUE	93.5	100	100	Araport11	TAIR10	11
AT1G01770	AT1G01770	TRUE	99.7	99.4	100	Araport11	TAIR10	11
AT1G01780	AT1G01780	TRUE	100	100	100	Araport11	TAIR10	11
AT1G01790	AT1G01790	TRUE	94.6	91.4	100	Araport11	TAIR10	11
AT1G01800	AT1G01800	TRUE	92.3	100	100	Araport11	TAIR10	11
AT1G01810	AT1G01810	TRUE	97.9	97.9	100	Araport11	TAIR10	11
AT1G01820	AT1G01820	TRUE	90.8	83	100	Araport11	TAIR10	11
AT1G01830	AT1G01830	TRUE	97.8	96.7	100	Araport11	TAIR10	11
AT1G01840	AT1G01840	TRUE	100	100	100	Araport11	TAIR10	11
AT1G01860	AT1G01860	TRUE	98.9	98.3	100	Araport11	TAIR10	11
AT1G01880	AT1G01880	TRUE	85.5	94.7	100	Araport11	TAIR10	11
AT1G01900	AT1G01900	TRUE	95	94.4	100	Araport11	TAIR10	11
AT1G01910	AT1G01910	TRUE	93.7	100	100	Araport11	TAIR10	11
AT1G01920	AT1G01920	TRUE	95.6	100	100	Araport11	TAIR10	11
AT1G01930	AT1G01930	TRUE	96.7	95.1	100	Araport11	TAIR10	11
AT1G01940	AT1G01940	TRUE	93.1	83.9	100	Araport11	TAIR10	11
AT1G01950	AT1G01950	TRUE	98.8	100	100	Araport11	TAIR10	11
AT1G01960	AT1G01960	TRUE	95.5	94.3	100	Araport11	TAIR10	11
AT1G01970	AT1G01970	TRUE	96.7	96.4	100	Araport11	TAIR10	11
AT1G01980	AT1G01980	TRUE	94.6	94.6	100	Araport11	TAIR10	11
AT1G01990	AT1G01990	TRUE	79.3	79.3	100	Araport11	TAIR10	11
AT1G02000	AT1G02000	TRUE	85.3	85.3	100	Araport11	TAIR10	11
AT1G02010	AT1G02010	TRUE	93	87.8	100	Araport11	TAIR10	11
AT1G02020	AT1G02020	TRUE	92.8	94.1	100	Araport11	TAIR10	11
AT1G02030	AT1G02030	TRUE	90.8	90.8	100	Araport11	TAIR10	11
AT1G02040	AT1G02040	TRUE	83.1	83.1	100	Araport11	TAIR10	11
AT1G02050	AT1G02050	TRUE	86	85.2	100	Araport11	TAIR10	11
AT1G02060	AT1G02060	TRUE	97.8	97.8	100	Araport11	TAIR10	11
AT1G02065	AT1G02065	TRUE	93.5	79.9	100	Araport11	TAIR10	11
AT1G02070	AT1G02070	TRUE	79.4	76.6	100	Araport11	TAIR10	11
AT1G02080	AT1G02080	TRUE	99.5	98.9	100	Araport11	TAIR10	11
AT1G02090	AT1G02090	TRUE	93.6	91.1	100	Araport11	TAIR10	11
AT1G02100	AT1G02100	TRUE	100	100	100	Araport11	TAIR10	11
AT1G02110	AT1G02110	TRUE	100	100	100	Araport11	TAIR10	11
AT1G02120	AT1G02120	TRUE	95.9	91.8	100	Araport11	TAIR10	11
AT1G02130	AT1G02130	TRUE	95.4	92	100	Araport11	TAIR10	11
AT1G02140	AT1G02140	TRUE	93.4	89.7	100	Araport11	TAIR10	11
AT1G02145	AT1G02145	TRUE	100	100	100	Araport11	TAIR10	11
AT1G02150	AT1G02150	TRUE	96.6	96.5	100	Araport11	TAIR10	11
AT1G02160	AT1G02160	TRUE	95.6	99.6	100	Araport11	TAIR10	11
AT1G02170	AT1G02170	TRUE	93.9	92.1	100	Araport11	TAIR10	11
AT1G02180	AT1G02180	TRUE	99.6	99.6	100	Araport11	TAIR10	11
AT1G02190	AT1G02190	TRUE	99.3	99	100	Araport11	TAIR10	11
AT1G02205	AT1G02205	TRUE	88.6	100	100	Araport11	TAIR10	11
AT1G02210	AT1G02210	TRUE	100	100	100	Araport11	TAIR10	11
AT1G02220	AT1G02220	TRUE	88.6	85.1	100	Araport11	TAIR10	11
AT1G02230	AT1G02230	TRUE	81.9	75.3	100	Araport11	TAIR10	11
AT1G02250	AT1G02250	TRUE	94.6	92.3	100	Araport11	TAIR10	11
AT1G02260	AT1G02260	TRUE	87.9	86.5	100	Araport11	TAIR10	11
AT1G02270	AT1G02270	TRUE	97.1	94.7	100	Araport11	TAIR10	11
AT1G02280	AT1G02280	TRUE	98	96.6	100	Araport11	TAIR10	11
AT1G02290	AT1G02290	TRUE	96.8	95.9	100	Araport11	TAIR10	11
AT1G02300	AT1G02300	TRUE	90.2	83.8	100	Araport11	TAIR10	11
AT1G02305	AT1G02305	TRUE	100	100	100	Araport11	TAIR10	11
AT1G02310	AT1G02310	TRUE	95	100	100	Araport11	TAIR10	11
AT1G02320	AT1G02320	TRUE	100	100	100	Araport11	TAIR10	11
AT1G02330	AT1G02330	TRUE	91.9	88.7	100	Araport11	TAIR10	11
AT1G02335	AT1G02335	TRUE	87.1	84	100	Araport11	TAIR10	11
AT1G02340	AT1G02340	TRUE	93.9	90.1	100	Araport11	TAIR10	11
AT1G02350	AT1G02350	TRUE	100	100	100	Araport11	TAIR10	11
AT1G02360	AT1G02360	TRUE	80.5	90.4	100	Araport11	TAIR10	11
AT1G02370	AT1G02370	TRUE	89.8	88.5	100	Araport11	TAIR10	11
AT1G02380	AT1G02380	TRUE	91	85.1	100	Araport11	TAIR10	11
AT1G02390	AT1G02390	TRUE	89.6	86.4	100	Araport11	TAIR10	11
AT1G02400	AT1G02400	TRUE	97.4	94.7	100	Araport11	TAIR10	11
AT1G02405	AT1G02405	TRUE	69.9	69.9	100	Araport11	TAIR10	11
AT1G02410	AT1G02410	TRUE	94.4	92	100	Araport11	TAIR10	11
AT1G02420	AT1G02420	TRUE	97.1	97.1	100	Araport11	TAIR10	11
AT1G02430	AT1G02430	TRUE	79	72.1	100	Araport11	TAIR10	11
AT1G02440	AT1G02440	TRUE	75.5	88.3	100	Araport11	TAIR10	11
AT1G02450	AT1G02450	TRUE	86.8	86.8	100	Araport11	TAIR10	11
AT1G02460	AT1G02460	TRUE	90.2	86.8	100	Araport11	TAIR10	11
AT1G02475	AT1G02475	TRUE	90.6	85.2	100	Araport11	TAIR10	11
AT1G02490	AT1G02490	TRUE	39.3	39.3	100	Araport11	TAIR10	11
AT1G02500	AT1G02500	TRUE	90.9	87.5	100	Araport11	TAIR10	11
AT1G02510	AT1G02510	TRUE	100	100	100	Araport11	TAIR10	11
AT1G02520	AT1G02520	TRUE	92.1	89.8	100	Araport11	TAIR10	11
AT1G02530	AT1G02530	TRUE	97.7	97.2	100	Araport11	TAIR10	11
AT1G02540	AT1G02540	TRUE	100	100	100	Araport11	TAIR10	11
AT1G02550	AT1G02550	TRUE	100	100	100	Araport11	TAIR10	11
AT1G02560	AT1G02560	TRUE	94.2	90.7	100	Araport11	TAIR10	11
AT1G02570	AT1G02570	TRUE	89.7	89.7	100	Araport11	TAIR10	11
AT1G02575	AT1G02575	TRUE	85.8	85.8	100	Araport11	TAIR10	11
AT1G02580	AT1G02580	TRUE	98.9	97.9	100	Araport11	TAIR10	11
AT1G02590	AT1G02590	TRUE	100	100	100	Araport11	TAIR10	11
AT1G02610	AT1G02610	TRUE	94	83.2	100	Araport11	TAIR10	11
AT1G02620	AT1G02620	TRUE	53.2	49.7	100	Araport11	TAIR10	11
AT1G02630	AT1G02630	TRUE	91.3	90.2	100	Araport11	TAIR10	11
AT1G02640	AT1G02640	TRUE	95	93.2	100	Araport11	TAIR10	11
AT1G02650	AT1G02650	TRUE	85.9	84.5	100	Araport11	TAIR10	11
AT1G02660	AT1G02660	TRUE	92.9	91.8	100	Araport11	TAIR10	11
AT1G02670	AT1G02670	TRUE	92.3	94.3	100	Araport11	TAIR10	11
AT1G02680	AT1G02680	TRUE	100	100	100	Araport11	TAIR10	11
AT1G02690	AT1G02690	TRUE	92.7	100	100	Araport11	TAIR10	11
AT1G02700	AT1G02700	TRUE	77.9	76	100	Araport11	TAIR10	11
AT1G02710	AT1G02710	TRUE	100	100	100	Araport11	TAIR10	11
AT1G02720	AT1G02720	TRUE	93.3	91.2	100	Araport11	TAIR10	11
AT1G02730	AT1G02730	TRUE	98.3	98.2	100	Araport11	TAIR10	11
AT1G02740	AT1G02740	TRUE	91.4	84.2	100	Araport11	TAIR10	11
AT1G02750	AT1G02750	TRUE	94.6	90.7	100	Araport11	TAIR10	11
AT1G02770	AT1G02770	TRUE	99.2	98.8	100	Araport11	TAIR10	11
AT1G02780	AT1G02780	TRUE	95.5	93	100	Araport11	TAIR10	11
AT1G02790	AT1G02790	TRUE	98.6	98.3	100	Araport11	TAIR10	11
AT1G02800	AT1G02800	TRUE	98.1	96.8	100	Araport11	TAIR10	11
AT1G02810	AT1G02810	TRUE	90.7	89.4	100	Araport11	TAIR10	11
AT1G02813	AT1G02813	TRUE	93.9	93.9	100	Araport11	TAIR10	11
AT1G02816	AT1G02816	TRUE	63	63	100	Araport11	TAIR10	11
AT1G02820	AT1G02820	TRUE	78	75.4	100	Araport11	TAIR10	11
AT1G02830	AT1G02830	TRUE	88.4	86.3	100	Araport11	TAIR10	11
AT1G02840	AT1G02840	TRUE	91.8	83.8	100	Araport11	TAIR10	11
AT1G02850	AT1G02850	TRUE	90.4	100	100	Araport11	TAIR10	11
AT1G02860	AT1G02860	TRUE	100	100	100	Araport11	TAIR10	11
AT1G02870	AT1G02870	TRUE	99.7	99.5	100	Araport11	TAIR10	11
AT1G02890	AT1G02890	TRUE	98.5	97.6	100	Araport11	TAIR10	11
AT1G02900	AT1G02900	TRUE	67.8	67.8	100	Araport11	TAIR10	11
AT1G02910	AT1G02910	TRUE	97.1	92.1	100	Araport11	TAIR10	11
AT1G02920	AT1G02920	TRUE	79.5	76.3	100	Araport11	TAIR10	11
AT1G02930	AT1G02930	TRUE	92.2	88.4	100	Araport11	TAIR10	11
AT1G02950	AT1G02950	TRUE	96.2	100	100	Araport11	TAIR10	11
AT1G02960	AT1G02960	TRUE	95.3	90.2	100	Araport11	TAIR10	11
AT1G02965	AT1G02965	TRUE	100	100	100	Araport11	TAIR10	11
AT1G02970	AT1G02970	TRUE	98.7	97.8	100	Araport11	TAIR10	11
AT1G02980	AT1G02980	TRUE	85.6	95.2	100	Araport11	TAIR10	11
AT1G02990	AT1G02990	TRUE	97.8	100	100	Araport11	TAIR10	11
AT1G03000	AT1G03000	TRUE	96	94.1	100	Araport11	TAIR10	11
AT1G03010	AT1G03010	TRUE	87.6	83.6	100	Araport11	TAIR10	11
AT1G03020	AT1G03020	TRUE	45.9	45.9	100	Araport11	TAIR10	11
AT1G03030	AT1G03030	TRUE	93.1	92.2	100	Araport11	TAIR10	11
AT1G03040	AT1G03040	TRUE	95.9	92.6	100	Araport11	TAIR10	11
AT1G03050	AT1G03050	TRUE	90.6	89.2	100	Araport11	TAIR10	11
AT1G03055	AT1G03055	TRUE	97.1	95	100	Araport11	TAIR10	11
AT1G03060	AT1G03060	TRUE	95.4	100	100	Araport11	TAIR10	11
AT1G03070	AT1G03070	TRUE	95.4	90.5	100	Araport11	TAIR10	11
AT1G03080	AT1G03080	TRUE	95.5	95.5	100	Araport11	TAIR10	11
AT1G03090	AT1G03090	TRUE	97.1	95.1	100	Araport11	TAIR10	11
AT1G03100	AT1G03100	TRUE	100	100	100	Araport11	TAIR10	11
AT1G03103	AT1G03103	TRUE	100	100	100	Araport11	TAIR10	11
AT1G03106	AT1G03106	TRUE	99.9	99.9	100	Araport11	TAIR10	11
AT1G03110	AT1G03110	TRUE	99.5	99.2	100	Araport11	TAIR10	11
AT1G03120	AT1G03120	TRUE	91.6	87.3	100	Araport11	TAIR10	11
AT1G03130	AT1G03130	TRUE	93.3	93.3	100	Araport11	TAIR10	11
AT1G03140	AT1G03140	TRUE	94.6	92.9	100	Araport11	TAIR10	11
AT1G03150	AT1G03150	TRUE	97.1	91.8	100	Araport11	TAIR10	11
AT1G03160	AT1G03160	TRUE	98.8	100	100	Araport11	TAIR10	11
AT1G03170	AT1G03170	TRUE	45.6	45.6	100	Araport11	TAIR10	11
AT1G03180	AT1G03180	TRUE	96.5	95.1	100	Araport11	TAIR10	11
AT1G03190	AT1G03190	TRUE	100	100	100	Araport11	TAIR10	11
AT1G03200	AT1G03200	TRUE	28.2	75.5	100	Araport11	TAIR10	11
AT1G03210	AT1G03210	TRUE	89.6	85.2	100	Araport11	TAIR10	11
AT1G03220	AT1G03220	TRUE	80.9	80.9	100	Araport11	TAIR10	11
AT1G03230	AT1G03230	TRUE	80.3	80.3	100	Araport11	TAIR10	11
AT1G03240	AT1G03240	TRUE	91.2	86.5	100	Araport11	TAIR10	11
AT1G03250	AT1G03250	TRUE	96.9	100	100	Araport11	TAIR10	11
AT1G03260	AT1G03260	TRUE	96.4	92.3	100	Araport11	TAIR10	11
AT1G03270	AT1G03270	TRUE	92.5	85	100	Araport11	TAIR10	11
AT1G03280	AT1G03280	TRUE	98.4	96.7	100	Araport11	TAIR10	11
AT1G03290	AT1G03290	TRUE	59.9	48.3	100	Araport11	TAIR10	11
AT1G03300	AT1G03300	TRUE	100	100	100	Araport11	TAIR10	11
AT1G03310	AT1G03310	TRUE	96.4	95.6	100	Araport11	TAIR10	11
AT1G03320	AT1G03320	TRUE	95.1	94.6	100	Araport11	TAIR10	11
AT1G03330	AT1G03330	TRUE	97	93.7	100	Araport11	TAIR10	11
AT1G03340	AT1G03340	TRUE	88.8	86.1	100	Araport11	TAIR10	11
AT1G03350	AT1G03350	TRUE	96	96	100	Araport11	TAIR10	11
AT1G03360	AT1G03360	TRUE	96.8	95.4	100	Araport11	TAIR10	11
AT1G03365	AT1G03365	TRUE	98.6	98.1	100	Araport11	TAIR10	11
AT1G03370	AT1G03370	TRUE	97.4	96.7	100	Araport11	TAIR10	11
AT1G03380	AT1G03380	TRUE	92	89.2	100	Araport11	TAIR10	11
AT1G03390	AT1G03390	TRUE	100	100	100	Araport11	TAIR10	11
AT1G03400	AT1G03400	TRUE	90.6	89.2	100	Araport11	TAIR10	11
AT1G03410	AT1G03410	TRUE	100	100	100	Araport11	TAIR10	11
AT1G03430	AT1G03430	TRUE	89	83.6	100	Araport11	TAIR10	11
AT1G03440	AT1G03440	TRUE	77.6	77.6	100	Araport11	TAIR10	11
AT1G03445	AT1G03445	TRUE	100	100	100	Araport11	TAIR10	11
AT1G03457	AT1G03457	TRUE	92.4	86.3	100	Araport11	TAIR10	11
AT1G03470	AT1G03470	TRUE	98.9	91.8	100	Araport11	TAIR10	11
AT1G03475	AT1G03475	TRUE	88	83.1	100	Araport11	TAIR10	11
AT1G03490	AT1G03490	TRUE	100	100	100	Araport11	TAIR10	11
AT1G03510	AT1G03510	TRUE	87.8	87.8	100	Araport11	TAIR10	11
AT1G03520	AT1G03520	TRUE	95.7	95.2	100	Araport11	TAIR10	11
AT1G03530	AT1G03530	TRUE	90	89	100	Araport11	TAIR10	11
AT1G03540	AT1G03540	TRUE	94.9	94.9	100	Araport11	TAIR10	11
AT1G03550	AT1G03550	TRUE	100	100	100	Araport11	TAIR10	11
AT1G03560	AT1G03560	TRUE	96.4	96.4	100	Araport11	TAIR10	11
AT1G03590	AT1G03590	TRUE	93.8	90.3	100	Araport11	TAIR10	11
AT1G03600	AT1G03600	TRUE	59.3	59.3	100	Araport11	TAIR10	11
AT1G03610	AT1G03610	TRUE	90.5	88.3	100	Araport11	TAIR10	11
AT1G03620	AT1G03620	TRUE	51.7	48.8	100	Araport11	TAIR10	11
AT1G03630	AT1G03630	TRUE	81.5	78	100	Araport11	TAIR10	11
AT1G03650	AT1G03650	TRUE	92.2	88.9	100	Araport11	TAIR10	11
AT1G03660	AT1G03660	TRUE	13	31.8	100	Araport11	TAIR10	11
AT1G03670	AT1G03670	TRUE	100	100	100	Araport11	TAIR10	11
AT1G03680	AT1G03680	TRUE	96.4	95.1	100	Araport11	TAIR10	11
AT1G03687	AT1G03687	TRUE	95.7	100	100	Araport11	TAIR10	11
AT1G03700	AT1G03700	TRUE	82.9	76.5	100	Araport11	TAIR10	11
AT1G03710	AT1G03710	TRUE	97	96	100	Araport11	TAIR10	11
AT1G03720	AT1G03720	TRUE	93.2	100	100	Araport11	TAIR10	11
AT1G03730	AT1G03730	TRUE	84	84	100	Araport11	TAIR10	11
AT1G03740	AT1G03740	TRUE	94.8	94.1	100	Araport11	TAIR10	11
AT1G03750	AT1G03750	TRUE	97.2	96.6	100	Araport11	TAIR10	11
AT1G03760	AT1G03760	TRUE	100	100	100	Araport11	TAIR10	11
AT1G03770	AT1G03770	TRUE	93.6	100	100	Araport11	TAIR10	11
AT1G03780	AT1G03780	TRUE	99.5	100	100	Araport11	TAIR10	11
AT1G03790	AT1G03790	TRUE	84.8	84.8	100	Araport11	TAIR10	11
AT1G03800	AT1G03800	TRUE	57.7	57.7	100	Araport11	TAIR10	11
AT1G03810	AT1G03810	TRUE	100	100	100	Araport11	TAIR10	11
AT1G03820	AT1G03820	TRUE	76.3	76.3	100	Araport11	TAIR10	11
AT1G03830	AT1G03830	TRUE	92.9	90	100	Araport11	TAIR10	11
AT1G03840	AT1G03840	TRUE	91.7	87.7	100	Araport11	TAIR10	11
AT1G03850	AT1G03850	TRUE	81.6	80.3	100	Araport11	TAIR10	11
AT1G03860	AT1G03860	TRUE	95.6	97.6	100	Araport11	TAIR10	11
AT1G03870	AT1G03870	TRUE	88.9	88.9	100	Araport11	TAIR10	11
AT1G03880	AT1G03880	TRUE	100	100	100	Araport11	TAIR10	11
AT1G03890	AT1G03890	TRUE	100	100	100	Araport11	TAIR10	11
AT1G03900	AT1G03900	TRUE	98	96.7	100	Araport11	TAIR10	11
AT1G03905	AT1G03905	TRUE	92.1	72.5	100	Araport11	TAIR10	11
AT1G03910	AT1G03910	TRUE	94.9	100	100	Araport11	TAIR10	11
AT1G03920	AT1G03920	TRUE	93	89.6	100	Araport11	TAIR10	11
AT1G03930	AT1G03930	TRUE	97.8	96.7	100	Araport11	TAIR10	11
AT1G03940	AT1G03940	TRUE	79	79	100	Araport11	TAIR10	11
AT1G03950	AT1G03950	TRUE	99.1	97.9	100	Araport11	TAIR10	11
AT1G03960	AT1G03960	TRUE	97.7	97.2	100	Araport11	TAIR10	11
AT1G03970	AT1G03970	TRUE	100	100	100	Araport11	TAIR10	11
AT1G03982	AT1G03982	TRUE	100	100	100	Araport11	TAIR10	11
AT1G03990	AT1G03990	TRUE	96.3	95.5	100	Araport11	TAIR10	11
AT1G04000	AT1G04000	TRUE	80	80	100	Araport11	TAIR10	11
AT1G04010	AT1G04010	TRUE	94.9	89.9	100	Araport11	TAIR10	11
AT1G04030	AT1G04030	TRUE	99.7	99.6	100	Araport11	TAIR10	11
AT1G04040	AT1G04040	TRUE	98.5	97.9	100	Araport11	TAIR10	11
AT1G04050	AT1G04050	TRUE	86.7	93.7	100	Araport11	TAIR10	11
AT1G04070	AT1G04070	TRUE	91.9	91.9	100	Araport11	TAIR10	11
AT1G04080	AT1G04080	TRUE	100	100	100	Araport11	TAIR10	11
AT1G04090	AT1G04090	TRUE	94	93.1	100	Araport11	TAIR10	11
AT1G04100	AT1G04100	TRUE	96.9	95.9	100	Araport11	TAIR10	11
AT1G04110	AT1G04110	TRUE	92.6	92.6	100	Araport11	TAIR10	11
AT1G04120	AT1G04120	TRUE	96.8	95.8	100	Araport11	TAIR10	11
AT1G04130	AT1G04130	TRUE	93.3	89.6	100	Araport11	TAIR10	11
AT1G04140	AT1G04140	TRUE	100	100	100	Araport11	TAIR10	11
AT1G04150	AT1G04150	TRUE	89.2	89.2	100	Araport11	TAIR10	11
AT1G04160	AT1G04160	TRUE	93.3	86.7	100	Araport11	TAIR10	11
AT1G04170	AT1G04170	TRUE	97.8	96.4	100	Araport11	TAIR10	11
AT1G04180	AT1G04180	TRUE	78.1	76.8	100	Araport11	TAIR10	11
AT1G04190	AT1G04190	TRUE	96.5	94.1	100	Araport11	TAIR10	11
AT1G04200	AT1G04200	TRUE	97.2	95.1	100	Araport11	TAIR10	11
AT1G04210	AT1G04210	TRUE	99.4	99.3	100	Araport11	TAIR10	11
AT1G04220	AT1G04220	TRUE	91.6	87.3	100	Araport11	TAIR10	11
AT1G04230	AT1G04230	TRUE	81	68.8	100	Araport11	TAIR10	11
AT1G04250	AT1G04250	TRUE	91.1	82.5	100	Araport11	TAIR10	11
AT1G04260	AT1G04260	TRUE	65.1	65.1	100	Araport11	TAIR10	11
AT1G04270	AT1G04270	TRUE	92.2	86.7	100	Araport11	TAIR10	11
AT1G04280	AT1G04280	TRUE	88	81.5	100	Araport11	TAIR10	11
AT1G04290	AT1G04290	TRUE	81.7	78.9	100	Araport11	TAIR10	11
AT1G04300	AT1G04300	TRUE	99.2	100	100	Araport11	TAIR10	11
AT1G04310	AT1G04310	TRUE	95.9	96	100	Araport11	TAIR10	11
AT1G04330	AT1G04330	TRUE	96.8	96.8	100	Araport11	TAIR10	11
AT1G04340	AT1G04340	TRUE	89.7	80.7	100	Araport11	TAIR10	11
AT1G04350	AT1G04350	TRUE	72.1	69.9	100	Araport11	TAIR10	11
AT1G04360	AT1G04360	TRUE	81.4	81.4	100	Araport11	TAIR10	11
AT1G04370	AT1G04370	TRUE	54.6	54.6	100	Araport11	TAIR10	11
AT1G04380	AT1G04380	TRUE	76.5	68.5	100	Araport11	TAIR10	11
AT1G04400	AT1G04400	TRUE	93.2	91.8	100	Araport11	TAIR10	11
AT1G04410	AT1G04410	TRUE	94.8	92	100	Araport11	TAIR10	11
AT1G04420	AT1G04420	TRUE	96.2	94.2	100	Araport11	TAIR10	11
AT1G04430	AT1G04430	TRUE	94.1	91.7	100	Araport11	TAIR10	11
AT1G04440	AT1G04440	TRUE	92.2	87.5	100	Araport11	TAIR10	11
AT1G04450	AT1G04450	TRUE	89.9	85.6	100	Araport11	TAIR10	11
AT1G04470	AT1G04470	TRUE	92.2	91.6	100	Araport11	TAIR10	11
AT1G04480	AT1G04480	TRUE	88.8	78.8	100	Araport11	TAIR10	11
AT1G04490	AT1G04490	TRUE	68.2	100	100	Araport11	TAIR10	11
AT1G04500	AT1G04500	TRUE	93.8	95.2	100	Araport11	TAIR10	11
AT1G04510	AT1G04510	TRUE	95.3	90.3	100	Araport11	TAIR10	11
AT1G04520	AT1G04520	TRUE	95.1	92	100	Araport11	TAIR10	11
AT1G04530	AT1G04530	TRUE	91.5	88.7	100	Araport11	TAIR10	11
AT1G04540	AT1G04540	TRUE	73.8	73.8	100	Araport11	TAIR10	11
AT1G04550	AT1G04550	TRUE	93.7	100	100	Araport11	TAIR10	11
AT1G04555	AT1G04555	TRUE	97	94.8	100	Araport11	TAIR10	11
AT1G04560	AT1G04560	TRUE	100	100	100	Araport11	TAIR10	11
AT1G04570	AT1G04570	TRUE	90	89.5	100	Araport11	TAIR10	11
AT1G04580	AT1G04580	TRUE	91.5	89.1	100	Araport11	TAIR10	11
AT1G04590	AT1G04590	TRUE	97.8	100	100	Araport11	TAIR10	11
AT1G04600	AT1G04600	TRUE	94.7	90.1	100	Araport11	TAIR10	11
AT1G04610	AT1G04610	TRUE	98.4	97.9	100	Araport11	TAIR10	11
AT1G04620	AT1G04620	TRUE	86.2	72.4	100	Araport11	TAIR10	11
AT1G04625	AT1G04625	TRUE	100	100	100	Araport11	TAIR10	11
AT1G04630	AT1G04630	TRUE	100	100	100	Araport11	TAIR10	11
AT1G04635	AT1G04635	TRUE	94.1	94.1	100	Araport11	TAIR10	11
AT1G04640	AT1G04640	TRUE	92.9	99.9	100	Araport11	TAIR10	11
AT1G04645	AT1G04645	TRUE	100	100	100	Araport11	TAIR10	11
AT1G04650	AT1G04650	TRUE	93.5	91.5	100	Araport11	TAIR10	11
AT1G04660	AT1G04660	TRUE	91.6	91.6	100	Araport11	TAIR10	11
AT1G04670	AT1G04670	TRUE	92.9	91.3	100	Araport11	TAIR10	11
AT1G04680	AT1G04680	TRUE	96.6	92.7	100	Araport11	TAIR10	11
AT1G04690	AT1G04690	TRUE	91.9	87.9	100	Araport11	TAIR10	11
AT1G04700	AT1G04700	TRUE	96	95.2	100	Araport11	TAIR10	11
AT1G04710	AT1G04710	TRUE	97.4	95.4	100	Araport11	TAIR10	11
AT1G04730	AT1G04730	TRUE	95.4	91.3	100	Araport11	TAIR10	11
AT1G04750	AT1G04750	TRUE	96.2	93.4	100	Araport11	TAIR10	11
AT1G04760	AT1G04760	TRUE	60.4	56.2	100	Araport11	TAIR10	11
AT1G04770	AT1G04770	TRUE	93.8	92.4	100	Araport11	TAIR10	11
AT1G04778	AT1G04778	TRUE	44.6	36.1	100	Araport11	TAIR10	11
AT1G04780	AT1G04780	TRUE	90	89.7	100	Araport11	TAIR10	11
AT1G04790	AT1G04790	TRUE	88	83.1	100	Araport11	TAIR10	11
AT1G04800	AT1G04800	TRUE	81.3	81.3	100	Araport11	TAIR10	11
AT1G04810	AT1G04810	TRUE	97.7	96.4	100	Araport11	TAIR10	11
AT1G04820	AT1G04820	TRUE	89.1	86.4	100	Araport11	TAIR10	11
AT1G04830	AT1G04830	TRUE	100	100	100	Araport11	TAIR10	11
AT1G04840	AT1G04840	TRUE	74.8	73.9	100	Araport11	TAIR10	11
AT1G04850	AT1G04850	TRUE	97.2	94.2	100	Araport11	TAIR10	11
AT1G04860	AT1G04860	TRUE	99.5	99.4	100	Araport11	TAIR10	11
AT1G04870	AT1G04870	TRUE	97.7	96.4	100	Araport11	TAIR10	11
AT1G04880	AT1G04880	TRUE	94.7	89.8	100	Araport11	TAIR10	11
AT1G04890	AT1G04890	TRUE	100	100	100	Araport11	TAIR10	11
AT1G04900	AT1G04900	TRUE	100	100	100	Araport11	TAIR10	11
AT1G04910	AT1G04910	TRUE	94.5	90.7	100	Araport11	TAIR10	11
AT1G04920	AT1G04920	TRUE	96.5	95.7	100	Araport11	TAIR10	11
AT1G04930	AT1G04930	TRUE	96.7	100	100	Araport11	TAIR10	11
AT1G04940	AT1G04940	TRUE	96.4	95	100	Araport11	TAIR10	11
AT1G04945	AT1G04945	TRUE	100	100	100	Araport11	TAIR10	11
AT1G04950	AT1G04950	TRUE	99.3	98.6	100	Araport11	TAIR10	11
AT1G04960	AT1G04960	TRUE	97	98.3	100	Araport11	TAIR10	11
AT1G04970	AT1G04970	TRUE	96.8	95.4	100	Araport11	TAIR10	11
AT1G04980	AT1G04980	TRUE	97.1	95.6	100	Araport11	TAIR10	11
AT1G04985	AT1G04985	TRUE	79.7	64.5	100	Araport11	TAIR10	11
AT1G04990	AT1G04990	TRUE	83.3	95.7	100	Araport11	TAIR10	11
AT1G05000	AT1G05000	TRUE	95.8	88.9	100	Araport11	TAIR10	11
AT1G05010	AT1G05010	TRUE	91	89.2	100	Araport11	TAIR10	11
AT1G05020	AT1G05020	TRUE	92.5	92.5	100	Araport11	TAIR10	11
AT1G05030	AT1G05030	TRUE	84	94.5	100	Araport11	TAIR10	11
AT1G05040	AT1G05040	TRUE	98.6	100	100	Araport11	TAIR10	11
AT1G05055	AT1G05055	TRUE	95.6	93.7	100	Araport11	TAIR10	11
AT1G05060	AT1G05060	TRUE	98.5	97.3	100	Araport11	TAIR10	11
AT1G05065	AT1G05065	TRUE	35.1	35.1	100	Araport11	TAIR10	11
AT1G05070	AT1G05070	TRUE	93.7	88.5	100	Araport11	TAIR10	11
AT1G05080	AT1G05080	TRUE	100	100	100	Araport11	TAIR10	11
AT1G05085	AT1G05085	TRUE	100	100	100	Araport11	TAIR10	11
AT1G05100	AT1G05100	TRUE	94.9	94.9	100	Araport11	TAIR10	11
AT1G05120	AT1G05120	TRUE	94.1	94.6	100	Araport11	TAIR10	11
AT1G05136	AT1G05136	TRUE	100	100	100	Araport11	TAIR10	11
AT1G05140	AT1G05140	TRUE	99.7	99.7	100	Araport11	TAIR10	11
AT1G05150	AT1G05150	TRUE	100	100	100	Araport11	TAIR10	11
AT1G05160	AT1G05160	TRUE	98.4	97.3	100	Araport11	TAIR10	11
AT1G05170	AT1G05170	TRUE	95.8	92.8	100	Araport11	TAIR10	11
AT1G05180	AT1G05180	TRUE	96.6	100	100	Araport11	TAIR10	11
AT1G05190	AT1G05190	TRUE	92.8	89	100	Araport11	TAIR10	11
AT1G05200	AT1G05200	TRUE	99.5	100	100	Araport11	TAIR10	11
AT1G05205	AT1G05205	TRUE	95.2	90.3	100	Araport11	TAIR10	11
AT1G05210	AT1G05210	TRUE	100	100	100	Araport11	TAIR10	11
AT1G05220	AT1G05220	TRUE	56.1	98.3	100	Araport11	TAIR10	11
AT1G05230	AT1G05230	TRUE	98.4	100	100	Araport11	TAIR10	11
AT1G05240	AT1G05240	TRUE	56.3	51.5	100	Araport11	TAIR10	11
AT1G05250	AT1G05250	TRUE	92.8	91.6	100	Araport11	TAIR10	11
AT1G05260	AT1G05260	TRUE	97.4	96.4	100	Araport11	TAIR10	11
AT1G05270	AT1G05270	TRUE	88.6	79.5	100	Araport11	TAIR10	11
AT1G05290	AT1G05290	TRUE	100	100	100	Araport11	TAIR10	11
AT1G05291	AT1G05291	TRUE	100	100	100	Araport11	TAIR10	11
AT1G05300	AT1G05300	TRUE	93.9	100	100	Araport11	TAIR10	11
AT1G05310	AT1G05310	TRUE	94.7	92.4	100	Araport11	TAIR10	11
AT1G05320	AT1G05320	TRUE	96.5	95	100	Araport11	TAIR10	11
AT1G05330	AT1G05330	TRUE	60.2	60.2	100	Araport11	TAIR10	11
AT1G05340	AT1G05340	TRUE	93	89.9	100	Araport11	TAIR10	11
AT1G05350	AT1G05350	TRUE	92.3	85	100	Araport11	TAIR10	11
AT1G05360	AT1G05360	TRUE	95	93.9	100	Araport11	TAIR10	11
AT1G05370	AT1G05370	TRUE	93	86.3	100	Araport11	TAIR10	11
AT1G05380	AT1G05380	TRUE	98.3	97.8	100	Araport11	TAIR10	11
AT1G05385	AT1G05385	TRUE	96.1	94.7	100	Araport11	TAIR10	11
AT1G05400	AT1G05400	TRUE	100	100	100	Araport11	TAIR10	11
AT1G05410	AT1G05410	TRUE	99.3	99.1	100	Araport11	TAIR10	11
AT1G05430	AT1G05430	TRUE	94.2	90.7	100	Araport11	TAIR10	11
AT1G05450	AT1G05450	TRUE	97.4	96	100	Araport11	TAIR10	11
AT1G05460	AT1G05460	TRUE	99.8	99.8	100	Araport11	TAIR10	11
AT1G05470	AT1G05470	TRUE	93.7	90.2	100	Araport11	TAIR10	11
AT1G05490	AT1G05490	TRUE	97.3	97.1	100	Araport11	TAIR10	11
AT1G05500	AT1G05500	TRUE	97.7	95.4	100	Araport11	TAIR10	11
AT1G05510	AT1G05510	TRUE	100	100	100	Araport11	TAIR10	11
AT1G05520	AT1G05520	TRUE	93.1	87.8	100	Araport11	TAIR10	11
AT1G05530	AT1G05530	TRUE	82.1	82.1	100	Araport11	TAIR10	11
AT1G05540	AT1G05540	TRUE	92.1	90.6	100	Araport11	TAIR10	11
AT1G05550	AT1G05550	TRUE	100	100	100	Araport11	TAIR10	11
AT1G05570	AT1G05570	TRUE	97.5	95.3	100	Araport11	TAIR10	11
AT1G05575	AT1G05575	TRUE	70	70	100	Araport11	TAIR10	11
AT1G05577	AT1G05577	TRUE	99.1	98.8	100	Araport11	TAIR10	11
AT1G05580	AT1G05580	TRUE	97.3	100	100	Araport11	TAIR10	11
AT1G05590	AT1G05590	TRUE	99	92.5	100	Araport11	TAIR10	11
AT1G05600	AT1G05600	TRUE	95.7	98.9	100	Araport11	TAIR10	11
AT1G05615	AT1G05615	TRUE	100	100	100	Araport11	TAIR10	11
AT1G05620	AT1G05620	TRUE	90.2	82.2	100	Araport11	TAIR10	11
AT1G05630	AT1G05630	TRUE	98.2	97.6	100	Araport11	TAIR10	11
AT1G05640	AT1G05640	TRUE	82	80.6	100	Araport11	TAIR10	11
AT1G05650	AT1G05650	TRUE	85.5	79	100	Araport11	TAIR10	11
AT1G05660	AT1G05660	TRUE	83.6	77.2	100	Araport11	TAIR10	11
AT1G05670	AT1G05670	TRUE	97.6	98.8	100	Araport11	TAIR10	11
AT1G05675	AT1G05675	TRUE	100	100	100	Araport11	TAIR10	11
AT1G05680	AT1G05680	TRUE	87.1	86.5	100	Araport11	TAIR10	11
AT1G05690	AT1G05690	TRUE	89	85.2	100	Araport11	TAIR10	11
AT1G05700	AT1G05700	TRUE	90.7	88.9	100	Araport11	TAIR10	11
AT1G05710	AT1G05710	TRUE	94.1	88.8	100	Araport11	TAIR10	11
AT1G05720	AT1G05720	TRUE	96.2	93.1	100	Araport11	TAIR10	11
AT1G05730	AT1G05730	TRUE	86	80.1	100	Araport11	TAIR10	11
AT1G05740	AT1G05740	TRUE	88.7	84.4	100	Araport11	TAIR10	11
AT1G05750	AT1G05750	TRUE	100	100	100	Araport11	TAIR10	11
AT1G05760	AT1G05760	TRUE	94	96.4	100	Araport11	TAIR10	11
AT1G05770	AT1G05770	TRUE	95.9	95.2	100	Araport11	TAIR10	11
AT1G05780	AT1G05780	TRUE	91.5	80.8	100	Araport11	TAIR10	11
AT1G05785	AT1G05785	TRUE	98.4	75.7	100	Araport11	TAIR10	11
AT1G05800	AT1G05800	TRUE	100	100	100	Araport11	TAIR10	11
AT1G05805	AT1G05805	TRUE	88.8	79.4	100	Araport11	TAIR10	11
AT1G05820	AT1G05820	TRUE	94.5	100	100	Araport11	TAIR10	11
AT1G05830	AT1G05830	TRUE	97.4	91.4	100	Araport11	TAIR10	11
AT1G05835	AT1G05835	TRUE	88.2	86.8	100	Araport11	TAIR10	11
AT1G05840	AT1G05840	TRUE	99.9	99.9	100	Araport11	TAIR10	11
AT1G05850	AT1G05850	TRUE	93.9	91.2	100	Araport11	TAIR10	11
AT1G05860	AT1G05860	TRUE	91.4	85.5	100	Araport11	TAIR10	11
AT1G05870	AT1G05870	TRUE	91.8	71.9	100	Araport11	TAIR10	11
AT1G05880	AT1G05880	TRUE	100	100	100	Araport11	TAIR10	11
AT1G05890	AT1G05890	TRUE	97.3	100	100	Araport11	TAIR10	11
AT1G05894	AT1G05894	TRUE	93.7	93.7	100	Araport11	TAIR10	11
AT1G05900	AT1G05900	TRUE	97.6	97.3	100	Araport11	TAIR10	11
AT1G05910	AT1G05910	TRUE	98.8	98.1	100	Araport11	TAIR10	11
AT1G05920	AT1G05920	TRUE	100	100	100	Araport11	TAIR10	11
AT1G05930	AT1G05930	TRUE	100	100	100	Araport11	TAIR10	11
AT1G05940	AT1G05940	TRUE	97.6	96.6	100	Araport11	TAIR10	11
AT1G05950	AT1G05950	TRUE	93.9	91.2	100	Araport11	TAIR10	11
AT1G05960	AT1G05960	TRUE	98.6	100	100	Araport11	TAIR10	11
AT1G05970	AT1G05970	TRUE	81.2	75	100	Araport11	TAIR10	11
AT1G05990	AT1G05990	TRUE	74.9	74.9	100	Araport11	TAIR10	11
AT1G06000	AT1G06000	TRUE	100	100	100	Araport11	TAIR10	11
AT1G06010	AT1G06010	TRUE	83.4	69.8	100	Araport11	TAIR10	11
AT1G06020	AT1G06020	TRUE	81.2	74.2	100	Araport11	TAIR10	11
AT1G06030	AT1G06030	TRUE	86.8	84	100	Araport11	TAIR10	11
AT1G06040	AT1G06040	TRUE	89.9	100	100	Araport11	TAIR10	11
AT1G06050	AT1G06050	TRUE	93.6	90.6	100	Araport11	TAIR10	11
AT1G06060	AT1G06060	TRUE	99.9	99.8	100	Araport11	TAIR10	11
AT1G06070	AT1G06070	TRUE	96.2	94.5	100	Araport11	TAIR10	11
AT1G06080	AT1G06080	TRUE	96	91.5	100	Araport11	TAIR10	11
AT1G06090	AT1G06090	TRUE	60.5	48.9	100	Araport11	TAIR10	11
AT1G06100	AT1G06100	TRUE	96.3	93.9	100	Araport11	TAIR10	11
AT1G06110	AT1G06110	TRUE	84.3	90.1	100	Araport11	TAIR10	11
AT1G06120	AT1G06120	TRUE	98.2	97.1	100	Araport11	TAIR10	11
AT1G06130	AT1G06130	TRUE	93.1	86.1	100	Araport11	TAIR10	11
AT1G06135	AT1G06135	TRUE	97.7	97.7	100	Araport11	TAIR10	11
AT1G06137	AT1G06137	TRUE	49.8	49.8	100	Araport11	TAIR10	11
AT1G06140	AT1G06140	TRUE	75.3	75.3	100	Araport11	TAIR10	11
AT1G06148	AT1G06148	TRUE	98.3	91.3	100	Araport11	TAIR10	11
AT1G06150	AT1G06150	TRUE	70.6	99.6	100	Araport11	TAIR10	11
AT1G06160	AT1G06160	TRUE	85.7	85.7	100	Araport11	TAIR10	11
AT1G06170	AT1G06170	TRUE	99.6	100	100	Araport11	TAIR10	11
AT1G06180	AT1G06180	TRUE	91.4	84.8	100	Araport11	TAIR10	11
AT1G06190	AT1G06190	TRUE	95.5	94.4	100	Araport11	TAIR10	11
AT1G06210	AT1G06210	TRUE	95.1	100	100	Araport11	TAIR10	11
AT1G06220	AT1G06220	TRUE	99.3	99	100	Araport11	TAIR10	11
AT1G06225	AT1G06225	TRUE	66.1	66.1	100	Araport11	TAIR10	11
AT1G06230	AT1G06230	TRUE	94.9	88.7	100	Araport11	TAIR10	11
AT1G06240	AT1G06240	TRUE	94.7	92.9	100	Araport11	TAIR10	11
AT1G06250	AT1G06250	TRUE	95.3	94.5	100	Araport11	TAIR10	11
AT1G06260	AT1G06260	TRUE	100	100	100	Araport11	TAIR10	11
AT1G06270	AT1G06270	TRUE	94.5	94	100	Araport11	TAIR10	11
AT1G06280	AT1G06280	TRUE	100	100	100	Araport11	TAIR10	11
AT1G06290	AT1G06290	TRUE	96.5	94.3	100	Araport11	TAIR10	11
AT1G06310	AT1G06310	TRUE	92.6	88.2	100	Araport11	TAIR10	11
AT1G06320	AT1G06320	TRUE	100	100	100	Araport11	TAIR10	11
AT1G06340	AT1G06340	TRUE	89.1	89.1	100	Araport11	TAIR10	11
AT1G06350	AT1G06350	TRUE	94.6	92.9	100	Araport11	TAIR10	11
AT1G06380	AT1G06380	TRUE	72.7	72.7	100	Araport11	TAIR10	11
AT1G06390	AT1G06390	TRUE	99	92.3	100	Araport11	TAIR10	11
AT1G06400	AT1G06400	TRUE	85	74.4	100	Araport11	TAIR10	11
AT1G06410	AT1G06410	TRUE	93.2	92.9	100	Araport11	TAIR10	11
AT1G06420	AT1G06420	TRUE	89.1	89.1	100	Araport11	TAIR10	11
AT1G06430	AT1G06430	TRUE	93.5	92.7	100	Araport11	TAIR10	11
AT1G06440	AT1G06440	TRUE	87.6	87.6	100	Araport11	TAIR10	11
AT1G06450	AT1G06450	TRUE	100	100	100	Araport11	TAIR10	11
AT1G06460	AT1G06460	TRUE	96.3	92.8	100	Araport11	TAIR10	11
AT1G06470	AT1G06470	TRUE	83	69.1	100	Araport11	TAIR10	11
AT1G06475	AT1G06475	TRUE	96.3	96.3	100	Araport11	TAIR10	11
AT1G06490	AT1G06490	TRUE	96.5	91.5	100	Araport11	TAIR10	11
AT1G06500	AT1G06500	TRUE	100	100	100	Araport11	TAIR10	11
AT1G06510	AT1G06510	TRUE	93.5	91.6	100	Araport11	TAIR10	11
AT1G06515	AT1G06515	TRUE	100	100	100	Araport11	TAIR10	11
AT1G06520	AT1G06520	TRUE	87	86.3	100	Araport11	TAIR10	11
AT1G06530	AT1G06530	TRUE	70.6	70.6	100	Araport11	TAIR10	11
AT1G06540	AT1G06540	TRUE	25.3	21.2	100	Araport11	TAIR10	11
AT1G06550	AT1G06550	TRUE	99.4	98.6	100	Araport11	TAIR10	11
AT1G06560	AT1G06560	TRUE	100	100	100	Araport11	TAIR10	11
AT1G06580	AT1G06580	TRUE	90.1	90.1	100	Araport11	TAIR10	11
AT1G06590	AT1G06590	TRUE	98.9	97.2	100	Araport11	TAIR10	11
AT1G06620	AT1G06620	TRUE	89.4	86.7	100	Araport11	TAIR10	11
AT1G06630	AT1G06630	TRUE	96.5	100	100	Araport11	TAIR10	11
AT1G06640	AT1G06640	TRUE	67.6	100	100	Araport11	TAIR10	11
AT1G06650	AT1G06650	TRUE	92.7	100	100	Araport11	TAIR10	11
AT1G06660	AT1G06660	TRUE	94.4	90.7	100	Araport11	TAIR10	11
AT1G06670	AT1G06670	TRUE	99.1	98.7	100	Araport11	TAIR10	11
AT1G06680	AT1G06680	TRUE	88.3	84.3	100	Araport11	TAIR10	11
AT1G06690	AT1G06690	TRUE	92.1	86.4	100	Araport11	TAIR10	11
AT1G06700	AT1G06700	TRUE	96.5	94.3	100	Araport11	TAIR10	11
AT1G06710	AT1G06710	TRUE	78.3	78.6	100	Araport11	TAIR10	11
AT1G06720	AT1G06720	TRUE	97.7	100	100	Araport11	TAIR10	11
AT1G06730	AT1G06730	TRUE	99	98.5	100	Araport11	TAIR10	11
AT1G06750	AT1G06750	TRUE	100	100	100	Araport11	TAIR10	11
AT1G06760	AT1G06760	TRUE	94.5	94	100	Araport11	TAIR10	11
AT1G06770	AT1G06770	TRUE	94.1	96.7	100	Araport11	TAIR10	11
AT1G06780	AT1G06780	TRUE	99.7	100	100	Araport11	TAIR10	11
AT1G06790	AT1G06790	TRUE	98.1	100	100	Araport11	TAIR10	11
AT1G06800	AT1G06800	TRUE	100	100	100	Araport11	TAIR10	11
AT1G06810	AT1G06810	TRUE	98.6	98.2	100	Araport11	TAIR10	11
AT1G06820	AT1G06820	TRUE	85.6	87.2	100	Araport11	TAIR10	11
AT1G06830	AT1G06830	TRUE	91.8	91.8	100	Araport11	TAIR10	11
AT1G06840	AT1G06840	TRUE	99.5	99.1	100	Araport11	TAIR10	11
AT1G06850	AT1G06850	TRUE	100	100	100	Araport11	TAIR10	11
AT1G06870	AT1G06870	TRUE	96.7	95.4	100	Araport11	TAIR10	11
AT1G06890	AT1G06890	TRUE	96.3	84.7	100	Araport11	TAIR10	11
AT1G06900	AT1G06900	TRUE	97.3	95.5	100	Araport11	TAIR10	11
AT1G06910	AT1G06910	TRUE	98.1	96.6	100	Araport11	TAIR10	11
AT1G06920	AT1G06920	TRUE	77.3	77.3	100	Araport11	TAIR10	11
AT1G06923	AT1G06923	TRUE	62.7	60.1	100	Araport11	TAIR10	11
AT1G06925	AT1G06925	TRUE	100	100	100	Araport11	TAIR10	11
AT1G06930	AT1G06930	TRUE	100	100	100	Araport11	TAIR10	11
AT1G06950	AT1G06950	TRUE	97.8	96.3	100	Araport11	TAIR10	11
AT1G06960	AT1G06960	TRUE	92.8	87.2	100	Araport11	TAIR10	11
AT1G06970	AT1G06970	TRUE	87.3	86.3	100	Araport11	TAIR10	11
AT1G06980	AT1G06980	TRUE	76.1	76.1	100	Araport11	TAIR10	11
AT1G06990	AT1G06990	TRUE	97.5	96.5	100	Araport11	TAIR10	11
AT1G07000	AT1G07000	TRUE	89.4	88.9	100	Araport11	TAIR10	11
AT1G07010	AT1G07010	TRUE	97.8	95.9	100	Araport11	TAIR10	11
AT1G07020	AT1G07020	TRUE	84.6	82.3	100	Araport11	TAIR10	11
AT1G07025	AT1G07025	TRUE	100	100	100	Araport11	TAIR10	11
AT1G07030	AT1G07030	TRUE	99.3	98.9	100	Araport11	TAIR10	11
AT1G07040	AT1G07040	TRUE	96	94.5	100	Araport11	TAIR10	11
AT1G07050	AT1G07050	TRUE	62.4	52.2	100	Araport11	TAIR10	11
AT1G07060	AT1G07060	TRUE	63	100	100	Araport11	TAIR10	11
AT1G07070	AT1G07070	TRUE	92.2	84.1	100	Araport11	TAIR10	11
AT1G07080	AT1G07080	TRUE	99.8	99.6	100	Araport11	TAIR10	11
AT1G07090	AT1G07090	TRUE	100	100	100	Araport11	TAIR10	11
AT1G07110	AT1G07110	TRUE	97.9	95.4	100	Araport11	TAIR10	11
AT1G07120	AT1G07120	TRUE	97.5	96.5	100	Araport11	TAIR10	11
AT1G07130	AT1G07130	TRUE	100	100	100	Araport11	TAIR10	11
AT1G07135	AT1G07135	TRUE	80.6	80.6	100	Araport11	TAIR10	11
AT1G07140	AT1G07140	TRUE	96	94.3	100	Araport11	TAIR10	11
AT1G07150	AT1G07150	TRUE	90.4	100	100	Araport11	TAIR10	11
AT1G07160	AT1G07160	TRUE	95.9	94.9	100	Araport11	TAIR10	11
AT1G07170	AT1G07170	TRUE	89.6	100	100	Araport11	TAIR10	11
AT1G07175	AT1G07175	TRUE	40.9	54.4	100	Araport11	TAIR10	11
AT1G07180	AT1G07180	TRUE	87.3	82.4	100	Araport11	TAIR10	11
AT1G07190	AT1G07190	TRUE	100	100	100	Araport11	TAIR10	11
AT1G07200	AT1G07200	TRUE	90.2	89.4	100	Araport11	TAIR10	11
AT1G07210	AT1G07210	TRUE	99.6	99.4	100	Araport11	TAIR10	11
AT1G07220	AT1G07220	TRUE	93.6	91	100	Araport11	TAIR10	11
AT1G07230	AT1G07230	TRUE	96.2	95	100	Araport11	TAIR10	11
AT1G07240	AT1G07240	TRUE	92.7	92.7	100	Araport11	TAIR10	11
AT1G07250	AT1G07250	TRUE	90.1	90.1	100	Araport11	TAIR10	11
AT1G07260	AT1G07260	TRUE	97.8	97.8	100	Araport11	TAIR10	11
AT1G07270	AT1G07270	TRUE	87.9	77.8	100	Araport11	TAIR10	11
AT1G07280	AT1G07280	TRUE	90.6	86.6	100	Araport11	TAIR10	11
AT1G07300	AT1G07300	TRUE	47.5	67.9	100	Araport11	TAIR10	11
AT1G07310	AT1G07310	TRUE	78.5	78.5	100	Araport11	TAIR10	11
AT1G07320	AT1G07320	TRUE	89.4	88.2	100	Araport11	TAIR10	11
AT1G07340	AT1G07340	TRUE	100	100	100	Araport11	TAIR10	11
AT1G07350	AT1G07350	TRUE	95.5	92.1	100	Araport11	TAIR10	11
AT1G07360	AT1G07360	TRUE	95	92.9	100	Araport11	TAIR10	11
AT1G07370	AT1G07370	TRUE	93.1	90.7	100	Araport11	TAIR10	11
AT1G07390	AT1G07390	TRUE	93.3	100	100	Araport11	TAIR10	11
AT1G07400	AT1G07400	TRUE	95.1	95.1	100	Araport11	TAIR10	11
AT1G07410	AT1G07410	TRUE	73.7	65.8	100	Araport11	TAIR10	11
AT1G07420	AT1G07420	TRUE	84.5	100	100	Araport11	TAIR10	11
AT1G07430	AT1G07430	TRUE	95.7	95.3	100	Araport11	TAIR10	11
AT1G07440	AT1G07440	TRUE	96.2	90.1	100	Araport11	TAIR10	11
AT1G07450	AT1G07450	TRUE	100	100	100	Araport11	TAIR10	11
AT1G07470	AT1G07470	TRUE	97.2	89.2	100	Araport11	TAIR10	11
AT1G07473	AT1G07473	TRUE	100	100	100	Araport11	TAIR10	11
AT1G07476	AT1G07476	TRUE	100	100	100	Araport11	TAIR10	11
AT1G07480	AT1G07480	TRUE	97.9	100	100	Araport11	TAIR10	11
AT1G07485	AT1G07485	TRUE	100	100	100	Araport11	TAIR10	11
AT1G07490	AT1G07490	TRUE	100	100	100	Araport11	TAIR10	11
AT1G07510	AT1G07510	TRUE	52.3	43.4	100	Araport11	TAIR10	11
AT1G07530	AT1G07530	TRUE	98.7	98.6	100	Araport11	TAIR10	11
AT1G07540	AT1G07540	TRUE	74.3	79.1	100	Araport11	TAIR10	11
AT1G07550	AT1G07550	TRUE	97	95.8	100	Araport11	TAIR10	11
AT1G07560	AT1G07560	TRUE	98.5	97.9	100	Araport11	TAIR10	11
AT1G07570	AT1G07570	TRUE	97.6	91.3	100	Araport11	TAIR10	11
AT1G07590	AT1G07590	TRUE	98.4	98.1	100	Araport11	TAIR10	11
AT1G07600	AT1G07600	TRUE	100	100	100	Araport11	TAIR10	11
AT1G07610	AT1G07610	TRUE	82.9	79.2	100	Araport11	TAIR10	11
AT1G07615	AT1G07615	TRUE	98	97.4	100	Araport11	TAIR10	11
AT1G07620	AT1G07620	TRUE	98.1	95.3	100	Araport11	TAIR10	11
AT1G07630	AT1G07630	TRUE	90	89	100	Araport11	TAIR10	11
AT1G07640	AT1G07640	TRUE	55.4	51.3	100	Araport11	TAIR10	11
AT1G07645	AT1G07645	TRUE	94.9	92.5	100	Araport11	TAIR10	11
AT1G07650	AT1G07650	TRUE	92	84.9	100	Araport11	TAIR10	11
AT1G07660	AT1G07660	TRUE	99.4	99.3	100	Araport11	TAIR10	11
AT1G07670	AT1G07670	TRUE	98	97.4	100	Araport11	TAIR10	11
AT1G07680	AT1G07680	TRUE	100	100	100	Araport11	TAIR10	11
AT1G07690	AT1G07690	TRUE	75.1	91.7	100	Araport11	TAIR10	11
AT1G07700	AT1G07700	TRUE	95.5	100	100	Araport11	TAIR10	11
AT1G07705	AT1G07705	TRUE	97.3	100	100	Araport11	TAIR10	11
AT1G07710	AT1G07710	TRUE	78.3	89.4	100	Araport11	TAIR10	11
AT1G07725	AT1G07725	TRUE	100	100	100	Araport11	TAIR10	11
AT1G07730	AT1G07730	TRUE	100	100	100	Araport11	TAIR10	11
AT1G07740	AT1G07740	TRUE	100	100	100	Araport11	TAIR10	11
AT1G07745	AT1G07745	TRUE	97.1	97.3	100	Araport11	TAIR10	11
AT1G07747	AT1G07747	TRUE	100	100	100	Araport11	TAIR10	11
AT1G07750	AT1G07750	TRUE	92.7	90.4	100	Araport11	TAIR10	11
AT1G07770	AT1G07770	TRUE	57.9	43.9	100	Araport11	TAIR10	11
AT1G07780	AT1G07780	TRUE	90	76.6	100	Araport11	TAIR10	11
AT1G07790	AT1G07790	TRUE	85.5	85.5	100	Araport11	TAIR10	11
AT1G07795	AT1G07795	TRUE	82.7	82.7	100	Araport11	TAIR10	11
AT1G07810	AT1G07810	TRUE	96.6	95.7	100	Araport11	TAIR10	11
AT1G07820	AT1G07820	TRUE	74.8	74.2	100	Araport11	TAIR10	11
AT1G07830	AT1G07830	TRUE	84.3	76.4	100	Araport11	TAIR10	11
AT1G07840	AT1G07840	TRUE	97.7	100	100	Araport11	TAIR10	11
AT1G07850	AT1G07850	TRUE	78.3	74.9	100	Araport11	TAIR10	11
AT1G07860	AT1G07860	TRUE	100	100	100	Araport11	TAIR10	11
AT1G07870	AT1G07870	TRUE	99	100	100	Araport11	TAIR10	11
AT1G07880	AT1G07880	TRUE	88.3	86	100	Araport11	TAIR10	11
AT1G07890	AT1G07890	TRUE	97.9	100	100	Araport11	TAIR10	11
AT1G07900	AT1G07900	TRUE	85.9	77.6	100	Araport11	TAIR10	11
AT1G07901	AT1G07901	TRUE	100	100	100	Araport11	TAIR10	11
AT1G07910	AT1G07910	TRUE	99.6	98.7	100	Araport11	TAIR10	11
AT1G07920	AT1G07920	TRUE	97.1	96	100	Araport11	TAIR10	11
AT1G07930	AT1G07930	TRUE	96.7	95.4	100	Araport11	TAIR10	11
AT1G07940	AT1G07940	TRUE	98.3	84.5	100	Araport11	TAIR10	11
AT1G07950	AT1G07950	TRUE	87.2	91.2	100	Araport11	TAIR10	11
AT1G07960	AT1G07960	TRUE	91.8	95.6	100	Araport11	TAIR10	11
AT1G07970	AT1G07970	TRUE	93.1	90.8	100	Araport11	TAIR10	11
AT1G07980	AT1G07980	TRUE	89.8	75.5	100	Araport11	TAIR10	11
AT1G07985	AT1G07985	TRUE	79.7	79.7	100	Araport11	TAIR10	11
AT1G07990	AT1G07990	TRUE	95.8	91.7	100	Araport11	TAIR10	11
AT1G08000	AT1G08000	TRUE	75.2	92.7	100	Araport11	TAIR10	11
AT1G08005	AT1G08005	TRUE	37.8	37.8	100	Araport11	TAIR10	11
AT1G08010	AT1G08010	TRUE	94.8	92.3	100	Araport11	TAIR10	11
AT1G08030	AT1G08030	TRUE	95.7	91.6	100	Araport11	TAIR10	11
AT1G08035	AT1G08035	TRUE	82	84.3	100	Araport11	TAIR10	11
AT1G08040	AT1G08040	TRUE	99	98	100	Araport11	TAIR10	11
AT1G08050	AT1G08050	TRUE	93	92.1	100	Araport11	TAIR10	11
AT1G08060	AT1G08060	TRUE	99.6	99.4	100	Araport11	TAIR10	11
AT1G08065	AT1G08065	TRUE	100	100	100	Araport11	TAIR10	11
AT1G08070	AT1G08070	TRUE	97.7	97.7	100	Araport11	TAIR10	11
AT1G08080	AT1G08080	TRUE	96	93	100	Araport11	TAIR10	11
AT1G08090	AT1G08090	TRUE	90.8	90	100	Araport11	TAIR10	11
AT1G08100	AT1G08100	TRUE	100	100	100	Araport11	TAIR10	11
AT1G08110	AT1G08110	TRUE	97.1	96.1	100	Araport11	TAIR10	11
AT1G08120	AT1G08120	TRUE	100	100	100	Araport11	TAIR10	11
AT1G08125	AT1G08125	TRUE	99	100	100	Araport11	TAIR10	11
AT1G08130	AT1G08130	TRUE	99.3	98.6	100	Araport11	TAIR10	11
AT1G08135	AT1G08135	TRUE	87.1	85.9	100	Araport11	TAIR10	11
AT1G08140	AT1G08140	TRUE	94.9	94.1	100	Araport11	TAIR10	11
AT1G08150	AT1G08150	TRUE	89.9	88.9	100	Araport11	TAIR10	11
AT1G08160	AT1G08160	TRUE	89.9	89.9	100	Araport11	TAIR10	11
AT1G08165	AT1G08165	TRUE	60.1	55.4	100	Araport11	TAIR10	11
AT1G08170	AT1G08170	TRUE	78	78	100	Araport11	TAIR10	11
AT1G08180	AT1G08180	TRUE	57.4	57.4	100	Araport11	TAIR10	11
AT1G08190	AT1G08190	TRUE	98.2	96.8	100	Araport11	TAIR10	11
AT1G08200	AT1G08200	TRUE	94.7	91.3	100	Araport11	TAIR10	11
AT1G08210	AT1G08210	TRUE	96.8	97.3	100	Araport11	TAIR10	11
AT1G08220	AT1G08220	TRUE	97.2	94.6	100	Araport11	TAIR10	11
AT1G08230	AT1G08230	TRUE	91.6	87.3	100	Araport11	TAIR10	11
AT1G08250	AT1G08250	TRUE	78.8	78.8	100	Araport11	TAIR10	11
AT1G08260	AT1G08260	TRUE	88.4	75.6	100	Araport11	TAIR10	11
AT1G08270	AT1G08270	TRUE	100	100	100	Araport11	TAIR10	11
AT1G08280	AT1G08280	TRUE	69	69	100	Araport11	TAIR10	11
AT1G08290	AT1G08290	TRUE	96	92.9	100	Araport11	TAIR10	11
AT1G08300	AT1G08300	TRUE	100	100	100	Araport11	TAIR10	11
AT1G08310	AT1G08310	TRUE	100	100	100	Araport11	TAIR10	11
AT1G08315	AT1G08315	TRUE	100	100	100	Araport11	TAIR10	11
AT1G08320	AT1G08320	TRUE	88.3	100	100	Araport11	TAIR10	11
AT1G08340	AT1G08340	TRUE	91.1	89	100	Araport11	TAIR10	11
AT1G08350	AT1G08350	TRUE	99.5	100	100	Araport11	TAIR10	11
AT1G08360	AT1G08360	TRUE	92.2	85.5	100	Araport11	TAIR10	11
AT1G08370	AT1G08370	TRUE	90.4	85.3	100	Araport11	TAIR10	11
AT1G08380	AT1G08380	TRUE	89.8	85.8	100	Araport11	TAIR10	11
AT1G08390	AT1G08390	TRUE	88.3	80.9	100	Araport11	TAIR10	11
AT1G08400	AT1G08400	TRUE	89.3	88.4	100	Araport11	TAIR10	11
AT1G08410	AT1G08410	TRUE	96.8	95.3	100	Araport11	TAIR10	11
AT1G08420	AT1G08420	TRUE	99	100	100	Araport11	TAIR10	11
AT1G08430	AT1G08430	TRUE	85.4	79.9	100	Araport11	TAIR10	11
AT1G08440	AT1G08440	TRUE	88.5	83.3	100	Araport11	TAIR10	11
AT1G08450	AT1G08450	TRUE	98.4	100	100	Araport11	TAIR10	11
AT1G08460	AT1G08460	TRUE	86.3	79.8	100	Araport11	TAIR10	11
AT1G08465	AT1G08465	TRUE	98.9	96.5	100	Araport11	TAIR10	11
AT1G08470	AT1G08470	TRUE	93.4	91.1	100	Araport11	TAIR10	11
AT1G08480	AT1G08480	TRUE	90.9	84.6	100	Araport11	TAIR10	11
AT1G08490	AT1G08490	TRUE	97.9	96.5	100	Araport11	TAIR10	11
AT1G08500	AT1G08500	TRUE	75.1	73.5	100	Araport11	TAIR10	11
AT1G08510	AT1G08510	TRUE	94.6	91.6	100	Araport11	TAIR10	11
AT1G08520	AT1G08520	TRUE	98	96.4	100	Araport11	TAIR10	11
AT1G08530	AT1G08530	TRUE	85.5	74.8	100	Araport11	TAIR10	11
AT1G08540	AT1G08540	TRUE	98.4	97.3	100	Araport11	TAIR10	11
AT1G08550	AT1G08550	TRUE	83.6	77.6	100	Araport11	TAIR10	11
AT1G08560	AT1G08560	TRUE	86.8	85.9	100	Araport11	TAIR10	11
AT1G08570	AT1G08570	TRUE	86.5	82.7	100	Araport11	TAIR10	11
AT1G08580	AT1G08580	TRUE	86.2	75.1	100	Araport11	TAIR10	11
AT1G08590	AT1G08590	TRUE	92	92	100	Araport11	TAIR10	11
AT1G08600	AT1G08600	TRUE	98.5	100	100	Araport11	TAIR10	11
AT1G08610	AT1G08610	TRUE	97.3	97.2	100	Araport11	TAIR10	11
AT1G08620	AT1G08620	TRUE	96.7	95.7	100	Araport11	TAIR10	11
AT1G08630	AT1G08630	TRUE	100	83.7	100	Araport11	TAIR10	11
AT1G08640	AT1G08640	TRUE	88.4	77	100	Araport11	TAIR10	11
AT1G08650	AT1G08650	TRUE	91.9	90.9	100	Araport11	TAIR10	11
AT1G08660	AT1G08660	TRUE	92.2	87.9	100	Araport11	TAIR10	11
AT1G08670	AT1G08670	TRUE	86.7	80.7	100	Araport11	TAIR10	11
AT1G08680	AT1G08680	TRUE	100	100	100	Araport11	TAIR10	11
AT1G08695	AT1G08695	TRUE	78.7	69.7	100	Araport11	TAIR10	11
AT1G08700	AT1G08700	TRUE	89.3	88.6	100	Araport11	TAIR10	11
AT1G08710	AT1G08710	TRUE	95.6	93	100	Araport11	TAIR10	11
AT1G08720	AT1G08720	TRUE	98.1	96.9	100	Araport11	TAIR10	11
AT1G08730	AT1G08730	TRUE	93.9	100	100	Araport11	TAIR10	11
AT1G08750	AT1G08750	TRUE	94.6	98.4	100	Araport11	TAIR10	11
AT1G08760	AT1G08760	TRUE	90.8	88.6	100	Araport11	TAIR10	11
AT1G08770	AT1G08770	TRUE	85.1	85.1	100	Araport11	TAIR10	11
AT1G08780	AT1G08780	TRUE	92.1	83.1	100	Araport11	TAIR10	11
AT1G08790	AT1G08790	TRUE	82.9	80.8	100	Araport11	TAIR10	11
AT1G08800	AT1G08800	TRUE	94.2	90.4	100	Araport11	TAIR10	11
AT1G08810	AT1G08810	TRUE	94.1	93.1	100	Araport11	TAIR10	11
AT1G08820	AT1G08820	TRUE	90.2	66.3	100	Araport11	TAIR10	11
AT1G08830	AT1G08830	TRUE	100	99.9	100	Araport11	TAIR10	11
AT1G08840	AT1G08840	TRUE	96	100	100	Araport11	TAIR10	11
AT1G08845	AT1G08845	TRUE	94	77.2	100	Araport11	TAIR10	11
AT1G08860	AT1G08860	TRUE	91	81.6	100	Araport11	TAIR10	11
AT1G08880	AT1G08880	TRUE	70.6	67.8	100	Araport11	TAIR10	11
AT1G08890	AT1G08890	TRUE	95.2	89.4	100	Araport11	TAIR10	11
AT1G08900	AT1G08900	TRUE	92.9	86.4	100	Araport11	TAIR10	11
AT1G08910	AT1G08910	TRUE	98.7	97.8	100	Araport11	TAIR10	11
AT1G08920	AT1G08920	TRUE	95.9	100	100	Araport11	TAIR10	11
AT1G08930	AT1G08930	TRUE	95.8	90.2	100	Araport11	TAIR10	11
AT1G08940	AT1G08940	TRUE	84.9	77.7	100	Araport11	TAIR10	11
AT1G08960	AT1G08960	TRUE	94.9	93.7	100	Araport11	TAIR10	11
AT1G08970	AT1G08970	TRUE	97.9	100	100	Araport11	TAIR10	11
AT1G08980	AT1G08980	TRUE	97.3	96.1	100	Araport11	TAIR10	11
AT1G08985	AT1G08985	TRUE	91.3	91.3	100	Araport11	TAIR10	11
AT1G08990	AT1G08990	TRUE	86.9	85.2	100	Araport11	TAIR10	11
AT1G09000	AT1G09000	TRUE	99.6	99.3	100	Araport11	TAIR10	11
AT1G09010	AT1G09010	TRUE	98.6	98	100	Araport11	TAIR10	11
AT1G09020	AT1G09020	TRUE	96.4	92.6	100	Araport11	TAIR10	11
AT1G09030	AT1G09030	TRUE	99.5	99.5	100	Araport11	TAIR10	11
AT1G09040	AT1G09040	TRUE	97.5	96.7	100	Araport11	TAIR10	11
AT1G09050	AT1G09050	TRUE	69	86.5	100	Araport11	TAIR10	11
AT1G09060	AT1G09060	TRUE	98.7	100	100	Araport11	TAIR10	11
AT1G09070	AT1G09070	TRUE	78.8	78.8	100	Araport11	TAIR10	11
AT1G09080	AT1G09080	TRUE	99.7	100	100	Araport11	TAIR10	11
AT1G09090	AT1G09090	TRUE	100	100	100	Araport11	TAIR10	11
AT1G09100	AT1G09100	TRUE	98.7	97.6	100	Araport11	TAIR10	11
AT1G09130	AT1G09130	TRUE	97.9	94.5	100	Araport11	TAIR10	11
AT1G09140	AT1G09140	TRUE	98.8	97.5	100	Araport11	TAIR10	11
AT1G09150	AT1G09150	TRUE	93.6	83.6	100	Araport11	TAIR10	11
AT1G09155	AT1G09155	TRUE	96	95.5	100	Araport11	TAIR10	11
AT1G09157	AT1G09157	TRUE	85.5	85.5	100	Araport11	TAIR10	11
AT1G09160	AT1G09160	TRUE	92.7	88.5	100	Araport11	TAIR10	11
AT1G09176	AT1G09176	TRUE	63.5	63.5	100	Araport11	TAIR10	11
AT1G09180	AT1G09180	TRUE	100	100	100	Araport11	TAIR10	11
AT1G09190	AT1G09190	TRUE	99.1	99.1	100	Araport11	TAIR10	11
AT1G09200	AT1G09200	TRUE	79.5	79.5	100	Araport11	TAIR10	11
AT1G09210	AT1G09210	TRUE	89.6	79.3	100	Araport11	TAIR10	11
AT1G09220	AT1G09220	TRUE	100	100	100	Araport11	TAIR10	11
AT1G09230	AT1G09230	TRUE	96.9	93.9	100	Araport11	TAIR10	11
AT1G09240	AT1G09240	TRUE	89.1	89.1	100	Araport11	TAIR10	11
AT1G09245	AT1G09245	TRUE	87.5	87.5	100	Araport11	TAIR10	11
AT1G09250	AT1G09250	TRUE	76.1	76.1	100	Araport11	TAIR10	11
AT1G09260	AT1G09260	TRUE	94.8	94.8	100	Araport11	TAIR10	11
AT1G09270	AT1G09270	TRUE	99	98.3	100	Araport11	TAIR10	11
AT1G09280	AT1G09280	TRUE	98.6	97.6	100	Araport11	TAIR10	11
AT1G09290	AT1G09290	TRUE	96.6	94.2	100	Araport11	TAIR10	11
AT1G09300	AT1G09300	TRUE	96.6	100	100	Araport11	TAIR10	11
AT1G09310	AT1G09310	TRUE	83.5	83.5	100	Araport11	TAIR10	11
AT1G09320	AT1G09320	TRUE	96.2	95.5	100	Araport11	TAIR10	11
AT1G09330	AT1G09330	TRUE	92.6	84.1	100	Araport11	TAIR10	11
AT1G09340	AT1G09340	TRUE	87.9	73.6	100	Araport11	TAIR10	11
AT1G09350	AT1G09350	TRUE	89.9	87.7	100	Araport11	TAIR10	11
AT1G09360	AT1G09360	TRUE	100	100	100	Araport11	TAIR10	11
AT1G09380	AT1G09380	TRUE	97.9	95.6	100	Araport11	TAIR10	11
AT1G09390	AT1G09390	TRUE	93.8	89.5	100	Araport11	TAIR10	11
AT1G09400	AT1G09400	TRUE	80.9	100	100	Araport11	TAIR10	11
AT1G09410	AT1G09410	TRUE	92.6	92.6	100	Araport11	TAIR10	11
AT1G09415	AT1G09415	TRUE	100	100	100	Araport11	TAIR10	11
AT1G09420	AT1G09420	TRUE	100	100	100	Araport11	TAIR10	11
AT1G09430	AT1G09430	TRUE	96.1	93	100	Araport11	TAIR10	11
AT1G09440	AT1G09440	TRUE	86.6	86.2	100	Araport11	TAIR10	11
AT1G09450	AT1G09450	TRUE	97.4	95.1	100	Araport11	TAIR10	11
AT1G09460	AT1G09460	TRUE	87.8	86.2	100	Araport11	TAIR10	11
AT1G09470	AT1G09470	TRUE	95.7	93.3	100	Araport11	TAIR10	11
AT1G09480	AT1G09480	TRUE	96.6	92	100	Araport11	TAIR10	11
AT1G09490	AT1G09490	TRUE	90.1	68.4	100	Araport11	TAIR10	11
AT1G09500	AT1G09500	TRUE	89.5	89.1	100	Araport11	TAIR10	11
AT1G09510	AT1G09510	TRUE	98.2	97.5	100	Araport11	TAIR10	11
AT1G09520	AT1G09520	TRUE	95.3	95.3	100	Araport11	TAIR10	11
AT1G09530	AT1G09530	TRUE	76.1	85.3	100	Araport11	TAIR10	11
AT1G09540	AT1G09540	TRUE	96.7	96.1	100	Araport11	TAIR10	11
AT1G09550	AT1G09550	TRUE	94.3	88.8	100	Araport11	TAIR10	11
AT1G09560	AT1G09560	TRUE	78.3	76.8	100	Araport11	TAIR10	11
AT1G09570	AT1G09570	TRUE	90.1	87.3	100	Araport11	TAIR10	11
AT1G09575	AT1G09575	TRUE	49.6	59.8	100	Araport11	TAIR10	11
AT1G09580	AT1G09580	TRUE	90.8	84.3	100	Araport11	TAIR10	11
AT1G09590	AT1G09590	TRUE	88.6	81.2	100	Araport11	TAIR10	11
AT1G09600	AT1G09600	TRUE	73.9	69.2	100	Araport11	TAIR10	11
AT1G09610	AT1G09610	TRUE	100	100	100	Araport11	TAIR10	11
AT1G09620	AT1G09620	TRUE	100	100	100	Araport11	TAIR10	11
AT1G09625	AT1G09625	TRUE	100	100	100	Araport11	TAIR10	11
AT1G09630	AT1G09630	TRUE	90.7	85.8	100	Araport11	TAIR10	11
AT1G09640	AT1G09640	TRUE	94.5	92.1	100	Araport11	TAIR10	11
AT1G09645	AT1G09645	TRUE	93.2	86.3	100	Araport11	TAIR10	11
AT1G09650	AT1G09650	TRUE	70	70	100	Araport11	TAIR10	11
AT1G09660	AT1G09660	TRUE	99.7	99.2	100	Araport11	TAIR10	11
AT1G09665	AT1G09665	TRUE	87	85.1	100	Araport11	TAIR10	11
AT1G09680	AT1G09680	TRUE	87.2	87.2	100	Araport11	TAIR10	11
AT1G09690	AT1G09690	TRUE	86	78.4	100	Araport11	TAIR10	11
AT1G09700	AT1G09700	TRUE	95.6	93.5	100	Araport11	TAIR10	11
AT1G09710	AT1G09710	TRUE	99.5	100	100	Araport11	TAIR10	11
AT1G09720	AT1G09720	TRUE	100	100	100	Araport11	TAIR10	11
AT1G09730	AT1G09730	TRUE	99.2	100	100	Araport11	TAIR10	11
AT1G09740	AT1G09740	TRUE	87.8	83.4	100	Araport11	TAIR10	11
AT1G09750	AT1G09750	TRUE	100	100	100	Araport11	TAIR10	11
AT1G09760	AT1G09760	TRUE	100	100	100	Araport11	TAIR10	11
AT1G09770	AT1G09770	TRUE	93	91.7	100	Araport11	TAIR10	11
AT1G09780	AT1G09780	TRUE	97.8	97.2	100	Araport11	TAIR10	11
AT1G09790	AT1G09790	TRUE	90.4	100	100	Araport11	TAIR10	11
AT1G09794	AT1G09794	TRUE	84.4	62.8	100	Araport11	TAIR10	11
AT1G09795	AT1G09795	TRUE	100	100	100	Araport11	TAIR10	11
AT1G09800	AT1G09800	TRUE	91.9	82.2	100	Araport11	TAIR10	11
AT1G09810	AT1G09810	TRUE	99.7	99.4	100	Araport11	TAIR10	11
AT1G09812	AT1G09812	TRUE	54.1	37.4	100	Araport11	TAIR10	11
AT1G09815	AT1G09815	TRUE	92.8	90.6	100	Araport11	TAIR10	11
AT1G09820	AT1G09820	TRUE	95.2	95.2	100	Araport11	TAIR10	11
AT1G09830	AT1G09830	TRUE	94.7	93.1	100	Araport11	TAIR10	11
AT1G09840	AT1G09840	TRUE	95.4	91.2	100	Araport11	TAIR10	11
AT1G09850	AT1G09850	TRUE	95.4	93.5	100	Araport11	TAIR10	11
AT1G09860	AT1G09860	TRUE	100	100	100	Araport11	TAIR10	11
AT1G09870	AT1G09870	TRUE	91.1	85.9	100	Araport11	TAIR10	11
AT1G09900	AT1G09900	TRUE	100	100	100	Araport11	TAIR10	11
AT1G09910	AT1G09910	TRUE	100	100	100	Araport11	TAIR10	11
AT1G09920	AT1G09920	TRUE	99.5	98.7	100	Araport11	TAIR10	11
AT1G09930	AT1G09930	TRUE	92.3	91.2	100	Araport11	TAIR10	11
AT1G09932	AT1G09932	TRUE	94.7	100	100	Araport11	TAIR10	11
AT1G09935	AT1G09935	TRUE	91.5	83.7	100	Araport11	TAIR10	11
AT1G09940	AT1G09940	TRUE	96.7	96	100	Araport11	TAIR10	11
AT1G09950	AT1G09950	TRUE	77	77	100	Araport11	TAIR10	11
AT1G09960	AT1G09960	TRUE	92.5	89	100	Araport11	TAIR10	11
AT1G09970	AT1G09970	TRUE	93.7	93.6	100	Araport11	TAIR10	11
AT1G09980	AT1G09980	TRUE	96.7	89.9	100	Araport11	TAIR10	11
AT1G09995	AT1G09995	TRUE	94.9	67.8	100	Araport11	TAIR10	11
AT1G10000	AT1G10000	TRUE	68.7	68.7	100	Araport11	TAIR10	11
AT1G10020	AT1G10020	TRUE	92.7	91.3	100	Araport11	TAIR10	11
AT1G10030	AT1G10030	TRUE	91.5	79.8	100	Araport11	TAIR10	11
AT1G10040	AT1G10040	TRUE	97.2	95.4	100	Araport11	TAIR10	11
AT1G10050	AT1G10050	TRUE	87	86.1	100	Araport11	TAIR10	11
AT1G10070	AT1G10070	TRUE	100	100	100	Araport11	TAIR10	11
AT1G10090	AT1G10090	TRUE	100	100	100	Araport11	TAIR10	11
AT1G10095	AT1G10095	TRUE	78	59.2	100	Araport11	TAIR10	11
AT1G10100	AT1G10100	TRUE	100	100	100	Araport11	TAIR10	11
AT1G10120	AT1G10120	TRUE	95.5	94.2	100	Araport11	TAIR10	11
AT1G10130	AT1G10130	TRUE	99.5	98.4	100	Araport11	TAIR10	11
AT1G10140	AT1G10140	TRUE	63.2	63.2	100	Araport11	TAIR10	11
AT1G10150	AT1G10150	TRUE	98.6	98.6	100	Araport11	TAIR10	11
AT1G10155	AT1G10155	TRUE	30.9	23.4	100	Araport11	TAIR10	11
AT1G10170	AT1G10170	TRUE	83.2	98.1	100	Araport11	TAIR10	11
AT1G10180	AT1G10180	TRUE	96	94.8	100	Araport11	TAIR10	11
AT1G10190	AT1G10190	TRUE	100	100	100	Araport11	TAIR10	11
AT1G10200	AT1G10200	TRUE	85.1	68.8	100	Araport11	TAIR10	11
AT1G10210	AT1G10210	TRUE	93.5	99.2	100	Araport11	TAIR10	11
AT1G10240	AT1G10240	TRUE	97.9	97.1	100	Araport11	TAIR10	11
AT1G10250	AT1G10250	TRUE	100	100	100	Araport11	TAIR10	11
AT1G10270	AT1G10270	TRUE	97.5	97.5	100	Araport11	TAIR10	11
AT1G10280	AT1G10280	TRUE	98.9	98.4	100	Araport11	TAIR10	11
AT1G10290	AT1G10290	TRUE	97.8	95.5	100	Araport11	TAIR10	11
AT1G10300	AT1G10300	TRUE	82.2	100	100	Araport11	TAIR10	11
AT1G10310	AT1G10310	TRUE	90.5	78.8	100	Araport11	TAIR10	11
AT1G10320	AT1G10320	TRUE	98.8	100	100	Araport11	TAIR10	11
AT1G10330	AT1G10330	TRUE	90.5	90.5	100	Araport11	TAIR10	11
AT1G10340	AT1G10340	TRUE	97.3	97	100	Araport11	TAIR10	11
AT1G10350	AT1G10350	TRUE	73.6	70.8	100	Araport11	TAIR10	11
AT1G10360	AT1G10360	TRUE	92.1	89.1	100	Araport11	TAIR10	11
AT1G10370	AT1G10370	TRUE	86.6	82.9	100	Araport11	TAIR10	11
AT1G10380	AT1G10380	TRUE	92.1	81.3	100	Araport11	TAIR10	11
AT1G10385	AT1G10385	TRUE	94.4	93.6	100	Araport11	TAIR10	11
AT1G10390	AT1G10390	TRUE	98.3	97.4	100	Araport11	TAIR10	11
AT1G10400	AT1G10400	TRUE	91.2	90.7	100	Araport11	TAIR10	11
AT1G10410	AT1G10410	TRUE	90.7	86.9	100	Araport11	TAIR10	11
AT1G10417	AT1G10417	TRUE	97.8	96.2	100	Araport11	TAIR10	11
AT1G10430	AT1G10430	TRUE	88.1	99.8	100	Araport11	TAIR10	11
AT1G10450	AT1G10450	TRUE	99.8	99.6	100	Araport11	TAIR10	11
AT1G10455	AT1G10455	TRUE	100	100	100	Araport11	TAIR10	11
AT1G10460	AT1G10460	TRUE	75.1	75.1	100	Araport11	TAIR10	11
AT1G10470	AT1G10470	TRUE	68.7	63.2	100	Araport11	TAIR10	11
AT1G10480	AT1G10480	TRUE	100	100	100	Araport11	TAIR10	11
AT1G10490	AT1G10490	TRUE	99.5	98.9	100	Araport11	TAIR10	11
AT1G10500	AT1G10500	TRUE	100	100	100	Araport11	TAIR10	11
AT1G10510	AT1G10510	TRUE	100	100	100	Araport11	TAIR10	11
AT1G10520	AT1G10520	TRUE	93.1	86.6	100	Araport11	TAIR10	11
AT1G10522	AT1G10522	TRUE	96.6	100	100	Araport11	TAIR10	11
AT1G10530	AT1G10530	TRUE	99.8	99.8	100	Araport11	TAIR10	11
AT1G10540	AT1G10540	TRUE	96.6	94.9	100	Araport11	TAIR10	11
AT1G10550	AT1G10550	TRUE	92.9	88.4	100	Araport11	TAIR10	11
AT1G10560	AT1G10560	TRUE	92.9	92.9	100	Araport11	TAIR10	11
AT1G10570	AT1G10570	TRUE	94.9	90.8	100	Araport11	TAIR10	11
AT1G10580	AT1G10580	TRUE	95.3	94.5	100	Araport11	TAIR10	11
AT1G10585	AT1G10585	TRUE	81.7	73.8	100	Araport11	TAIR10	11
AT1G10586	AT1G10586	TRUE	99.3	100	100	Araport11	TAIR10	11
AT1G10588	AT1G10588	TRUE	100	100	100	Araport11	TAIR10	11
AT1G10590	AT1G10590	TRUE	93.4	89	100	Araport11	TAIR10	11
AT1G10600	AT1G10600	TRUE	71.4	83.8	100	Araport11	TAIR10	11
AT1G10610	AT1G10610	TRUE	100	100	100	Araport11	TAIR10	11
AT1G10620	AT1G10620	TRUE	89.6	86.2	100	Araport11	TAIR10	11
AT1G10630	AT1G10630	TRUE	92.8	87.4	100	Araport11	TAIR10	11
AT1G10640	AT1G10640	TRUE	88.4	84.5	100	Araport11	TAIR10	11
AT1G10650	AT1G10650	TRUE	91.5	100	100	Araport11	TAIR10	11
AT1G10657	AT1G10657	TRUE	82.6	73.4	100	Araport11	TAIR10	11
AT1G10660	AT1G10660	TRUE	93.1	89.2	100	Araport11	TAIR10	11
AT1G10670	AT1G10670	TRUE	97	100	100	Araport11	TAIR10	11
AT1G10680	AT1G10680	TRUE	95	95.3	100	Araport11	TAIR10	11
AT1G10690	AT1G10690	TRUE	69	69	100	Araport11	TAIR10	11
AT1G10700	AT1G10700	TRUE	98.3	89.1	100	Araport11	TAIR10	11
AT1G10710	AT1G10710	TRUE	71.7	100	100	Araport11	TAIR10	11
AT1G10717	AT1G10717	TRUE	100	100	100	Araport11	TAIR10	11
AT1G10720	AT1G10720	TRUE	90	88.9	100	Araport11	TAIR10	11
AT1G10730	AT1G10730	TRUE	81.3	70.7	100	Araport11	TAIR10	11
AT1G10740	AT1G10740	TRUE	93.2	94	100	Araport11	TAIR10	11
AT1G10745	AT1G10745	TRUE	71.4	63.5	100	Araport11	TAIR10	11
AT1G10747	AT1G10747	TRUE	100	100	100	Araport11	TAIR10	11
AT1G10750	AT1G10750	TRUE	92.2	85	100	Araport11	TAIR10	11
AT1G10760	AT1G10760	TRUE	98	92.7	100	Araport11	TAIR10	11
AT1G10770	AT1G10770	TRUE	82.2	82.2	100	Araport11	TAIR10	11
AT1G10780	AT1G10780	TRUE	91.8	87.6	100	Araport11	TAIR10	11
AT1G10790	AT1G10790	TRUE	93.9	91.3	100	Araport11	TAIR10	11
AT1G10810	AT1G10810	TRUE	89.5	87	100	Araport11	TAIR10	11
AT1G10820	AT1G10820	TRUE	100	97.9	100	Araport11	TAIR10	11
AT1G10830	AT1G10830	TRUE	92.7	100	100	Araport11	TAIR10	11
AT1G10840	AT1G10840	TRUE	96.8	93.9	100	Araport11	TAIR10	11
AT1G10850	AT1G10850	TRUE	91.8	91.4	100	Araport11	TAIR10	11
AT1G10865	AT1G10865	TRUE	91.7	100	100	Araport11	TAIR10	11
AT1G10870	AT1G10870	TRUE	99.3	98.3	100	Araport11	TAIR10	11
AT1G10890	AT1G10890	TRUE	96.1	93.7	100	Araport11	TAIR10	11
AT1G10900	AT1G10900	TRUE	95.9	92.6	100	Araport11	TAIR10	11
AT1G10910	AT1G10910	TRUE	98.4	97	100	Araport11	TAIR10	11
AT1G10920	AT1G10920	TRUE	92.9	81.2	100	Araport11	TAIR10	11
AT1G10930	AT1G10930	TRUE	98.6	97.2	100	Araport11	TAIR10	11
AT1G10940	AT1G10940	TRUE	96.3	100	100	Araport11	TAIR10	11
AT1G10950	AT1G10950	TRUE	94.4	88.7	100	Araport11	TAIR10	11
AT1G10960	AT1G10960	TRUE	76.6	76.6	100	Araport11	TAIR10	11
AT1G10980	AT1G10980	TRUE	97.9	97.1	100	Araport11	TAIR10	11
AT1G10990	AT1G10990	TRUE	95.9	95.9	100	Araport11	TAIR10	11
AT1G11000	AT1G11000	TRUE	96.5	93.2	100	Araport11	TAIR10	11
AT1G11020	AT1G11020	TRUE	97.7	97.1	100	Araport11	TAIR10	11
AT1G11040	AT1G11040	TRUE	82.8	78.9	100	Araport11	TAIR10	11
AT1G11050	AT1G11050	TRUE	100	100	100	Araport11	TAIR10	11
AT1G11060	AT1G11060	TRUE	99.2	98.6	100	Araport11	TAIR10	11
AT1G11080	AT1G11080	TRUE	90.7	83.7	100	Araport11	TAIR10	11
AT1G11090	AT1G11090	TRUE	100	100	100	Araport11	TAIR10	11
AT1G11100	AT1G11100	TRUE	95.2	100	100	Araport11	TAIR10	11
AT1G11112	AT1G11112	TRUE	96.3	96.3	100	Araport11	TAIR10	11
AT1G11120	AT1G11120	TRUE	83	100	100	Araport11	TAIR10	11
AT1G11125	AT1G11125	TRUE	78.7	78.7	100	Araport11	TAIR10	11
AT1G11130	AT1G11130	TRUE	96.9	95	100	Araport11	TAIR10	11
AT1G11145	AT1G11145	TRUE	100	100	100	Araport11	TAIR10	11
AT1G11160	AT1G11160	TRUE	98.6	98.5	100	Araport11	TAIR10	11
AT1G11170	AT1G11170	TRUE	97.5	100	100	Araport11	TAIR10	11
AT1G11190	AT1G11190	TRUE	100	100	100	Araport11	TAIR10	11
AT1G11200	AT1G11200	TRUE	93.1	87.2	100	Araport11	TAIR10	11
AT1G11210	AT1G11210	TRUE	99.3	99.3	100	Araport11	TAIR10	11
AT1G11220	AT1G11220	TRUE	81.5	100	100	Araport11	TAIR10	11
AT1G11230	AT1G11230	TRUE	100	100	100	Araport11	TAIR10	11
AT1G11240	AT1G11240	TRUE	50.6	36.6	100	Araport11	TAIR10	11
AT1G11250	AT1G11250	TRUE	62.1	60	100	Araport11	TAIR10	11
AT1G11260	AT1G11260	TRUE	83.9	76.7	100	Araport11	TAIR10	11
AT1G11270	AT1G11270	TRUE	97.7	94.5	100	Araport11	TAIR10	11
AT1G11280	AT1G11280	TRUE	97.9	97.4	100	Araport11	TAIR10	11
AT1G11290	AT1G11290	TRUE	83.2	83.2	100	Araport11	TAIR10	11
AT1G11310	AT1G11310	TRUE	92.3	100	100	Araport11	TAIR10	11
AT1G11320	AT1G11320	TRUE	82.5	80.5	100	Araport11	TAIR10	11
AT1G11330	AT1G11330	TRUE	87.5	84.3	100	Araport11	TAIR10	11
AT1G11350	AT1G11350	TRUE	92.8	91.5	100	Araport11	TAIR10	11
AT1G11360	AT1G11360	TRUE	83	100	100	Araport11	TAIR10	11
AT1G11362	AT1G11362	TRUE	95.2	95.2	100	Araport11	TAIR10	11
AT1G11370	AT1G11370	TRUE	88.5	70.1	100	Araport11	TAIR10	11
AT1G11380	AT1G11380	TRUE	82.6	77	100	Araport11	TAIR10	11
AT1G11390	AT1G11390	TRUE	97.7	97.1	100	Araport11	TAIR10	11
AT1G11400	AT1G11400	TRUE	67.7	75.2	100	Araport11	TAIR10	11
AT1G11420	AT1G11420	TRUE	91.8	89.9	100	Araport11	TAIR10	11
AT1G11430	AT1G11430	TRUE	95.8	91.8	100	Araport11	TAIR10	11
AT1G11440	AT1G11440	TRUE	84.9	84.9	100	Araport11	TAIR10	11
AT1G11460	AT1G11460	TRUE	89.7	79.6	100	Araport11	TAIR10	11
AT1G11470	AT1G11470	TRUE	100	100	100	Araport11	TAIR10	11
AT1G11475	AT1G11475	TRUE	97.4	92.7	100	Araport11	TAIR10	11
AT1G11480	AT1G11480	TRUE	95.2	100	100	Araport11	TAIR10	11
AT1G11490	AT1G11490	TRUE	72	81.9	100	Araport11	TAIR10	11
AT1G11510	AT1G11510	TRUE	87.7	87.7	100	Araport11	TAIR10	11
AT1G11520	AT1G11520	TRUE	100	100	100	Araport11	TAIR10	11
AT1G11530	AT1G11530	TRUE	96.2	93.7	100	Araport11	TAIR10	11
AT1G11540	AT1G11540	TRUE	91.1	100	100	Araport11	TAIR10	11
AT1G11545	AT1G11545	TRUE	95.5	93	100	Araport11	TAIR10	11
AT1G11560	AT1G11560	TRUE	86.5	86.5	100	Araport11	TAIR10	11
AT1G11572	AT1G11572	TRUE	96.4	96.4	100	Araport11	TAIR10	11
AT1G11590	AT1G11590	TRUE	100	100	100	Araport11	TAIR10	11
AT1G11593	AT1G11593	TRUE	100	100	100	Araport11	TAIR10	11
AT1G11600	AT1G11600	TRUE	91	91	100	Araport11	TAIR10	11
AT1G11608	AT1G11608	TRUE	100	100	100	Araport11	TAIR10	11
AT1G11610	AT1G11610	TRUE	100	100	100	Araport11	TAIR10	11
AT1G11620	AT1G11620	TRUE	100	100	100	Araport11	TAIR10	11
AT1G11630	AT1G11630	TRUE	88	88	100	Araport11	TAIR10	11
AT1G11650	AT1G11650	TRUE	98.1	100	100	Araport11	TAIR10	11
AT1G11655	AT1G11655	TRUE	79.5	79.5	100	Araport11	TAIR10	11
AT1G11660	AT1G11660	TRUE	98.1	97.6	100	Araport11	TAIR10	11
AT1G11670	AT1G11670	TRUE	95.2	91.9	100	Araport11	TAIR10	11
AT1G11680	AT1G11680	TRUE	92	90.3	100	Araport11	TAIR10	11
AT1G11684	AT1G11684	TRUE	55.5	55.5	100	Araport11	TAIR10	11
AT1G11690	AT1G11690	TRUE	100	100	100	Araport11	TAIR10	11
AT1G11700	AT1G11700	TRUE	74.7	74.7	100	Araport11	TAIR10	11
AT1G11710	AT1G11710	TRUE	100	100	100	Araport11	TAIR10	11
AT1G11720	AT1G11720	TRUE	96.7	100	100	Araport11	TAIR10	11
AT1G11730	AT1G11730	TRUE	83	68.1	100	Araport11	TAIR10	11
AT1G11740	AT1G11740	TRUE	99.3	98.8	100	Araport11	TAIR10	11
AT1G11750	AT1G11750	TRUE	100	100	100	Araport11	TAIR10	11
AT1G11755	AT1G11755	TRUE	96.8	94.9	100	Araport11	TAIR10	11
AT1G11760	AT1G11760	TRUE	95.9	94	100	Araport11	TAIR10	11
AT1G11765	AT1G11765	TRUE	88.1	88.1	100	Araport11	TAIR10	11
AT1G11770	AT1G11770	TRUE	100	100	100	Araport11	TAIR10	11
AT1G11780	AT1G11780	TRUE	98.2	97.8	100	Araport11	TAIR10	11
AT1G11785	AT1G11785	TRUE	87.1	74.8	100	Araport11	TAIR10	11
AT1G11790	AT1G11790	TRUE	97.6	100	100	Araport11	TAIR10	11
AT1G11800	AT1G11800	TRUE	98.1	97.6	100	Araport11	TAIR10	11
AT1G11810	AT1G11810	TRUE	100	100	100	Araport11	TAIR10	11
AT1G11820	AT1G11820	TRUE	95.9	94.6	100	Araport11	TAIR10	11
AT1G11840	AT1G11840	TRUE	97.5	91.7	100	Araport11	TAIR10	11
AT1G11850	AT1G11850	TRUE	78.1	77.8	100	Araport11	TAIR10	11
AT1G11870	AT1G11870	TRUE	88.8	83	100	Araport11	TAIR10	11
AT1G11880	AT1G11880	TRUE	99	96	100	Araport11	TAIR10	11
AT1G11890	AT1G11890	TRUE	99.1	98	100	Araport11	TAIR10	11
AT1G11900	AT1G11900	TRUE	99.6	99.4	100	Araport11	TAIR10	11
AT1G11905	AT1G11905	TRUE	96.1	94.1	100	Araport11	TAIR10	11
AT1G11915	AT1G11915	TRUE	95.1	94.1	100	Araport11	TAIR10	11
AT1G11920	AT1G11920	TRUE	90.5	88.5	100	Araport11	TAIR10	11
AT1G11925	AT1G11925	TRUE	99.9	99.9	100	Araport11	TAIR10	11
AT1G11930	AT1G11930	TRUE	91.8	87.1	100	Araport11	TAIR10	11
AT1G11940	AT1G11940	TRUE	95.5	92.7	100	Araport11	TAIR10	11
AT1G11950	AT1G11950	TRUE	91	91.9	100	Araport11	TAIR10	11
AT1G11960	AT1G11960	TRUE	93.1	90.3	100	Araport11	TAIR10	11
AT1G11970	AT1G11970	TRUE	100	100	100	Araport11	TAIR10	11
AT1G11980	AT1G11980	TRUE	100	100	100	Araport11	TAIR10	11
AT1G11990	AT1G11990	TRUE	91.9	95.7	100	Araport11	TAIR10	11
AT1G12000	AT1G12000	TRUE	99.1	98.3	100	Araport11	TAIR10	11
AT1G12010	AT1G12010	TRUE	95.7	94.4	100	Araport11	TAIR10	11
AT1G12020	AT1G12020	TRUE	40.1	40.1	100	Araport11	TAIR10	11
AT1G12030	AT1G12030	TRUE	90.1	84.3	100	Araport11	TAIR10	11
AT1G12040	AT1G12040	TRUE	90.9	90.9	100	Araport11	TAIR10	11
AT1G12050	AT1G12050	TRUE	99.7	99.3	100	Araport11	TAIR10	11
AT1G12060	AT1G12060	TRUE	64.5	64.5	100	Araport11	TAIR10	11
AT1G12064	AT1G12064	TRUE	100	100	100	Araport11	TAIR10	11
AT1G12070	AT1G12070	TRUE	70.7	57.5	100	Araport11	TAIR10	11
AT1G12080	AT1G12080	TRUE	86.3	83.4	100	Araport11	TAIR10	11
AT1G12090	AT1G12090	TRUE	73.6	73.6	100	Araport11	TAIR10	11
AT1G12100	AT1G12100	TRUE	94	91.3	100	Araport11	TAIR10	11
AT1G12110	AT1G12110	TRUE	98.5	97	100	Araport11	TAIR10	11
AT1G12120	AT1G12120	TRUE	96	94.4	100	Araport11	TAIR10	11
AT1G12130	AT1G12130	TRUE	96.3	94.1	100	Araport11	TAIR10	11
AT1G12140	AT1G12140	TRUE	97.5	96.2	100	Araport11	TAIR10	11
AT1G12150	AT1G12150	TRUE	99.9	99.8	100	Araport11	TAIR10	11
AT1G12160	AT1G12160	TRUE	96.7	95.5	100	Araport11	TAIR10	11
AT1G12170	AT1G12170	TRUE	100	100	100	Araport11	TAIR10	11
AT1G12180	AT1G12180	TRUE	92.8	91.6	100	Araport11	TAIR10	11
AT1G12190	AT1G12190	TRUE	100	100	100	Araport11	TAIR10	11
AT1G12200	AT1G12200	TRUE	94.3	91.7	100	Araport11	TAIR10	11
AT1G12210	AT1G12210	TRUE	71.8	88.8	100	Araport11	TAIR10	11
AT1G12211	AT1G12211	TRUE	7.7	7.9	100	Araport11	TAIR10	11
AT1G12220	AT1G12220	TRUE	90.7	90.3	100	Araport11	TAIR10	11
AT1G12230	AT1G12230	TRUE	100	100	100	Araport11	TAIR10	11
AT1G12240	AT1G12240	TRUE	99.5	99.1	100	Araport11	TAIR10	11
AT1G12244	AT1G12244	TRUE	100	100	100	Araport11	TAIR10	11
AT1G12250	AT1G12250	TRUE	96.1	92.2	100	Araport11	TAIR10	11
AT1G12260	AT1G12260	TRUE	97.4	95.8	100	Araport11	TAIR10	11
AT1G12270	AT1G12270	TRUE	98.3	97.7	100	Araport11	TAIR10	11
AT1G12280	AT1G12280	TRUE	85.3	96.4	100	Araport11	TAIR10	11
AT1G12290	AT1G12290	TRUE	90.5	94.6	100	Araport11	TAIR10	11
AT1G12300	AT1G12300	TRUE	94.5	94.5	100	Araport11	TAIR10	11
AT1G12310	AT1G12310	TRUE	56.4	56.4	100	Araport11	TAIR10	11
AT1G12320	AT1G12320	TRUE	26.6	23.5	100	Araport11	TAIR10	11
AT1G12330	AT1G12330	TRUE	89.8	87.4	100	Araport11	TAIR10	11
AT1G12340	AT1G12340	TRUE	100	100	100	Araport11	TAIR10	11
AT1G12350	AT1G12350	TRUE	95.1	91.5	100	Araport11	TAIR10	11
AT1G12360	AT1G12360	TRUE	98.3	96.5	100	Araport11	TAIR10	11
AT1G12370	AT1G12370	TRUE	97.7	96.5	100	Araport11	TAIR10	11
AT1G12380	AT1G12380	TRUE	91	91	100	Araport11	TAIR10	11
AT1G12390	AT1G12390	TRUE	95.2	91.8	100	Araport11	TAIR10	11
AT1G12400	AT1G12400	TRUE	88.9	83.3	100	Araport11	TAIR10	11
AT1G12410	AT1G12410	TRUE	94.2	89.2	100	Araport11	TAIR10	11
AT1G12411	AT1G12411	TRUE	100	100	100	Araport11	TAIR10	11
AT1G12420	AT1G12420	TRUE	93.4	90.5	100	Araport11	TAIR10	11
AT1G12430	AT1G12430	TRUE	96.3	100	100	Araport11	TAIR10	11
AT1G12440	AT1G12440	TRUE	78.3	88.9	100	Araport11	TAIR10	11
AT1G12450	AT1G12450	TRUE	80.7	76.1	100	Araport11	TAIR10	11
AT1G12460	AT1G12460	TRUE	95.5	95.4	100	Araport11	TAIR10	11
AT1G12470	AT1G12470	TRUE	98.7	97.4	100	Araport11	TAIR10	11
AT1G12480	AT1G12480	TRUE	100	100	100	Araport11	TAIR10	11
AT1G12490	AT1G12490	TRUE	100	100	100	Araport11	TAIR10	11
AT1G12500	AT1G12500	TRUE	94.4	93.3	100	Araport11	TAIR10	11
AT1G12520	AT1G12520	TRUE	95.4	100	100	Araport11	TAIR10	11
AT1G12530	AT1G12530	TRUE	93.8	85.9	100	Araport11	TAIR10	11
AT1G12540	AT1G12540	TRUE	94.5	93.3	100	Araport11	TAIR10	11
AT1G12550	AT1G12550	TRUE	92.5	91.2	100	Araport11	TAIR10	11
AT1G12560	AT1G12560	TRUE	94.3	92.5	100	Araport11	TAIR10	11
AT1G12570	AT1G12570	TRUE	90.1	86.5	100	Araport11	TAIR10	11
AT1G12580	AT1G12580	TRUE	95.1	92.8	100	Araport11	TAIR10	11
AT1G12600	AT1G12600	TRUE	93.3	87	100	Araport11	TAIR10	11
AT1G12610	AT1G12610	TRUE	94.6	94.6	100	Araport11	TAIR10	11
AT1G12620	AT1G12620	TRUE	94.8	94.7	100	Araport11	TAIR10	11
AT1G12630	AT1G12630	TRUE	64.8	64.8	100	Araport11	TAIR10	11
AT1G12640	AT1G12640	TRUE	94.6	92.7	100	Araport11	TAIR10	11
AT1G12650	AT1G12650	TRUE	93.5	100	100	Araport11	TAIR10	11
AT1G12663	AT1G12663	TRUE	88.7	84.9	100	Araport11	TAIR10	11
AT1G12665	AT1G12665	TRUE	100	100	100	Araport11	TAIR10	11
AT1G12672	AT1G12672	TRUE	100	100	100	Araport11	TAIR10	11
AT1G12680	AT1G12680	TRUE	90.3	85.5	100	Araport11	TAIR10	11
AT1G12730	AT1G12730	TRUE	93.4	88.3	100	Araport11	TAIR10	11
AT1G12740	AT1G12740	TRUE	96.6	100	100	Araport11	TAIR10	11
AT1G12750	AT1G12750	TRUE	97	93.9	100	Araport11	TAIR10	11
AT1G12760	AT1G12760	TRUE	95	93.5	100	Araport11	TAIR10	11
AT1G12770	AT1G12770	TRUE	94.4	92.9	100	Araport11	TAIR10	11
AT1G12775	AT1G12775	TRUE	96.9	96.9	100	Araport11	TAIR10	11
AT1G12780	AT1G12780	TRUE	80.9	72.1	100	Araport11	TAIR10	11
AT1G12790	AT1G12790	TRUE	85.7	76.8	100	Araport11	TAIR10	11
AT1G12800	AT1G12800	TRUE	97.9	97	100	Araport11	TAIR10	11
AT1G12805	AT1G12805	TRUE	93.4	93.4	100	Araport11	TAIR10	11
AT1G12810	AT1G12810	TRUE	100	100	100	Araport11	TAIR10	11
AT1G12820	AT1G12820	TRUE	99.8	99.8	100	Araport11	TAIR10	11
AT1G12830	AT1G12830	TRUE	92.2	92.2	100	Araport11	TAIR10	11
AT1G12840	AT1G12840	TRUE	69.6	53.2	100	Araport11	TAIR10	11
AT1G12845	AT1G12845	TRUE	74.5	74.5	100	Araport11	TAIR10	11
AT1G12850	AT1G12850	TRUE	92	90.5	100	Araport11	TAIR10	11
AT1G12855	AT1G12855	TRUE	95.9	95.9	100	Araport11	TAIR10	11
AT1G12860	AT1G12860	TRUE	96.2	95.6	100	Araport11	TAIR10	11
AT1G12870	AT1G12870	TRUE	100	100	100	Araport11	TAIR10	11
AT1G12880	AT1G12880	TRUE	84	79	100	Araport11	TAIR10	11
AT1G12890	AT1G12890	TRUE	91.3	91.3	100	Araport11	TAIR10	11
AT1G12910	AT1G12910	TRUE	100	100	100	Araport11	TAIR10	11
AT1G12920	AT1G12920	TRUE	100	100	100	Araport11	TAIR10	11
AT1G12930	AT1G12930	TRUE	98.4	96.6	100	Araport11	TAIR10	11
AT1G12940	AT1G12940	TRUE	96	95.1	100	Araport11	TAIR10	11
AT1G12950	AT1G12950	TRUE	96.6	94.7	100	Araport11	TAIR10	11
AT1G12960	AT1G12960	TRUE	100	100	100	Araport11	TAIR10	11
AT1G12970	AT1G12970	TRUE	89.7	86.9	100	Araport11	TAIR10	11
AT1G12980	AT1G12980	TRUE	100	100	100	Araport11	TAIR10	11
AT1G12990	AT1G12990	TRUE	97.5	97	100	Araport11	TAIR10	11
AT1G13000	AT1G13000	TRUE	95.3	91.4	100	Araport11	TAIR10	11
AT1G13020	AT1G13020	TRUE	88.5	84.3	100	Araport11	TAIR10	11
AT1G13030	AT1G13030	TRUE	99.8	99.7	100	Araport11	TAIR10	11
AT1G13040	AT1G13040	TRUE	63.4	94.1	100	Araport11	TAIR10	11
AT1G13050	AT1G13050	TRUE	74.1	92.2	100	Araport11	TAIR10	11
AT1G13060	AT1G13060	TRUE	98.3	100	100	Araport11	TAIR10	11
AT1G13080	AT1G13080	TRUE	89	87.4	100	Araport11	TAIR10	11
AT1G13090	AT1G13090	TRUE	95.7	91.3	100	Araport11	TAIR10	11
AT1G13100	AT1G13100	TRUE	86.5	85.9	100	Araport11	TAIR10	11
AT1G13110	AT1G13110	TRUE	93.5	93.3	100	Araport11	TAIR10	11
AT1G13120	AT1G13120	TRUE	96.6	94.4	100	Araport11	TAIR10	11
AT1G13130	AT1G13130	TRUE	97	94.7	100	Araport11	TAIR10	11
AT1G13140	AT1G13140	TRUE	94.5	94.5	100	Araport11	TAIR10	11
AT1G13150	AT1G13150	TRUE	97.1	97.1	100	Araport11	TAIR10	11
AT1G13160	AT1G13160	TRUE	100	100	100	Araport11	TAIR10	11
AT1G13170	AT1G13170	TRUE	98.1	100	100	Araport11	TAIR10	11
AT1G13180	AT1G13180	TRUE	97.1	94.8	100	Araport11	TAIR10	11
AT1G13190	AT1G13190	TRUE	95.5	94.5	100	Araport11	TAIR10	11
AT1G13195	AT1G13195	TRUE	95.9	100	100	Araport11	TAIR10	11
AT1G13200	AT1G13200	TRUE	100	100	100	Araport11	TAIR10	11
AT1G13210	AT1G13210	TRUE	97.5	96.9	100	Araport11	TAIR10	11
AT1G13230	AT1G13230	TRUE	91.8	89.2	100	Araport11	TAIR10	11
AT1G13245	AT1G13245	TRUE	73.2	73.2	100	Araport11	TAIR10	11
AT1G13250	AT1G13250	TRUE	82.9	82.9	100	Araport11	TAIR10	11
AT1G13260	AT1G13260	TRUE	87.4	87.4	100	Araport11	TAIR10	11
AT1G13270	AT1G13270	TRUE	95	100	100	Araport11	TAIR10	11
AT1G13280	AT1G13280	TRUE	94.4	93.7	100	Araport11	TAIR10	11
AT1G13290	AT1G13290	TRUE	100	100	100	Araport11	TAIR10	11
AT1G13300	AT1G13300	TRUE	94.8	92.6	100	Araport11	TAIR10	11
AT1G13310	AT1G13310	TRUE	93.5	91	100	Araport11	TAIR10	11
AT1G13320	AT1G13320	TRUE	98.1	96	100	Araport11	TAIR10	11
AT1G13330	AT1G13330	TRUE	100	100	100	Araport11	TAIR10	11
AT1G13340	AT1G13340	TRUE	93.8	93	100	Araport11	TAIR10	11
AT1G13350	AT1G13350	TRUE	95.6	100	100	Araport11	TAIR10	11
AT1G13360	AT1G13360	TRUE	73.1	63.3	100	Araport11	TAIR10	11
AT1G13370	AT1G13370	TRUE	94.6	93.1	100	Araport11	TAIR10	11
AT1G13380	AT1G13380	TRUE	89.7	83.3	100	Araport11	TAIR10	11
AT1G13390	AT1G13390	TRUE	88.3	82.2	100	Araport11	TAIR10	11
AT1G13400	AT1G13400	TRUE	81.6	72.9	100	Araport11	TAIR10	11
AT1G13410	AT1G13410	TRUE	84.9	83.3	100	Araport11	TAIR10	11
AT1G13420	AT1G13420	TRUE	87.9	87.9	100	Araport11	TAIR10	11
AT1G13430	AT1G13430	TRUE	97.4	97.4	100	Araport11	TAIR10	11
AT1G13440	AT1G13440	TRUE	87.5	80.4	100	Araport11	TAIR10	11
AT1G13450	AT1G13450	TRUE	100	92.8	100	Araport11	TAIR10	11
AT1G13460	AT1G13460	TRUE	93.8	92.2	100	Araport11	TAIR10	11
AT1G13470	AT1G13470	TRUE	91.1	90.6	100	Araport11	TAIR10	11
AT1G13480	AT1G13480	TRUE	93.8	93.4	100	Araport11	TAIR10	11
AT1G13485	AT1G13485	TRUE	100	100	100	Araport11	TAIR10	11
AT1G13500	AT1G13500	TRUE	100	100	100	Araport11	TAIR10	11
AT1G13510	AT1G13510	TRUE	100	100	100	Araport11	TAIR10	11
AT1G13520	AT1G13520	TRUE	88.2	86.6	100	Araport11	TAIR10	11
AT1G13530	AT1G13530	TRUE	90.3	88.5	100	Araport11	TAIR10	11
AT1G13540	AT1G13540	TRUE	100	100	100	Araport11	TAIR10	11
AT1G13550	AT1G13550	TRUE	100	100	100	Araport11	TAIR10	11
AT1G13560	AT1G13560	TRUE	96.5	93.6	100	Araport11	TAIR10	11
AT1G13570	AT1G13570	TRUE	90.3	87.9	100	Araport11	TAIR10	11
AT1G13580	AT1G13580	TRUE	94.9	92.1	100	Araport11	TAIR10	11
AT1G13590	AT1G13590	TRUE	63.3	47.8	100	Araport11	TAIR10	11
AT1G13600	AT1G13600	TRUE	72.4	72.4	100	Araport11	TAIR10	11
AT1G13605	AT1G13605	TRUE	98.4	98.1	100	Araport11	TAIR10	11
AT1G13607	AT1G13607	TRUE	79.6	75	100	Araport11	TAIR10	11
AT1G13608	AT1G13608	TRUE	46.6	37.3	100	Araport11	TAIR10	11
AT1G13609	AT1G13609	TRUE	89.7	81.9	100	Araport11	TAIR10	11
AT1G13610	AT1G13610	TRUE	95.7	100	100	Araport11	TAIR10	11
AT1G13620	AT1G13620	TRUE	93	89.1	100	Araport11	TAIR10	11
AT1G13630	AT1G13630	TRUE	87	78.3	100	Araport11	TAIR10	11
AT1G13635	AT1G13635	TRUE	86.5	81.2	100	Araport11	TAIR10	11
AT1G13640	AT1G13640	TRUE	97.4	97.2	100	Araport11	TAIR10	11
AT1G13650	AT1G13650	TRUE	84.3	76.7	100	Araport11	TAIR10	11
AT1G13670	AT1G13670	TRUE	65	65	100	Araport11	TAIR10	11
AT1G13680	AT1G13680	TRUE	95.4	91	100	Araport11	TAIR10	11
AT1G13690	AT1G13690	TRUE	99.4	99.2	100	Araport11	TAIR10	11
AT1G13700	AT1G13700	TRUE	100	91.8	100	Araport11	TAIR10	11
AT1G13710	AT1G13710	TRUE	94.8	94.6	100	Araport11	TAIR10	11
AT1G13730	AT1G13730	TRUE	93.5	90.4	100	Araport11	TAIR10	11
AT1G13740	AT1G13740	TRUE	87.8	86.8	100	Araport11	TAIR10	11
AT1G13750	AT1G13750	TRUE	98.8	98.4	100	Araport11	TAIR10	11
AT1G13755	AT1G13755	TRUE	100	100	100	Araport11	TAIR10	11
AT1G13760	AT1G13760	TRUE	100	100	100	Araport11	TAIR10	11
AT1G13770	AT1G13770	TRUE	95.6	92.8	100	Araport11	TAIR10	11
AT1G13780	AT1G13780	TRUE	93.9	93	100	Araport11	TAIR10	11
AT1G13790	AT1G13790	TRUE	81.7	96.7	100	Araport11	TAIR10	11
AT1G13800	AT1G13800	TRUE	76.3	81.4	100	Araport11	TAIR10	11
AT1G13810	AT1G13810	TRUE	92.5	91.6	100	Araport11	TAIR10	11
AT1G13820	AT1G13820	TRUE	92.8	88	100	Araport11	TAIR10	11
AT1G13830	AT1G13830	TRUE	77.9	74.2	100	Araport11	TAIR10	11
AT1G13860	AT1G13860	TRUE	100	100	100	Araport11	TAIR10	11
AT1G13870	AT1G13870	TRUE	93	91.8	100	Araport11	TAIR10	11
AT1G13880	AT1G13880	TRUE	97.3	97.6	100	Araport11	TAIR10	11
AT1G13890	AT1G13890	TRUE	79.6	78.2	100	Araport11	TAIR10	11
AT1G13900	AT1G13900	TRUE	95.2	95.1	100	Araport11	TAIR10	11
AT1G13910	AT1G13910	TRUE	96	89	100	Araport11	TAIR10	11
AT1G13930	AT1G13930	TRUE	96.8	100	100	Araport11	TAIR10	11
AT1G13940	AT1G13940	TRUE	92.5	91.2	100	Araport11	TAIR10	11
AT1G13950	AT1G13950	TRUE	86	77.7	100	Araport11	TAIR10	11
AT1G13960	AT1G13960	TRUE	93.6	84.9	100	Araport11	TAIR10	11
AT1G13970	AT1G13970	TRUE	94.5	92.1	100	Araport11	TAIR10	11
AT1G13980	AT1G13980	TRUE	100	99.8	100	Araport11	TAIR10	11
AT1G13990	AT1G13990	TRUE	95.1	100	100	Araport11	TAIR10	11
AT1G14000	AT1G14000	TRUE	100	100	100	Araport11	TAIR10	11
AT1G14010	AT1G14010	TRUE	100	100	100	Araport11	TAIR10	11
AT1G14020	AT1G14020	TRUE	100	100	100	Araport11	TAIR10	11
AT1G14030	AT1G14030	TRUE	100	100	100	Araport11	TAIR10	11
AT1G14040	AT1G14040	TRUE	88	81.5	100	Araport11	TAIR10	11
AT1G14048	AT1G14048	TRUE	100	100	100	Araport11	TAIR10	11
AT1G14060	AT1G14060	TRUE	74	74	100	Araport11	TAIR10	11
AT1G14100	AT1G14100	TRUE	100	100	100	Araport11	TAIR10	11
AT1G14110	AT1G14110	TRUE	100	100	100	Araport11	TAIR10	11
AT1G14120	AT1G14120	TRUE	92.8	90.7	100	Araport11	TAIR10	11
AT1G14130	AT1G14130	TRUE	92.4	90	100	Araport11	TAIR10	11
AT1G14140	AT1G14140	TRUE	100	100	100	Araport11	TAIR10	11
AT1G14150	AT1G14150	TRUE	87.9	85.4	100	Araport11	TAIR10	11
AT1G14160	AT1G14160	TRUE	89.5	87.2	100	Araport11	TAIR10	11
AT1G14170	AT1G14170	TRUE	95.8	94.1	100	Araport11	TAIR10	11
AT1G14180	AT1G14180	TRUE	90.9	88.7	100	Araport11	TAIR10	11
AT1G14185	AT1G14185	TRUE	92.1	91.7	100	Araport11	TAIR10	11
AT1G14200	AT1G14200	TRUE	76.8	76.8	100	Araport11	TAIR10	11
AT1G14210	AT1G14210	TRUE	99.1	98.8	100	Araport11	TAIR10	11
AT1G14220	AT1G14220	TRUE	79.2	73.2	100	Araport11	TAIR10	11
AT1G14230	AT1G14230	TRUE	96.7	95	100	Araport11	TAIR10	11
AT1G14240	AT1G14240	TRUE	99	94.5	100	Araport11	TAIR10	11
AT1G14250	AT1G14250	TRUE	96.6	94.6	100	Araport11	TAIR10	11
AT1G14260	AT1G14260	TRUE	100	95.3	100	Araport11	TAIR10	11
AT1G14270	AT1G14270	TRUE	99.7	100	100	Araport11	TAIR10	11
AT1G14280	AT1G14280	TRUE	84.5	84.5	100	Araport11	TAIR10	11
AT1G14290	AT1G14290	TRUE	85.6	79.1	100	Araport11	TAIR10	11
AT1G14300	AT1G14300	TRUE	97.3	100	100	Araport11	TAIR10	11
AT1G14310	AT1G14310	TRUE	95	90.5	100	Araport11	TAIR10	11
AT1G14315	AT1G14315	TRUE	100	100	100	Araport11	TAIR10	11
AT1G14320	AT1G14320	TRUE	91	87.2	100	Araport11	TAIR10	11
AT1G14330	AT1G14330	TRUE	94.3	94.3	100	Araport11	TAIR10	11
AT1G14340	AT1G14340	TRUE	95.6	93.4	100	Araport11	TAIR10	11
AT1G14345	AT1G14345	TRUE	82.7	82.7	100	Araport11	TAIR10	11
AT1G14350	AT1G14350	TRUE	98	96.9	100	Araport11	TAIR10	11
AT1G14360	AT1G14360	TRUE	99.3	98.9	100	Araport11	TAIR10	11
AT1G14370	AT1G14370	TRUE	96.8	95.4	100	Araport11	TAIR10	11
AT1G14380	AT1G14380	TRUE	97.7	96.6	100	Araport11	TAIR10	11
AT1G14400	AT1G14400	TRUE	72.2	60.6	100	Araport11	TAIR10	11
AT1G14410	AT1G14410	TRUE	82.5	74.7	100	Araport11	TAIR10	11
AT1G14420	AT1G14420	TRUE	89.5	88.6	100	Araport11	TAIR10	11
AT1G14430	AT1G14430	TRUE	95.5	95.5	100	Araport11	TAIR10	11
AT1G14440	AT1G14440	TRUE	80.7	76	100	Araport11	TAIR10	11
AT1G14450	AT1G14450	TRUE	91.9	89	100	Araport11	TAIR10	11
AT1G14455	AT1G14455	TRUE	100	100	100	Araport11	TAIR10	11
AT1G14460	AT1G14460	TRUE	90	88.9	100	Araport11	TAIR10	11
AT1G14470	AT1G14470	TRUE	97.4	97.4	100	Araport11	TAIR10	11
AT1G14480	AT1G14480	TRUE	98.6	94.4	100	Araport11	TAIR10	11
AT1G14500	AT1G14500	TRUE	94.2	93.8	100	Araport11	TAIR10	11
AT1G14510	AT1G14510	TRUE	87	77.7	100	Araport11	TAIR10	11
AT1G14520	AT1G14520	TRUE	99.6	99.4	100	Araport11	TAIR10	11
AT1G14530	AT1G14530	TRUE	100	91.9	100	Araport11	TAIR10	11
AT1G14540	AT1G14540	TRUE	97.3	96.4	100	Araport11	TAIR10	11
AT1G14550	AT1G14550	TRUE	83.9	79.6	100	Araport11	TAIR10	11
AT1G14560	AT1G14560	TRUE	95.2	93.3	100	Araport11	TAIR10	11
AT1G14570	AT1G14570	TRUE	98.8	100	100	Araport11	TAIR10	11
AT1G14580	AT1G14580	TRUE	97.7	88.5	100	Araport11	TAIR10	11
AT1G14590	AT1G14590	TRUE	94	92	100	Araport11	TAIR10	11
AT1G14600	AT1G14600	TRUE	89	76.3	100	Araport11	TAIR10	11
AT1G14610	AT1G14610	TRUE	98.6	97.6	100	Araport11	TAIR10	11
AT1G14620	AT1G14620	TRUE	91.1	84.6	100	Araport11	TAIR10	11
AT1G14630	AT1G14630	TRUE	85.4	79.7	100	Araport11	TAIR10	11
AT1G14640	AT1G14640	TRUE	90.9	94.1	100	Araport11	TAIR10	11
AT1G14642	AT1G14642	TRUE	100	100	100	Araport11	TAIR10	11
AT1G14650	AT1G14650	TRUE	90.1	84.8	100	Araport11	TAIR10	11
AT1G14660	AT1G14660	TRUE	97	92.8	100	Araport11	TAIR10	11
AT1G14670	AT1G14670	TRUE	96.5	95.4	100	Araport11	TAIR10	11
AT1G14680	AT1G14680	TRUE	71.9	71.9	100	Araport11	TAIR10	11
AT1G14685	AT1G14685	TRUE	59.5	100	100	Araport11	TAIR10	11
AT1G14686	AT1G14686	TRUE	81.4	81.4	100	Araport11	TAIR10	11
AT1G14687	AT1G14687	TRUE	83.3	83.3	100	Araport11	TAIR10	11
AT1G14688	AT1G14688	TRUE	100	100	100	Araport11	TAIR10	11
AT1G14690	AT1G14690	TRUE	95.9	94.2	100	Araport11	TAIR10	11
AT1G14700	AT1G14700	TRUE	96.1	92.5	100	Araport11	TAIR10	11
AT1G14710	AT1G14710	TRUE	91.8	87.1	100	Araport11	TAIR10	11
AT1G14720	AT1G14720	TRUE	93.4	90.4	100	Araport11	TAIR10	11
AT1G14730	AT1G14730	TRUE	94.7	91.7	100	Araport11	TAIR10	11
AT1G14740	AT1G14740	TRUE	92	91.8	100	Araport11	TAIR10	11
AT1G14750	AT1G14750	TRUE	94.1	91.4	100	Araport11	TAIR10	11
AT1G14755	AT1G14755	TRUE	90.1	88.4	100	Araport11	TAIR10	11
AT1G14760	AT1G14760	TRUE	90.8	69.8	100	Araport11	TAIR10	11
AT1G14770	AT1G14770	TRUE	96.4	94.6	100	Araport11	TAIR10	11
AT1G14780	AT1G14780	TRUE	94.6	92.4	100	Araport11	TAIR10	11
AT1G14790	AT1G14790	TRUE	94.5	94.1	100	Araport11	TAIR10	11
AT1G14800	AT1G14800	TRUE	100	100	100	Araport11	TAIR10	11
AT1G14810	AT1G14810	TRUE	93.6	90.3	100	Araport11	TAIR10	11
AT1G14820	AT1G14820	TRUE	90.8	100	100	Araport11	TAIR10	11
AT1G14830	AT1G14830	TRUE	98.1	96.6	100	Araport11	TAIR10	11
AT1G14840	AT1G14840	TRUE	92.9	90.5	100	Araport11	TAIR10	11
AT1G14850	AT1G14850	TRUE	93.3	90.7	100	Araport11	TAIR10	11
AT1G14860	AT1G14860	TRUE	87.5	84.9	100	Araport11	TAIR10	11
AT1G14870	AT1G14870	TRUE	82.8	75.6	100	Araport11	TAIR10	11
AT1G14880	AT1G14880	TRUE	87.2	81.6	100	Araport11	TAIR10	11
AT1G14890	AT1G14890	TRUE	85.1	85.1	100	Araport11	TAIR10	11
AT1G14900	AT1G14900	TRUE	81.3	80.2	100	Araport11	TAIR10	11
AT1G14910	AT1G14910	TRUE	98.9	98.1	100	Araport11	TAIR10	11
AT1G14920	AT1G14920	TRUE	87.5	87.5	100	Araport11	TAIR10	11
AT1G14930	AT1G14930	TRUE	97.6	97.3	100	Araport11	TAIR10	11
AT1G14940	AT1G14940	TRUE	100	100	100	Araport11	TAIR10	11
AT1G14950	AT1G14950	TRUE	100	100	100	Araport11	TAIR10	11
AT1G14960	AT1G14960	TRUE	89.6	87	100	Araport11	TAIR10	11
AT1G14970	AT1G14970	TRUE	83.9	77.6	100	Araport11	TAIR10	11
AT1G14980	AT1G14980	TRUE	77.1	67.4	100	Araport11	TAIR10	11
AT1G14990	AT1G14990	TRUE	86.7	100	100	Araport11	TAIR10	11
AT1G15000	AT1G15000	TRUE	100	100	100	Araport11	TAIR10	11
AT1G15010	AT1G15010	TRUE	69.1	69.1	100	Araport11	TAIR10	11
AT1G15015	AT1G15015	TRUE	100	100	100	Araport11	TAIR10	11
AT1G15020	AT1G15020	TRUE	73.6	82.5	100	Araport11	TAIR10	11
AT1G15030	AT1G15030	TRUE	98.1	98.5	100	Araport11	TAIR10	11
AT1G15040	AT1G15040	TRUE	99.1	100	100	Araport11	TAIR10	11
AT1G15050	AT1G15050	TRUE	69.4	56.2	100	Araport11	TAIR10	11
AT1G15060	AT1G15060	TRUE	87.5	91.2	100	Araport11	TAIR10	11
AT1G15080	AT1G15080	TRUE	96.4	94.3	100	Araport11	TAIR10	11
AT1G15100	AT1G15100	TRUE	83.6	83.6	100	Araport11	TAIR10	11
AT1G15110	AT1G15110	TRUE	93.5	100	100	Araport11	TAIR10	11
AT1G15120	AT1G15120	TRUE	81.3	100	100	Araport11	TAIR10	11
AT1G15125	AT1G15125	TRUE	77.9	74.3	100	Araport11	TAIR10	11
AT1G15130	AT1G15130	TRUE	98.4	97.8	100	Araport11	TAIR10	11
AT1G15140	AT1G15140	TRUE	98.8	100	100	Araport11	TAIR10	11
AT1G15150	AT1G15150	TRUE	87.4	83.7	100	Araport11	TAIR10	11
AT1G15160	AT1G15160	TRUE	94.1	91.8	100	Araport11	TAIR10	11
AT1G15165	AT1G15165	TRUE	100	100	100	Araport11	TAIR10	11
AT1G15170	AT1G15170	TRUE	90.7	87.8	100	Araport11	TAIR10	11
AT1G15180	AT1G15180	TRUE	93.3	100	100	Araport11	TAIR10	11
AT1G15190	AT1G15190	TRUE	94.2	94.2	100	Araport11	TAIR10	11
AT1G15200	AT1G15200	TRUE	100	100	100	Araport11	TAIR10	11
AT1G15210	AT1G15210	TRUE	94.3	93.5	100	Araport11	TAIR10	11
AT1G15215	AT1G15215	TRUE	99	98.1	100	Araport11	TAIR10	11
AT1G15220	AT1G15220	TRUE	99.8	98.4	100	Araport11	TAIR10	11
AT1G15230	AT1G15230	TRUE	86.6	86.6	100	Araport11	TAIR10	11
AT1G15240	AT1G15240	TRUE	97.1	100	100	Araport11	TAIR10	11
AT1G15250	AT1G15250	TRUE	80.1	86.6	100	Araport11	TAIR10	11
AT1G15260	AT1G15260	TRUE	100	100	100	Araport11	TAIR10	11
AT1G15270	AT1G15270	TRUE	100	100	100	Araport11	TAIR10	11
AT1G15280	AT1G15280	TRUE	96.9	94.2	100	Araport11	TAIR10	11
AT1G15290	AT1G15290	TRUE	95.3	93	100	Araport11	TAIR10	11
AT1G15310	AT1G15310	TRUE	96	93	100	Araport11	TAIR10	11
AT1G15320	AT1G15320	TRUE	100	100	100	Araport11	TAIR10	11
AT1G15330	AT1G15330	TRUE	94.4	94	100	Araport11	TAIR10	11
AT1G15340	AT1G15340	TRUE	89.3	86.8	100	Araport11	TAIR10	11
AT1G15350	AT1G15350	TRUE	82.5	74.3	100	Araport11	TAIR10	11
AT1G15360	AT1G15360	TRUE	77.3	71.6	100	Araport11	TAIR10	11
AT1G15370	AT1G15370	TRUE	86.3	75.1	100	Araport11	TAIR10	11
AT1G15380	AT1G15380	TRUE	89.5	82.4	100	Araport11	TAIR10	11
AT1G15385	AT1G15385	TRUE	81.3	81.3	100	Araport11	TAIR10	11
AT1G15390	AT1G15390	TRUE	89.7	88.2	100	Araport11	TAIR10	11
AT1G15400	AT1G15400	TRUE	85.6	90.8	100	Araport11	TAIR10	11
AT1G15410	AT1G15410	TRUE	100	100	100	Araport11	TAIR10	11
AT1G15415	AT1G15415	TRUE	89.7	86.2	100	Araport11	TAIR10	11
AT1G15420	AT1G15420	TRUE	88.6	82.9	100	Araport11	TAIR10	11
AT1G15430	AT1G15430	TRUE	85.2	97.6	100	Araport11	TAIR10	11
AT1G15440	AT1G15440	TRUE	97.8	97.3	100	Araport11	TAIR10	11
AT1G15460	AT1G15460	TRUE	97	95.8	100	Araport11	TAIR10	11
AT1G15470	AT1G15470	TRUE	96.5	94.1	100	Araport11	TAIR10	11
AT1G15480	AT1G15480	TRUE	97.2	96.6	100	Araport11	TAIR10	11
AT1G15490	AT1G15490	TRUE	100	100	100	Araport11	TAIR10	11
AT1G15500	AT1G15500	TRUE	100	100	100	Araport11	TAIR10	11
AT1G15510	AT1G15510	TRUE	98.2	98.2	100	Araport11	TAIR10	11
AT1G15520	AT1G15520	TRUE	100	100	100	Araport11	TAIR10	11
AT1G15530	AT1G15530	TRUE	100	100	100	Araport11	TAIR10	11
AT1G15540	AT1G15540	TRUE	62.6	77.2	100	Araport11	TAIR10	11
AT1G15550	AT1G15550	TRUE	86.4	82.5	100	Araport11	TAIR10	11
AT1G15570	AT1G15570	TRUE	95.8	92.5	100	Araport11	TAIR10	11
AT1G15580	AT1G15580	TRUE	84.5	80.4	100	Araport11	TAIR10	11
AT1G15590	AT1G15590	TRUE	100	100	100	Araport11	TAIR10	11
AT1G15600	AT1G15600	TRUE	100	100	100	Araport11	TAIR10	11
AT1G15610	AT1G15610	TRUE	100	100	100	Araport11	TAIR10	11
AT1G15620	AT1G15620	TRUE	96	95.2	100	Araport11	TAIR10	11
AT1G15630	AT1G15630	TRUE	97.7	97.4	100	Araport11	TAIR10	11
AT1G15640	AT1G15640	TRUE	92.6	85	100	Araport11	TAIR10	11
AT1G15660	AT1G15660	TRUE	93.9	90	100	Araport11	TAIR10	11
AT1G15670	AT1G15670	TRUE	89.4	89.4	100	Araport11	TAIR10	11
AT1G15680	AT1G15680	TRUE	100	100	100	Araport11	TAIR10	11
AT1G15690	AT1G15690	TRUE	98.3	97.7	100	Araport11	TAIR10	11
AT1G15700	AT1G15700	TRUE	100	100	100	Araport11	TAIR10	11
AT1G15710	AT1G15710	TRUE	74.6	74.6	100	Araport11	TAIR10	11
AT1G15720	AT1G15720	TRUE	100	100	100	Araport11	TAIR10	11
AT1G15730	AT1G15730	TRUE	97.9	96.5	100	Araport11	TAIR10	11
AT1G15740	AT1G15740	TRUE	100	100	100	Araport11	TAIR10	11
AT1G15750	AT1G15750	TRUE	100	98.5	100	Araport11	TAIR10	11
AT1G15757	AT1G15757	TRUE	99.1	98.8	100	Araport11	TAIR10	11
AT1G15760	AT1G15760	TRUE	57.9	57.9	100	Araport11	TAIR10	11
AT1G15770	AT1G15770	TRUE	88.3	83.7	100	Araport11	TAIR10	11
AT1G15780	AT1G15780	TRUE	94.7	92.6	100	Araport11	TAIR10	11
AT1G15790	AT1G15790	TRUE	93.6	88.5	100	Araport11	TAIR10	11
AT1G15800	AT1G15800	TRUE	91.7	81.8	100	Araport11	TAIR10	11
AT1G15810	AT1G15810	TRUE	91.6	89.2	100	Araport11	TAIR10	11
AT1G15820	AT1G15820	TRUE	98.5	98.3	100	Araport11	TAIR10	11
AT1G15825	AT1G15825	TRUE	71.1	71.1	100	Araport11	TAIR10	11
AT1G15830	AT1G15830	TRUE	56.8	74.7	100	Araport11	TAIR10	11
AT1G15840	AT1G15840	TRUE	100	100	100	Araport11	TAIR10	11
AT1G15850	AT1G15850	TRUE	100	100	100	Araport11	TAIR10	11
AT1G15860	AT1G15860	TRUE	99.2	94.3	100	Araport11	TAIR10	11
AT1G15870	AT1G15870	TRUE	100	100	100	Araport11	TAIR10	11
AT1G15880	AT1G15880	TRUE	91.7	87.1	100	Araport11	TAIR10	11
AT1G15885	AT1G15885	TRUE	98.1	97	100	Araport11	TAIR10	11
AT1G15890	AT1G15890	TRUE	99.1	99.1	100	Araport11	TAIR10	11
AT1G15900	AT1G15900	TRUE	50.7	50.7	100	Araport11	TAIR10	11
AT1G15910	AT1G15910	TRUE	96.4	94.6	100	Araport11	TAIR10	11
AT1G15920	AT1G15920	TRUE	92.9	92.4	100	Araport11	TAIR10	11
AT1G15930	AT1G15930	TRUE	93.2	92.8	100	Araport11	TAIR10	11
AT1G15940	AT1G15940	TRUE	93	90.3	100	Araport11	TAIR10	11
AT1G15950	AT1G15950	TRUE	95.8	96.1	100	Araport11	TAIR10	11
AT1G15960	AT1G15960	TRUE	77	67.6	100	Araport11	TAIR10	11
AT1G15970	AT1G15970	TRUE	89.2	84.2	100	Araport11	TAIR10	11
AT1G15980	AT1G15980	TRUE	93.1	91.1	100	Araport11	TAIR10	11
AT1G16000	AT1G16000	TRUE	100	100	100	Araport11	TAIR10	11
AT1G16010	AT1G16010	TRUE	100	100	100	Araport11	TAIR10	11
AT1G16020	AT1G16020	TRUE	95.4	93.2	100	Araport11	TAIR10	11
AT1G16025	AT1G16025	TRUE	100	100	100	Araport11	TAIR10	11
AT1G16030	AT1G16030	TRUE	90.7	90.7	100	Araport11	TAIR10	11
AT1G16040	AT1G16040	TRUE	76.5	59.6	100	Araport11	TAIR10	11
AT1G16060	AT1G16060	TRUE	94.2	86.2	100	Araport11	TAIR10	11
AT1G16070	AT1G16070	TRUE	55	79.8	100	Araport11	TAIR10	11
AT1G16080	AT1G16080	TRUE	96.9	95.9	100	Araport11	TAIR10	11
AT1G16090	AT1G16090	TRUE	100	100	100	Araport11	TAIR10	11
AT1G16110	AT1G16110	TRUE	92.9	92.5	100	Araport11	TAIR10	11
AT1G16120	AT1G16120	TRUE	82.3	81.3	100	Araport11	TAIR10	11
AT1G16130	AT1G16130	TRUE	93.2	92.8	100	Araport11	TAIR10	11
AT1G16170	AT1G16170	TRUE	81.5	73.8	100	Araport11	TAIR10	11
AT1G16180	AT1G16180	TRUE	86.8	100	100	Araport11	TAIR10	11
AT1G16190	AT1G16190	TRUE	98.9	97.7	100	Araport11	TAIR10	11
AT1G16210	AT1G16210	TRUE	86.1	81.8	100	Araport11	TAIR10	11
AT1G16220	AT1G16220	TRUE	75.8	70.8	100	Araport11	TAIR10	11
AT1G16230	AT1G16230	TRUE	83.9	90.8	100	Araport11	TAIR10	11
AT1G16240	AT1G16240	TRUE	91.7	86.7	100	Araport11	TAIR10	11
AT1G16250	AT1G16250	TRUE	99	98.6	100	Araport11	TAIR10	11
AT1G16260	AT1G16260	TRUE	94.1	93.7	100	Araport11	TAIR10	11
AT1G16270	AT1G16270	TRUE	95.9	94.8	100	Araport11	TAIR10	11
AT1G16280	AT1G16280	TRUE	68.3	61.3	100	Araport11	TAIR10	11
AT1G16290	AT1G16290	TRUE	86.9	100	100	Araport11	TAIR10	11
AT1G16300	AT1G16300	TRUE	98.4	96.8	100	Araport11	TAIR10	11
AT1G16310	AT1G16310	TRUE	91.8	87.3	100	Araport11	TAIR10	11
AT1G16320	AT1G16320	TRUE	96.6	96.2	100	Araport11	TAIR10	11
AT1G16330	AT1G16330	TRUE	98.6	96.5	100	Araport11	TAIR10	11
AT1G16340	AT1G16340	TRUE	94.1	100	100	Araport11	TAIR10	11
AT1G16350	AT1G16350	TRUE	87.8	85.2	100	Araport11	TAIR10	11
AT1G16360	AT1G16360	TRUE	73.8	100	100	Araport11	TAIR10	11
AT1G16370	AT1G16370	TRUE	96.6	96.6	100	Araport11	TAIR10	11
AT1G16380	AT1G16380	TRUE	98.6	98.2	100	Araport11	TAIR10	11
AT1G16390	AT1G16390	TRUE	90.2	90.2	100	Araport11	TAIR10	11
AT1G16400	AT1G16400	TRUE	94.3	93.1	100	Araport11	TAIR10	11
AT1G16410	AT1G16410	TRUE	77.4	72.2	100	Araport11	TAIR10	11
AT1G16420	AT1G16420	TRUE	91.8	89.7	100	Araport11	TAIR10	11
AT1G16430	AT1G16430	TRUE	83.5	76.7	100	Araport11	TAIR10	11
AT1G16440	AT1G16440	TRUE	99.6	99.6	100	Araport11	TAIR10	11
AT1G16445	AT1G16445	TRUE	91.2	85.3	100	Araport11	TAIR10	11
AT1G16460	AT1G16460	TRUE	98.5	100	100	Araport11	TAIR10	11
AT1G16470	AT1G16470	TRUE	97.3	100	100	Araport11	TAIR10	11
AT1G16480	AT1G16480	TRUE	89.2	100	100	Araport11	TAIR10	11
AT1G16490	AT1G16490	TRUE	93.5	92.7	100	Araport11	TAIR10	11
AT1G16500	AT1G16500	TRUE	80.2	78.1	100	Araport11	TAIR10	11
AT1G16510	AT1G16510	TRUE	100	100	100	Araport11	TAIR10	11
AT1G16520	AT1G16520	TRUE	95.1	91.2	100	Araport11	TAIR10	11
AT1G16530	AT1G16530	TRUE	93.7	86.3	100	Araport11	TAIR10	11
AT1G16560	AT1G16560	TRUE	100	100	100	Araport11	TAIR10	11
AT1G16570	AT1G16570	TRUE	100	100	100	Araport11	TAIR10	11
AT1G16590	AT1G16590	TRUE	93	90.7	100	Araport11	TAIR10	11
AT1G16610	AT1G16610	TRUE	93.2	85.2	100	Araport11	TAIR10	11
AT1G16630	AT1G16630	TRUE	93.6	93.6	100	Araport11	TAIR10	11
AT1G16640	AT1G16640	TRUE	92.5	89.2	100	Araport11	TAIR10	11
AT1G16650	AT1G16650	TRUE	93.1	88.1	100	Araport11	TAIR10	11
AT1G16670	AT1G16670	TRUE	92.1	89.2	100	Araport11	TAIR10	11
AT1G16680	AT1G16680	TRUE	82.5	76.6	100	Araport11	TAIR10	11
AT1G16690	AT1G16690	TRUE	97.2	94.8	100	Araport11	TAIR10	11
AT1G16700	AT1G16700	TRUE	90	81.4	100	Araport11	TAIR10	11
AT1G16705	AT1G16705	TRUE	96.2	100	100	Araport11	TAIR10	11
AT1G16710	AT1G16710	TRUE	95.2	98.9	100	Araport11	TAIR10	11
AT1G16730	AT1G16730	TRUE	91	90.1	100	Araport11	TAIR10	11
AT1G16740	AT1G16740	TRUE	93.1	85.2	100	Araport11	TAIR10	11
AT1G16750	AT1G16750	TRUE	96.4	94.8	100	Araport11	TAIR10	11
AT1G16760	AT1G16760	TRUE	87.5	99.1	100	Araport11	TAIR10	11
AT1G16770	AT1G16770	TRUE	97.5	92.4	100	Araport11	TAIR10	11
AT1G16790	AT1G16790	TRUE	71	71	100	Araport11	TAIR10	11
AT1G16810	AT1G16810	TRUE	100	82.9	100	Araport11	TAIR10	11
AT1G16820	AT1G16820	TRUE	89.6	77.4	100	Araport11	TAIR10	11
AT1G16825	AT1G16825	TRUE	99.5	98.8	100	Araport11	TAIR10	11
AT1G16830	AT1G16830	TRUE	92.7	92.7	100	Araport11	TAIR10	11
AT1G16840	AT1G16840	TRUE	92.6	100	100	Araport11	TAIR10	11
AT1G16850	AT1G16850	TRUE	85.2	83.6	100	Araport11	TAIR10	11
AT1G16860	AT1G16860	TRUE	100	100	100	Araport11	TAIR10	11
AT1G16870	AT1G16870	TRUE	97.3	96.1	100	Araport11	TAIR10	11
AT1G16880	AT1G16880	TRUE	97.1	94	100	Araport11	TAIR10	11
AT1G16890	AT1G16890	TRUE	98.1	100	100	Araport11	TAIR10	11
AT1G16900	AT1G16900	TRUE	99.6	99.4	100	Araport11	TAIR10	11
AT1G16905	AT1G16905	TRUE	100	100	100	Araport11	TAIR10	11
AT1G16910	AT1G16910	TRUE	96.7	96.7	100	Araport11	TAIR10	11
AT1G16920	AT1G16920	TRUE	88.8	79	100	Araport11	TAIR10	11
AT1G16930	AT1G16930	TRUE	74.6	72	100	Araport11	TAIR10	11
AT1G16940	AT1G16940	TRUE	100	100	100	Araport11	TAIR10	11
AT1G16950	AT1G16950	TRUE	69.9	69.9	100	Araport11	TAIR10	11
AT1G16960	AT1G16960	TRUE	83.5	78.2	100	Araport11	TAIR10	11
AT1G16970	AT1G16970	TRUE	99.8	99.5	100	Araport11	TAIR10	11
AT1G17000	AT1G17000	TRUE	100	100	100	Araport11	TAIR10	11
AT1G17010	AT1G17010	TRUE	100	100	100	Araport11	TAIR10	11
AT1G17020	AT1G17020	TRUE	93.5	91.7	100	Araport11	TAIR10	11
AT1G17030	AT1G17030	TRUE	96.8	96.1	100	Araport11	TAIR10	11
AT1G17040	AT1G17040	TRUE	96.9	100	100	Araport11	TAIR10	11
AT1G17050	AT1G17050	TRUE	91.7	88.6	100	Araport11	TAIR10	11
AT1G17070	AT1G17070	TRUE	100	100	100	Araport11	TAIR10	11
AT1G17080	AT1G17080	TRUE	90.6	83.9	100	Araport11	TAIR10	11
AT1G17090	AT1G17090	TRUE	94	63.1	100	Araport11	TAIR10	11
AT1G17100	AT1G17100	TRUE	97	96.8	100	Araport11	TAIR10	11
AT1G17110	AT1G17110	TRUE	99.7	99.6	100	Araport11	TAIR10	11
AT1G17120	AT1G17120	TRUE	94.1	94.1	100	Araport11	TAIR10	11
AT1G17130	AT1G17130	TRUE	97.9	96.1	100	Araport11	TAIR10	11
AT1G17140	AT1G17140	TRUE	100	100	100	Araport11	TAIR10	11
AT1G17145	AT1G17145	TRUE	91.1	85.1	100	Araport11	TAIR10	11
AT1G17147	AT1G17147	TRUE	60.9	60.9	100	Araport11	TAIR10	11
AT1G17150	AT1G17150	TRUE	100	100	100	Araport11	TAIR10	11
AT1G17160	AT1G17160	TRUE	90.5	88	100	Araport11	TAIR10	11
AT1G17170	AT1G17170	TRUE	74.2	71.2	100	Araport11	TAIR10	11
AT1G17180	AT1G17180	TRUE	85.6	84.4	100	Araport11	TAIR10	11
AT1G17190	AT1G17190	TRUE	90.2	87.8	100	Araport11	TAIR10	11
AT1G17200	AT1G17200	TRUE	97.5	94.1	100	Araport11	TAIR10	11
AT1G17210	AT1G17210	TRUE	96.8	95.7	100	Araport11	TAIR10	11
AT1G17220	AT1G17220	TRUE	98.1	97.2	100	Araport11	TAIR10	11
AT1G17230	AT1G17230	TRUE	82.9	82.4	100	Araport11	TAIR10	11
AT1G17235	AT1G17235	TRUE	40	40	100	Araport11	TAIR10	11
AT1G17250	AT1G17250	TRUE	100	100	100	Araport11	TAIR10	11
AT1G17260	AT1G17260	TRUE	100	100	100	Araport11	TAIR10	11
AT1G17270	AT1G17270	TRUE	93.2	95.8	100	Araport11	TAIR10	11
AT1G17280	AT1G17280	TRUE	90.4	78.5	100	Araport11	TAIR10	11
AT1G17290	AT1G17290	TRUE	92.7	87.5	100	Araport11	TAIR10	11
AT1G17330	AT1G17330	TRUE	91.5	84.4	100	Araport11	TAIR10	11
AT1G17340	AT1G17340	TRUE	97.1	95.3	100	Araport11	TAIR10	11
AT1G17345	AT1G17345	TRUE	63.9	63.9	100	Araport11	TAIR10	11
AT1G17350	AT1G17350	TRUE	91.9	79.9	100	Araport11	TAIR10	11
AT1G17360	AT1G17360	TRUE	92.1	89.7	100	Araport11	TAIR10	11
AT1G17370	AT1G17370	TRUE	97.1	94.4	100	Araport11	TAIR10	11
AT1G17380	AT1G17380	TRUE	73.2	64.2	100	Araport11	TAIR10	11
AT1G17400	AT1G17400	TRUE	99.5	99.3	100	Araport11	TAIR10	11
AT1G17410	AT1G17410	TRUE	92.2	89.8	100	Araport11	TAIR10	11
AT1G17420	AT1G17420	TRUE	96.9	95.8	100	Araport11	TAIR10	11
AT1G17430	AT1G17430	TRUE	93.5	90.3	100	Araport11	TAIR10	11
AT1G17440	AT1G17440	TRUE	96.2	94.3	100	Araport11	TAIR10	11
AT1G17450	AT1G17450	TRUE	97.2	96	100	Araport11	TAIR10	11
AT1G17455	AT1G17455	TRUE	84	76.6	100	Araport11	TAIR10	11
AT1G17460	AT1G17460	TRUE	98.4	100	100	Araport11	TAIR10	11
AT1G17470	AT1G17470	TRUE	99.2	98.2	100	Araport11	TAIR10	11
AT1G17480	AT1G17480	TRUE	86.5	83.8	100	Araport11	TAIR10	11
AT1G17490	AT1G17490	TRUE	84.6	78.9	100	Araport11	TAIR10	11
AT1G17500	AT1G17500	TRUE	83.3	87.1	100	Araport11	TAIR10	11
AT1G17510	AT1G17510	TRUE	100	100	100	Araport11	TAIR10	11
AT1G17520	AT1G17520	TRUE	93.9	100	100	Araport11	TAIR10	11
AT1G17530	AT1G17530	TRUE	53.8	71.8	100	Araport11	TAIR10	11
AT1G17540	AT1G17540	TRUE	93.4	91.3	100	Araport11	TAIR10	11
AT1G17545	AT1G17545	TRUE	100	100	100	Araport11	TAIR10	11
AT1G17550	AT1G17550	TRUE	93.6	92.4	100	Araport11	TAIR10	11
AT1G17560	AT1G17560	TRUE	95	84.3	100	Araport11	TAIR10	11
AT1G17580	AT1G17580	TRUE	98.3	96.5	100	Araport11	TAIR10	11
AT1G17590	AT1G17590	TRUE	96.4	95	100	Araport11	TAIR10	11
AT1G17600	AT1G17600	TRUE	72	69.7	100	Araport11	TAIR10	11
AT1G17610	AT1G17610	TRUE	42.6	59.8	100	Araport11	TAIR10	11
AT1G17615	AT1G17615	TRUE	83.9	82.9	100	Araport11	TAIR10	11
AT1G17620	AT1G17620	TRUE	73.3	73.3	100	Araport11	TAIR10	11
AT1G17630	AT1G17630	TRUE	82.2	86.2	100	Araport11	TAIR10	11
AT1G17640	AT1G17640	TRUE	73.9	71.3	100	Araport11	TAIR10	11
AT1G17650	AT1G17650	TRUE	93.3	88	100	Araport11	TAIR10	11
AT1G17665	AT1G17665	TRUE	94.1	89.5	100	Araport11	TAIR10	11
AT1G17680	AT1G17680	TRUE	99	98.8	100	Araport11	TAIR10	11
AT1G17690	AT1G17690	TRUE	98.7	97.2	100	Araport11	TAIR10	11
AT1G17700	AT1G17700	TRUE	91.7	91.7	100	Araport11	TAIR10	11
AT1G17710	AT1G17710	TRUE	90.4	100	100	Araport11	TAIR10	11
AT1G17720	AT1G17720	TRUE	98.4	97.9	100	Araport11	TAIR10	11
AT1G17730	AT1G17730	TRUE	90.3	87.1	100	Araport11	TAIR10	11
AT1G17744	AT1G17744	TRUE	100	100	100	Araport11	TAIR10	11
AT1G17745	AT1G17745	TRUE	98.1	100	100	Araport11	TAIR10	11
AT1G17750	AT1G17750	TRUE	91.2	91	100	Araport11	TAIR10	11
AT1G17760	AT1G17760	TRUE	100	100	100	Araport11	TAIR10	11
AT1G17770	AT1G17770	TRUE	100	100	100	Araport11	TAIR10	11
AT1G17780	AT1G17780	TRUE	88.5	100	100	Araport11	TAIR10	11
AT1G17790	AT1G17790	TRUE	89.5	88	100	Araport11	TAIR10	11
AT1G17800	AT1G17800	TRUE	100	100	100	Araport11	TAIR10	11
AT1G17810	AT1G17810	TRUE	100	100	100	Araport11	TAIR10	11
AT1G17820	AT1G17820	TRUE	100	100	100	Araport11	TAIR10	11
AT1G17830	AT1G17830	TRUE	95.6	93	100	Araport11	TAIR10	11
AT1G17840	AT1G17840	TRUE	96.1	94.9	100	Araport11	TAIR10	11
AT1G17850	AT1G17850	TRUE	100	100	100	Araport11	TAIR10	11
AT1G17860	AT1G17860	TRUE	100	100	100	Araport11	TAIR10	11
AT1G17870	AT1G17870	TRUE	100	100	100	Araport11	TAIR10	11
AT1G17880	AT1G17880	TRUE	98.4	96.9	100	Araport11	TAIR10	11
AT1G17890	AT1G17890	TRUE	96.4	90.9	100	Araport11	TAIR10	11
AT1G17910	AT1G17910	TRUE	100	100	100	Araport11	TAIR10	11
AT1G17920	AT1G17920	TRUE	88.9	86.2	100	Araport11	TAIR10	11
AT1G17930	AT1G17930	TRUE	99.8	99.7	100	Araport11	TAIR10	11
AT1G17940	AT1G17940	TRUE	97.3	94.2	100	Araport11	TAIR10	11
AT1G17950	AT1G17950	TRUE	92.5	89.2	100	Araport11	TAIR10	11
AT1G17960	AT1G17960	TRUE	98.9	98.1	100	Araport11	TAIR10	11
AT1G17970	AT1G17970	TRUE	92.3	88.9	100	Araport11	TAIR10	11
AT1G17980	AT1G17980	TRUE	99	100	100	Araport11	TAIR10	11
AT1G17990	AT1G17990	TRUE	98.2	97.6	100	Araport11	TAIR10	11
AT1G18000	AT1G18000	TRUE	88	88	100	Araport11	TAIR10	11
AT1G18010	AT1G18010	TRUE	76.7	76.7	100	Araport11	TAIR10	11
AT1G18020	AT1G18020	TRUE	83.5	78.1	100	Araport11	TAIR10	11
AT1G18030	AT1G18030	TRUE	96.9	94.4	100	Araport11	TAIR10	11
AT1G18040	AT1G18040	TRUE	98.9	98.3	100	Araport11	TAIR10	11
AT1G18060	AT1G18060	TRUE	89.3	84.2	100	Araport11	TAIR10	11
AT1G18070	AT1G18070	TRUE	97.5	94.5	100	Araport11	TAIR10	11
AT1G18080	AT1G18080	TRUE	95.5	93.7	100	Araport11	TAIR10	11
AT1G18090	AT1G18090	TRUE	97.2	95.1	100	Araport11	TAIR10	11
AT1G18100	AT1G18100	TRUE	99.8	99.6	100	Araport11	TAIR10	11
AT1G18130	AT1G18130	TRUE	100	100	100	Araport11	TAIR10	11
AT1G18140	AT1G18140	TRUE	97	96.1	100	Araport11	TAIR10	11
AT1G18150	AT1G18150	TRUE	99.5	100	100	Araport11	TAIR10	11
AT1G18160	AT1G18160	TRUE	96.1	92.7	100	Araport11	TAIR10	11
AT1G18170	AT1G18170	TRUE	89.1	84.7	100	Araport11	TAIR10	11
AT1G18180	AT1G18180	TRUE	95.7	96.2	100	Araport11	TAIR10	11
AT1G18190	AT1G18190	TRUE	98.8	98.1	100	Araport11	TAIR10	11
AT1G18200	AT1G18200	TRUE	91.6	86	100	Araport11	TAIR10	11
AT1G18210	AT1G18210	TRUE	95.2	69.2	100	Araport11	TAIR10	11
AT1G18220	AT1G18220	TRUE	100	100	100	Araport11	TAIR10	11
AT1G18250	AT1G18250	TRUE	92	100	100	Araport11	TAIR10	11
AT1G18260	AT1G18260	TRUE	97	95.8	100	Araport11	TAIR10	11
AT1G18265	AT1G18265	TRUE	93.4	93.4	100	Araport11	TAIR10	11
AT1G18270	AT1G18270	TRUE	98.5	100	100	Araport11	TAIR10	11
AT1G18280	AT1G18280	TRUE	85.1	81	100	Araport11	TAIR10	11
AT1G18290	AT1G18290	TRUE	86.9	86.9	100	Araport11	TAIR10	11
AT1G18300	AT1G18300	TRUE	95.2	93.8	100	Araport11	TAIR10	11
AT1G18310	AT1G18310	TRUE	100	100	100	Araport11	TAIR10	11
AT1G18320	AT1G18320	TRUE	100	100	100	Araport11	TAIR10	11
AT1G18330	AT1G18330	TRUE	84.3	91.2	100	Araport11	TAIR10	11
AT1G18335	AT1G18335	TRUE	93.3	87.2	100	Araport11	TAIR10	11
AT1G18340	AT1G18340	TRUE	98.4	96.9	100	Araport11	TAIR10	11
AT1G18350	AT1G18350	TRUE	98.6	98.6	100	Araport11	TAIR10	11
AT1G18360	AT1G18360	TRUE	100	100	100	Araport11	TAIR10	11
AT1G18370	AT1G18370	TRUE	92.8	89.8	100	Araport11	TAIR10	11
AT1G18390	AT1G18390	TRUE	96	91.9	100	Araport11	TAIR10	11
AT1G18400	AT1G18400	TRUE	95.4	90	100	Araport11	TAIR10	11
AT1G18420	AT1G18420	TRUE	100	100	100	Araport11	TAIR10	11
AT1G18440	AT1G18440	TRUE	99.6	99.3	100	Araport11	TAIR10	11
AT1G18450	AT1G18450	TRUE	97.6	94.5	100	Araport11	TAIR10	11
AT1G18460	AT1G18460	TRUE	96.2	94.4	100	Araport11	TAIR10	11
AT1G18470	AT1G18470	TRUE	87.4	100	100	Araport11	TAIR10	11
AT1G18480	AT1G18480	TRUE	93.4	93.4	100	Araport11	TAIR10	11
AT1G18485	AT1G18485	TRUE	95.1	95.1	100	Araport11	TAIR10	11
AT1G18486	AT1G18486	TRUE	100	100	100	Araport11	TAIR10	11
AT1G18490	AT1G18490	TRUE	98.7	98.2	100	Araport11	TAIR10	11
AT1G18500	AT1G18500	TRUE	89.4	82.5	100	Araport11	TAIR10	11
AT1G18520	AT1G18520	TRUE	97	96.1	100	Araport11	TAIR10	11
AT1G18530	AT1G18530	TRUE	74.8	74.8	100	Araport11	TAIR10	11
AT1G18540	AT1G18540	TRUE	64.9	55.8	100	Araport11	TAIR10	11
AT1G18550	AT1G18550	TRUE	90.2	88.3	100	Araport11	TAIR10	11
AT1G18560	AT1G18560	TRUE	87.9	82	100	Araport11	TAIR10	11
AT1G18570	AT1G18570	TRUE	93.4	92.7	100	Araport11	TAIR10	11
AT1G18580	AT1G18580	TRUE	94.8	94.2	100	Araport11	TAIR10	11
AT1G18590	AT1G18590	TRUE	90.9	90.9	100	Araport11	TAIR10	11
AT1G18600	AT1G18600	TRUE	95	92.1	100	Araport11	TAIR10	11
AT1G18610	AT1G18610	TRUE	93	88.7	100	Araport11	TAIR10	11
AT1G18620	AT1G18620	TRUE	91	78.7	100	Araport11	TAIR10	11
AT1G18630	AT1G18630	TRUE	93.7	86.6	100	Araport11	TAIR10	11
AT1G18640	AT1G18640	TRUE	92.4	86.2	100	Araport11	TAIR10	11
AT1G18650	AT1G18650	TRUE	72.3	57.4	100	Araport11	TAIR10	11
AT1G18660	AT1G18660	TRUE	94.5	92.2	100	Araport11	TAIR10	11
AT1G18670	AT1G18670	TRUE	86.6	80.8	100	Araport11	TAIR10	11
AT1G18680	AT1G18680	TRUE	94.6	89.9	100	Araport11	TAIR10	11
AT1G18690	AT1G18690	TRUE	90	80.5	100	Araport11	TAIR10	11
AT1G18700	AT1G18700	TRUE	100	98.8	100	Araport11	TAIR10	11
AT1G18710	AT1G18710	TRUE	94.1	87.6	100	Araport11	TAIR10	11
AT1G18720	AT1G18720	TRUE	73.4	59.4	100	Araport11	TAIR10	11
AT1G18730	AT1G18730	TRUE	83.8	100	100	Araport11	TAIR10	11
AT1G18740	AT1G18740	TRUE	100	100	100	Araport11	TAIR10	11
AT1G18750	AT1G18750	TRUE	97.2	82.3	100	Araport11	TAIR10	11
AT1G18760	AT1G18760	TRUE	100	100	100	Araport11	TAIR10	11
AT1G18770	AT1G18770	TRUE	100	100	100	Araport11	TAIR10	11
AT1G18773	AT1G18773	TRUE	93.6	80.7	100	Araport11	TAIR10	11
AT1G18780	AT1G18780	TRUE	100	100	100	Araport11	TAIR10	11
AT1G18790	AT1G18790	TRUE	94.3	91.8	100	Araport11	TAIR10	11
AT1G18800	AT1G18800	TRUE	98	96.2	100	Araport11	TAIR10	11
AT1G18810	AT1G18810	TRUE	87.6	87.6	100	Araport11	TAIR10	11
AT1G18830	AT1G18830	TRUE	90.9	98.2	100	Araport11	TAIR10	11
AT1G18835	AT1G18835	TRUE	46.1	46.1	100	Araport11	TAIR10	11
AT1G18840	AT1G18840	TRUE	94.7	92.6	100	Araport11	TAIR10	11
AT1G18850	AT1G18850	TRUE	86.8	85.5	100	Araport11	TAIR10	11
AT1G18870	AT1G18870	TRUE	95.8	91.6	100	Araport11	TAIR10	11
AT1G18871	AT1G18871	TRUE	100	100	100	Araport11	TAIR10	11
AT1G18880	AT1G18880	TRUE	99	98.6	100	Araport11	TAIR10	11
AT1G18890	AT1G18890	TRUE	96.6	95.8	100	Araport11	TAIR10	11
AT1G18900	AT1G18900	TRUE	97.8	91.4	100	Araport11	TAIR10	11
AT1G18910	AT1G18910	TRUE	100	100	100	Araport11	TAIR10	11
AT1G18940	AT1G18940	TRUE	86.1	84.9	100	Araport11	TAIR10	11
AT1G18960	AT1G18960	TRUE	92.5	91.4	100	Araport11	TAIR10	11
AT1G18970	AT1G18970	TRUE	72.6	72.6	100	Araport11	TAIR10	11
AT1G18980	AT1G18980	TRUE	84.7	84.7	100	Araport11	TAIR10	11
AT1G18990	AT1G18990	TRUE	91.1	90.8	100	Araport11	TAIR10	11
AT1G19000	AT1G19000	TRUE	86.7	83.1	100	Araport11	TAIR10	11
AT1G19010	AT1G19010	TRUE	93.7	90.1	100	Araport11	TAIR10	11
AT1G19020	AT1G19020	TRUE	74.6	74.6	100	Araport11	TAIR10	11
AT1G19025	AT1G19025	TRUE	92.1	91.2	100	Araport11	TAIR10	11
AT1G19040	AT1G19040	TRUE	38.8	38.8	100	Araport11	TAIR10	11
AT1G19050	AT1G19050	TRUE	90.8	85.6	100	Araport11	TAIR10	11
AT1G19060	AT1G19060	TRUE	100	100	100	Araport11	TAIR10	11
AT1G19070	AT1G19070	TRUE	100	100	100	Araport11	TAIR10	11
AT1G19080	AT1G19080	TRUE	100	100	100	Araport11	TAIR10	11
AT1G19086	AT1G19086	TRUE	100	100	100	Araport11	TAIR10	11
AT1G19100	AT1G19100	TRUE	99.3	98.2	100	Araport11	TAIR10	11
AT1G19110	AT1G19110	TRUE	96.4	94.8	100	Araport11	TAIR10	11
AT1G19115	AT1G19115	TRUE	100	100	100	Araport11	TAIR10	11
AT1G19120	AT1G19120	TRUE	100	100	100	Araport11	TAIR10	11
AT1G19130	AT1G19130	TRUE	100	100	100	Araport11	TAIR10	11
AT1G19140	AT1G19140	TRUE	91.7	89.2	100	Araport11	TAIR10	11
AT1G19150	AT1G19150	TRUE	91.1	89.8	100	Araport11	TAIR10	11
AT1G19160	AT1G19160	TRUE	93.4	93.4	100	Araport11	TAIR10	11
AT1G19170	AT1G19170	TRUE	97.5	96.7	100	Araport11	TAIR10	11
AT1G19180	AT1G19180	TRUE	80.7	100	100	Araport11	TAIR10	11
AT1G19190	AT1G19190	TRUE	95.4	95.4	100	Araport11	TAIR10	11
AT1G19210	AT1G19210	TRUE	79.2	79.2	100	Araport11	TAIR10	11
AT1G19220	AT1G19220	TRUE	92.1	90	100	Araport11	TAIR10	11
AT1G19240	AT1G19240	TRUE	97.8	96.3	100	Araport11	TAIR10	11
AT1G19250	AT1G19250	TRUE	93.8	91.1	100	Araport11	TAIR10	11
AT1G19260	AT1G19260	TRUE	100	100	100	Araport11	TAIR10	11
AT1G19270	AT1G19270	TRUE	97.6	96.4	100	Araport11	TAIR10	11
AT1G19290	AT1G19290	TRUE	77.5	80	100	Araport11	TAIR10	11
AT1G19300	AT1G19300	TRUE	90.1	90.1	100	Araport11	TAIR10	11
AT1G19310	AT1G19310	TRUE	97.9	97.1	100	Araport11	TAIR10	11
AT1G19320	AT1G19320	TRUE	100	100	100	Araport11	TAIR10	11
AT1G19330	AT1G19330	TRUE	94.7	100	100	Araport11	TAIR10	11
AT1G19340	AT1G19340	TRUE	89.3	85	100	Araport11	TAIR10	11
AT1G19350	AT1G19350	TRUE	68.7	100	100	Araport11	TAIR10	11
AT1G19360	AT1G19360	TRUE	93.3	92.4	100	Araport11	TAIR10	11
AT1G19370	AT1G19370	TRUE	93.1	93.1	100	Araport11	TAIR10	11
AT1G19380	AT1G19380	TRUE	77.9	75.6	100	Araport11	TAIR10	11
AT1G19390	AT1G19390	TRUE	99.4	99.3	100	Araport11	TAIR10	11
AT1G19394	AT1G19394	TRUE	100	100	100	Araport11	TAIR10	11
AT1G19396	AT1G19396	TRUE	100	100	100	Araport11	TAIR10	11
AT1G19397	AT1G19397	TRUE	88.3	87.2	100	Araport11	TAIR10	11
AT1G19400	AT1G19400	TRUE	90	86.9	100	Araport11	TAIR10	11
AT1G19410	AT1G19410	TRUE	100	100	100	Araport11	TAIR10	11
AT1G19430	AT1G19430	TRUE	94.7	90.9	100	Araport11	TAIR10	11
AT1G19440	AT1G19440	TRUE	89.2	89.2	100	Araport11	TAIR10	11
AT1G19450	AT1G19450	TRUE	95.4	92.2	100	Araport11	TAIR10	11
AT1G19460	AT1G19460	TRUE	100	100	100	Araport11	TAIR10	11
AT1G19470	AT1G19470	TRUE	100	100	100	Araport11	TAIR10	11
AT1G19480	AT1G19480	TRUE	90.1	99.7	100	Araport11	TAIR10	11
AT1G19485	AT1G19485	TRUE	97.9	95.4	100	Araport11	TAIR10	11
AT1G19490	AT1G19490	TRUE	92	89.5	100	Araport11	TAIR10	11
AT1G19500	AT1G19500	TRUE	88.1	82.2	100	Araport11	TAIR10	11
AT1G19510	AT1G19510	TRUE	92.4	86.7	100	Araport11	TAIR10	11
AT1G19520	AT1G19520	TRUE	94.1	93.3	100	Araport11	TAIR10	11
AT1G19530	AT1G19530	TRUE	82.3	75.4	100	Araport11	TAIR10	11
AT1G19540	AT1G19540	TRUE	63.5	52.7	100	Araport11	TAIR10	11
AT1G19550	AT1G19550	TRUE	75.3	72.5	100	Araport11	TAIR10	11
AT1G19570	AT1G19570	TRUE	99.6	99.5	100	Araport11	TAIR10	11
AT1G19580	AT1G19580	TRUE	93.5	100	100	Araport11	TAIR10	11
AT1G19600	AT1G19600	TRUE	93.6	90.6	100	Araport11	TAIR10	11
AT1G19610	AT1G19610	TRUE	75.9	71.5	100	Araport11	TAIR10	11
AT1G19620	AT1G19620	TRUE	100	100	100	Araport11	TAIR10	11
AT1G19630	AT1G19630	TRUE	58.1	43.9	100	Araport11	TAIR10	11
AT1G19640	AT1G19640	TRUE	97.6	95.6	100	Araport11	TAIR10	11
AT1G19650	AT1G19650	TRUE	98.2	97.4	100	Araport11	TAIR10	11
AT1G19660	AT1G19660	TRUE	92.1	100	100	Araport11	TAIR10	11
AT1G19670	AT1G19670	TRUE	89.2	88.1	100	Araport11	TAIR10	11
AT1G19680	AT1G19680	TRUE	98.9	98.5	100	Araport11	TAIR10	11
AT1G19690	AT1G19690	TRUE	96.2	94.6	100	Araport11	TAIR10	11
AT1G19700	AT1G19700	TRUE	84.5	98.5	100	Araport11	TAIR10	11
AT1G19710	AT1G19710	TRUE	95.9	95.1	100	Araport11	TAIR10	11
AT1G19715	AT1G19715	TRUE	100	100	100	Araport11	TAIR10	11
AT1G19720	AT1G19720	TRUE	100	100	100	Araport11	TAIR10	11
AT1G19730	AT1G19730	TRUE	98.6	97.7	100	Araport11	TAIR10	11
AT1G19740	AT1G19740	TRUE	100	100	100	Araport11	TAIR10	11
AT1G19750	AT1G19750	TRUE	87.6	69.2	100	Araport11	TAIR10	11
AT1G19770	AT1G19770	TRUE	98.5	98.4	100	Araport11	TAIR10	11
AT1G19780	AT1G19780	TRUE	90.9	89.3	100	Araport11	TAIR10	11
AT1G19790	AT1G19790	TRUE	99.1	98.4	100	Araport11	TAIR10	11
AT1G19800	AT1G19800	TRUE	96.9	91.9	100	Araport11	TAIR10	11
AT1G19830	AT1G19830	TRUE	86.5	86.5	100	Araport11	TAIR10	11
AT1G19835	AT1G19835	TRUE	96.3	97.3	100	Araport11	TAIR10	11
AT1G19840	AT1G19840	TRUE	42.6	42.6	100	Araport11	TAIR10	11
AT1G19850	AT1G19850	TRUE	94.9	93.4	100	Araport11	TAIR10	11
AT1G19860	AT1G19860	TRUE	98.1	96.6	100	Araport11	TAIR10	11
AT1G19870	AT1G19870	TRUE	97.4	96.8	100	Araport11	TAIR10	11
AT1G19880	AT1G19880	TRUE	95.7	92.8	100	Araport11	TAIR10	11
AT1G19890	AT1G19890	TRUE	92.4	88.8	100	Araport11	TAIR10	11
AT1G19900	AT1G19900	TRUE	96.6	96.6	100	Araport11	TAIR10	11
AT1G19910	AT1G19910	TRUE	83.6	79	100	Araport11	TAIR10	11
AT1G19920	AT1G19920	TRUE	95.1	94.1	100	Araport11	TAIR10	11
AT1G19930	AT1G19930	TRUE	100	100	100	Araport11	TAIR10	11
AT1G19940	AT1G19940	TRUE	57.2	92.9	100	Araport11	TAIR10	11
AT1G19950	AT1G19950	TRUE	95.9	92.5	100	Araport11	TAIR10	11
AT1G19960	AT1G19960	TRUE	46.1	46.1	100	Araport11	TAIR10	11
AT1G19970	AT1G19970	TRUE	92.5	89.7	100	Araport11	TAIR10	11
AT1G19980	AT1G19980	TRUE	97.4	96.7	100	Araport11	TAIR10	11
AT1G19990	AT1G19990	TRUE	86.3	79.2	100	Araport11	TAIR10	11
AT1G20000	AT1G20000	TRUE	100	100	100	Araport11	TAIR10	11
AT1G20010	AT1G20010	TRUE	89.5	83.8	100	Araport11	TAIR10	11
AT1G20020	AT1G20020	TRUE	93.3	89.4	100	Araport11	TAIR10	11
AT1G20030	AT1G20030	TRUE	100	100	100	Araport11	TAIR10	11
AT1G20050	AT1G20050	TRUE	87	83.7	100	Araport11	TAIR10	11
AT1G20060	AT1G20060	TRUE	93.9	100	100	Araport11	TAIR10	11
AT1G20065	AT1G20065	TRUE	91.4	76.3	100	Araport11	TAIR10	11
AT1G20070	AT1G20070	TRUE	100	100	100	Araport11	TAIR10	11
AT1G20080	AT1G20080	TRUE	85.4	98.4	100	Araport11	TAIR10	11
AT1G20090	AT1G20090	TRUE	92.8	88.7	100	Araport11	TAIR10	11
AT1G20100	AT1G20100	TRUE	91.9	89.1	100	Araport11	TAIR10	11
AT1G20110	AT1G20110	TRUE	90.4	85.7	100	Araport11	TAIR10	11
AT1G20120	AT1G20120	TRUE	97.3	96.6	100	Araport11	TAIR10	11
AT1G20130	AT1G20130	TRUE	100	99.7	100	Araport11	TAIR10	11
AT1G20132	AT1G20132	TRUE	100	100	100	Araport11	TAIR10	11
AT1G20135	AT1G20135	TRUE	82.7	77.5	100	Araport11	TAIR10	11
AT1G20140	AT1G20140	TRUE	58.8	54.2	100	Araport11	TAIR10	11
AT1G20150	AT1G20150	TRUE	98	97.5	100	Araport11	TAIR10	11
AT1G20160	AT1G20160	TRUE	95.3	90.6	100	Araport11	TAIR10	11
AT1G20180	AT1G20180	TRUE	98.1	97.8	100	Araport11	TAIR10	11
AT1G20190	AT1G20190	TRUE	88.3	86.6	100	Araport11	TAIR10	11
AT1G20200	AT1G20200	TRUE	96.2	93.4	100	Araport11	TAIR10	11
AT1G20220	AT1G20220	TRUE	95.8	92	100	Araport11	TAIR10	11
AT1G20225	AT1G20225	TRUE	97.1	95.2	100	Araport11	TAIR10	11
AT1G20230	AT1G20230	TRUE	89.9	89.9	100	Araport11	TAIR10	11
AT1G20240	AT1G20240	TRUE	100	100	100	Araport11	TAIR10	11
AT1G20260	AT1G20260	TRUE	95.3	90.8	100	Araport11	TAIR10	11
AT1G20270	AT1G20270	TRUE	92.8	88.7	100	Araport11	TAIR10	11
AT1G20290	AT1G20290	TRUE	100	100	100	Araport11	TAIR10	11
AT1G20300	AT1G20300	TRUE	100	100	100	Araport11	TAIR10	11
AT1G20310	AT1G20310	TRUE	72.9	72.9	100	Araport11	TAIR10	11
AT1G20320	AT1G20320	TRUE	99.4	99.4	100	Araport11	TAIR10	11
AT1G20330	AT1G20330	TRUE	86.3	86.3	100	Araport11	TAIR10	11
AT1G20340	AT1G20340	TRUE	69.4	69.4	100	Araport11	TAIR10	11
AT1G20350	AT1G20350	TRUE	91.2	91.2	100	Araport11	TAIR10	11
AT1G20360	AT1G20360	TRUE	100	100	100	Araport11	TAIR10	11
AT1G20370	AT1G20370	TRUE	95.2	95	100	Araport11	TAIR10	11
AT1G20380	AT1G20380	TRUE	92.4	89	100	Araport11	TAIR10	11
AT1G20400	AT1G20400	TRUE	82.4	78.4	100	Araport11	TAIR10	11
AT1G20405	AT1G20405	TRUE	89.6	87.4	100	Araport11	TAIR10	11
AT1G20410	AT1G20410	TRUE	97	94.3	100	Araport11	TAIR10	11
AT1G20430	AT1G20430	TRUE	71.2	71.2	100	Araport11	TAIR10	11
AT1G20440	AT1G20440	TRUE	55.3	52.5	100	Araport11	TAIR10	11
AT1G20450	AT1G20450	TRUE	94.1	93.8	100	Araport11	TAIR10	11
AT1G20460	AT1G20460	TRUE	65.3	34.9	100	Araport11	TAIR10	11
AT1G20470	AT1G20470	TRUE	100	100	100	Araport11	TAIR10	11
AT1G20480	AT1G20480	TRUE	98.6	98.3	100	Araport11	TAIR10	11
AT1G20490	AT1G20490	TRUE	89.6	86.9	100	Araport11	TAIR10	11
AT1G20500	AT1G20500	TRUE	100	100	100	Araport11	TAIR10	11
AT1G20510	AT1G20510	TRUE	88	100	100	Araport11	TAIR10	11
AT1G20520	AT1G20520	TRUE	100	100	100	Araport11	TAIR10	11
AT1G20530	AT1G20530	TRUE	82.6	81.3	100	Araport11	TAIR10	11
AT1G20540	AT1G20540	TRUE	100	100	100	Araport11	TAIR10	11
AT1G20550	AT1G20550	TRUE	94.5	92.7	100	Araport11	TAIR10	11
AT1G20560	AT1G20560	TRUE	97.3	97.1	100	Araport11	TAIR10	11
AT1G20575	AT1G20575	TRUE	97.9	96.1	100	Araport11	TAIR10	11
AT1G20580	AT1G20580	TRUE	91	81.4	100	Araport11	TAIR10	11
AT1G20600	AT1G20600	TRUE	97.2	95.9	100	Araport11	TAIR10	11
AT1G20610	AT1G20610	TRUE	94.4	91.1	100	Araport11	TAIR10	11
AT1G20620	AT1G20620	TRUE	97.3	100	100	Araport11	TAIR10	11
AT1G20630	AT1G20630	TRUE	94.3	90.9	100	Araport11	TAIR10	11
AT1G20640	AT1G20640	TRUE	98.2	93.9	100	Araport11	TAIR10	11
AT1G20650	AT1G20650	TRUE	82.6	79.1	100	Araport11	TAIR10	11
AT1G20670	AT1G20670	TRUE	96.8	94.9	100	Araport11	TAIR10	11
AT1G20690	AT1G20690	TRUE	100	100	100	Araport11	TAIR10	11
AT1G20693	AT1G20693	TRUE	95.2	90.3	100	Araport11	TAIR10	11
AT1G20696	AT1G20696	TRUE	89	63.9	100	Araport11	TAIR10	11
AT1G20700	AT1G20700	TRUE	96.9	57.1	100	Araport11	TAIR10	11
AT1G20710	AT1G20710	TRUE	100	100	100	Araport11	TAIR10	11
AT1G20730	AT1G20730	TRUE	91.8	88.9	100	Araport11	TAIR10	11
AT1G20735	AT1G20735	TRUE	100	100	100	Araport11	TAIR10	11
AT1G20740	AT1G20740	TRUE	81.4	100	100	Araport11	TAIR10	11
AT1G20750	AT1G20750	TRUE	99.7	99.6	100	Araport11	TAIR10	11
AT1G20760	AT1G20760	TRUE	98.8	98	100	Araport11	TAIR10	11
AT1G20770	AT1G20770	TRUE	91.5	92.3	100	Araport11	TAIR10	11
AT1G20780	AT1G20780	TRUE	95.7	94.6	100	Araport11	TAIR10	11
AT1G20790	AT1G20790	TRUE	84.2	84.2	100	Araport11	TAIR10	11
AT1G20795	AT1G20795	TRUE	100	100	100	Araport11	TAIR10	11
AT1G20810	AT1G20810	TRUE	93.1	88.8	100	Araport11	TAIR10	11
AT1G20816	AT1G20816	TRUE	92.3	86.6	100	Araport11	TAIR10	11
AT1G20823	AT1G20823	TRUE	86.5	86.5	100	Araport11	TAIR10	11
AT1G20830	AT1G20830	TRUE	95.3	92.6	100	Araport11	TAIR10	11
AT1G20840	AT1G20840	TRUE	90.1	93.9	100	Araport11	TAIR10	11
AT1G20850	AT1G20850	TRUE	95.2	94.3	100	Araport11	TAIR10	11
AT1G20870	AT1G20870	TRUE	66.9	89.7	100	Araport11	TAIR10	11
AT1G20875	AT1G20875	TRUE	100	100	100	Araport11	TAIR10	11
AT1G20880	AT1G20880	TRUE	95.7	93.3	100	Araport11	TAIR10	11
AT1G20890	AT1G20890	TRUE	94.8	85.1	100	Araport11	TAIR10	11
AT1G20900	AT1G20900	TRUE	100	100	100	Araport11	TAIR10	11
AT1G20910	AT1G20910	TRUE	97.7	94.4	100	Araport11	TAIR10	11
AT1G20920	AT1G20920	TRUE	96.3	100	100	Araport11	TAIR10	11
AT1G20925	AT1G20925	TRUE	97.2	95.1	100	Araport11	TAIR10	11
AT1G20930	AT1G20930	TRUE	92.4	87.2	100	Araport11	TAIR10	11
AT1G20940	AT1G20940	TRUE	100	100	100	Araport11	TAIR10	11
AT1G20950	AT1G20950	TRUE	95	90.8	100	Araport11	TAIR10	11
AT1G20960	AT1G20960	TRUE	98	97.6	100	Araport11	TAIR10	11
AT1G20970	AT1G20970	TRUE	93.5	92.3	100	Araport11	TAIR10	11
AT1G20980	AT1G20980	TRUE	96.5	95.9	100	Araport11	TAIR10	11
AT1G20990	AT1G20990	TRUE	77.1	69.5	100	Araport11	TAIR10	11
AT1G21000	AT1G21000	TRUE	93.3	91.3	100	Araport11	TAIR10	11
AT1G21010	AT1G21010	TRUE	72.5	72.5	100	Araport11	TAIR10	11
AT1G21065	AT1G21065	TRUE	94.3	89.4	100	Araport11	TAIR10	11
AT1G21070	AT1G21070	TRUE	96.6	95.4	100	Araport11	TAIR10	11
AT1G21080	AT1G21080	TRUE	100	100	100	Araport11	TAIR10	11
AT1G21090	AT1G21090	TRUE	95.5	93.5	100	Araport11	TAIR10	11
AT1G21100	AT1G21100	TRUE	90.8	89.6	100	Araport11	TAIR10	11
AT1G21110	AT1G21110	TRUE	96.9	96.5	100	Araport11	TAIR10	11
AT1G21120	AT1G21120	TRUE	94	96.5	100	Araport11	TAIR10	11
[truncated: 42,299 more rows]
