# Supplementary material for: AEGIS: an annotation extraction and genomic integration resource
Source: Bioinformatics. 2026 Jun 9;42(6):btag363. doi: 10.1093/bioinformatics/btag363 (PMC13296998; doi:10.1093/bioinformatics/btag363)
Supplement: btag363_Supplementary_Data [file btag363_supplementary_data.zip › supp_mat/Supplementary_Table_S4.xlsx]

## Sheet: Supplementary Table S4
Supplemental Table S4: Gene ID associations between Arabidopsis, Tomato, and Grapevine annotations. This table is the direct output of orthology. Gene id equivalences are classified into lower, medium, and high confidence based on the number and reliability of the available evidence for such connection. Liftoff + overlaps (reciprocal), Lifton + overlaps (reciprocal), MCScan, orthofinder, and reci…
gene_id_A	gene_id_B	score	summary_score	annotation_A	annotation_B	species_A	species_B
AT1G01020	Solyc11g008790.3	mcscan_last_filtered [171], rbbh [evalue=2.1099999999999998e-67/1.4399999999999999e-67, norm_bitscore=0.8/0.8, coverage=87.8/89.5, identity=50.9/51.1], orthofinder [OG0002862]	medium_confidence	Araport11	ITAG4_0	Arabidopsis	Tomato
AT1G01020	Vitvi05_01chr15g15160	mcscan_anchors [329], mcscan_last_filtered [329], rbbh [evalue=1.9800000000000002e-80/2.12e-80, norm_bitscore=1.0/1.0, coverage=88.2/93.2, identity=56.7/55.6], orthofinder [OG0002862]	medium_confidence	Araport11	T2T_5_1	Arabidopsis	Grapevine
AT1G01020	Vitvi05_01chr10g07040	orthofinder [OG0002862]	lower_confidence	Araport11	T2T_5_1	Arabidopsis	Grapevine
AT1G01030	Solyc08g013690.1	mcscan_last_filtered [211], rbbh [evalue=1.2900000000000002e-73/2.8299999999999998e-74, norm_bitscore=0.6/0.7, coverage=70.5/74.8, identity=50.9/50.9], orthofinder [OG0000810]	medium_confidence	Araport11	ITAG4_0	Arabidopsis	Tomato
AT1G01030	Solyc05g004000.1	mcscan_last_filtered [240], orthofinder [OG0000810]	lower_confidence	Araport11	ITAG4_0	Arabidopsis	Tomato
AT1G01030	Solyc08g013700.1	orthofinder [OG0000810]	lower_confidence	Araport11	ITAG4_0	Arabidopsis	Tomato
AT1G01030	Vitvi05_01chr15g15190	mcscan_anchors [240], mcscan_last_filtered [240], orthofinder [OG0000810]	lower_confidence	Araport11	T2T_5_1	Arabidopsis	Grapevine
AT1G01030	Vitvi05_01chr02g03430	mcscan_last_filtered [247], orthofinder [OG0000810]	lower_confidence	Araport11	T2T_5_1	Arabidopsis	Grapevine
AT1G01040	Solyc10g004000.1	rec_liftoff_aegis [9/7], rev_lifton_aegis [8], mcscan_last_filtered [1.88e+03], rbbh [evalue=0.0/0.0, norm_bitscore=0.7/1.5, coverage=48.4/100.0, identity=74.9/74.9], orthofinder [OG0008145]	high_confidence	Araport11	ITAG4_0	Arabidopsis	Tomato
AT1G01040	Solyc10g005125.1	mcscan_last_filtered [1.71e+03]	lower_confidence	Araport11	ITAG4_0	Arabidopsis	Tomato
AT1G01040	Vitvi05_01chr15g15200	rec_liftoff_aegis [7/8], rev_lifton_aegis [10], mcscan_anchors [4190], mcscan_last_filtered [4.19e+03], rbbh [evalue=0.0/0.0, norm_bitscore=1.4/1.4, coverage=99.3/100.0, identity=73.1/72.6], orthofinder [OG0008145]	high_confidence	Araport11	T2T_5_1	Arabidopsis	Grapevine
AT1G01050	Solyc08g013680.4	rev_lifton_aegis [8]	high_confidence	Araport11	ITAG4_0	Arabidopsis	Tomato
AT1G01050	Solyc12g055830.2	mcscan_anchors [552], mcscan_last_filtered [552], rbbh [evalue=6.3e-134/1.28e-135, norm_bitscore=1.8/1.8, coverage=94.8/98.6, identity=88.6/85.8], orthofinder [OG0002863]	medium_confidence	Araport11	ITAG4_0	Arabidopsis	Tomato
AT1G01050	Solyc08g083370.4	mcscan_last_filtered [556], orthofinder [OG0002863]	lower_confidence	Araport11	ITAG4_0	Arabidopsis	Tomato
AT1G01050	Solyc09g010380.3	mcscan_last_filtered [542]	lower_confidence	Araport11	ITAG4_0	Arabidopsis	Tomato
AT1G01050	Solyc02g085050.3	mcscan_last_filtered [465]	lower_confidence	Araport11	ITAG4_0	Arabidopsis	Tomato
AT1G01050	Vitvi05_01chr02g03390	rev_lifton_aegis [10], mcscan_last_filtered [532]	high_confidence	Araport11	T2T_5_1	Arabidopsis	Grapevine
AT1G01050	Vitvi05_01chr15g15220	mcscan_anchors [649], mcscan_last_filtered [649], rbbh [evalue=1.42e-136/6.42e-136, norm_bitscore=1.8/1.7, coverage=97.2/90.6, identity=89.9/91.6], orthofinder [OG0002863]	medium_confidence	Araport11	T2T_5_1	Arabidopsis	Grapevine
AT1G01050	Vitvi05_01chr08g12050	mcscan_last_filtered [543]	lower_confidence	Araport11	T2T_5_1	Arabidopsis	Grapevine
AT1G01050	Vitvi05_01chr04g18550	mcscan_last_filtered [504]	lower_confidence	Araport11	T2T_5_1	Arabidopsis	Grapevine
AT1G01060	Solyc10g005080.3	mcscan_last_filtered [266], rbbh [evalue=1.1599999999999998e-128/1.1e-130, norm_bitscore=0.6/0.5, coverage=100.0/100.0, identity=42.8/42.7], orthofinder [OG0008146]	medium_confidence	Araport11	ITAG4_0	Arabidopsis	Tomato
AT1G01060	Vitvi05_01chr15g15250	mcscan_anchors [322], mcscan_last_filtered [322], rbbh [evalue=1.03e-152/1.16e-153, norm_bitscore=0.7/0.6, coverage=100.0/100.0, identity=43.1/43.7], orthofinder [OG0008146]	medium_confidence	Araport11	T2T_5_1	Arabidopsis	Grapevine
AT1G01070	Solyc01g066850.4	mcscan_last_filtered [149]	lower_confidence	Araport11	ITAG4_0	Arabidopsis	Tomato
AT1G01080	Vitvi05_01chr15g15380	rev_lifton_aegis [7], mcscan_anchors [244], mcscan_last_filtered [244], rbbh [evalue=6.18e-71/2.0599999999999998e-69, norm_bitscore=0.7/0.7, coverage=64.4/79.8, identity=54.2/51.5], orthofinder [OG0015110]	high_confidence	Araport11	T2T_5_1	Arabidopsis	Grapevine
AT1G01090	Solyc12g009400.2	rec_liftoff_aegis [8/8], rev_lifton_aegis [10], mcscan_last_filtered [1.01e+03], orthofinder [OG0004771]	high_confidence	Araport11	ITAG4_0	Arabidopsis	Tomato
AT1G01090	Solyc12g009410.2	rbbh [evalue=8e-243/1.5899999999999998e-242, norm_bitscore=1.6/1.5, coverage=95.8/93.7, identity=81.3/82.1], orthofinder [OG0004771]	medium_confidence	Araport11	ITAG4_0	Arabidopsis	Tomato
AT1G01090	Vitvi05_01chr15g15420	mcscan_anchors [1070], mcscan_last_filtered [1.07e+03], rbbh [evalue=1.5999999999999998e-249/1.04e-250, norm_bitscore=1.6/1.6, coverage=100.0/100.0, identity=79.8/79.8], orthofinder [OG0004771]	medium_confidence	Araport11	T2T_5_1	Arabidopsis	Grapevine
AT1G01100	Solyc01g016470.3	rev_lifton_aegis [10 (copies)], mcscan_last_filtered [227]	high_confidence	Araport11	ITAG4_0	Arabidopsis	Tomato
AT1G01100	Solyc01g006160.3	mcscan_last_filtered [235]	lower_confidence	Araport11	ITAG4_0	Arabidopsis	Tomato
AT1G01100	Solyc01g104370.4	mcscan_last_filtered [224]	lower_confidence	Araport11	ITAG4_0	Arabidopsis	Tomato
AT1G01100	Vitvi05_01chr15g15450	mcscan_anchors [203], mcscan_last_filtered [203]	lower_confidence	Araport11	T2T_5_1	Arabidopsis	Grapevine
AT1G01100	Vitvi05_01chr02g03210	mcscan_last_filtered [191]	lower_confidence	Araport11	T2T_5_1	Arabidopsis	Grapevine
AT1G01110	Solyc08g083240.3	mcscan_last_filtered [202], rbbh [evalue=2.5899999999999997e-106/2.11e-110, norm_bitscore=0.6/0.7, coverage=100.0/100.0, identity=44.9/44.9], orthofinder [OG0001880]	medium_confidence	Araport11	ITAG4_0	Arabidopsis	Tomato
AT1G01110	Solyc10g005000.4	mcscan_last_filtered [174]	lower_confidence	Araport11	ITAG4_0	Arabidopsis	Tomato
AT1G01110	Vitvi05_01chr15g15560	mcscan_anchors [531], mcscan_last_filtered [531], orthofinder [OG0001880]	lower_confidence	Araport11	T2T_5_1	Arabidopsis	Grapevine
AT1G01110	Vitvi05_01chr02g03070	orthofinder [OG0001880]	lower_confidence	Araport11	T2T_5_1	Arabidopsis	Grapevine
AT1G01110	Vitvi05_01chr16g21250	orthofinder [OG0001880]	lower_confidence	Araport11	T2T_5_1	Arabidopsis	Grapevine
AT1G01120	Solyc10g009240.3	mcscan_anchors [808], mcscan_last_filtered [808], rbbh [evalue=2.34e-278/3.05e-283, norm_bitscore=1.4/1.5, coverage=98.5/98.1, identity=73.1/73.0], orthofinder [OG0008148]	medium_confidence	Araport11	ITAG4_0	Arabidopsis	Tomato
AT1G01120	Vitvi05_01chr15g15610	rec_liftoff_aegis [9/9], rev_lifton_aegis [11], mcscan_anchors [1070], mcscan_last_filtered [1.07e+03], rbbh [evalue=4.47e-292/4.5199999999999996e-297, norm_bitscore=1.5/1.5, coverage=98.5/98.1, identity=75.6/75.6], orthofinder [OG0008148]	high_confidence	Araport11	T2T_5_1	Arabidopsis	Grapevine
AT1G01140	Solyc05g047600.4	mcscan_last_filtered [888], rbbh [evalue=2.55e-237/3.09e-238, norm_bitscore=1.5/1.4, coverage=97.3/92.5, identity=73.6/74.1], orthofinder [OG0008149]	medium_confidence	Araport11	ITAG4_0	Arabidopsis	Tomato
AT1G01140	Vitvi05_01chr15g15640	mcscan_anchors [1060], mcscan_last_filtered [1.06e+03], rbbh [evalue=1.49e-253/9.82e-257, norm_bitscore=1.5/1.6, coverage=98.0/98.9, identity=78.3/78.3], orthofinder [OG0008149]	medium_confidence	Araport11	T2T_5_1	Arabidopsis	Grapevine
AT1G01150	Solyc10g080300.1	orthofinder [OG0002864]	lower_confidence	Araport11	ITAG4_0	Arabidopsis	Tomato
AT1G01150	Solyc07g056120.3	orthofinder [OG0002864]	lower_confidence	Araport11	ITAG4_0	Arabidopsis	Tomato
AT1G01150	Vitvi05_01chr12g12010	mcscan_last_filtered [106], orthofinder [OG0002864]	lower_confidence	Araport11	T2T_5_1	Arabidopsis	Grapevine
AT1G01150	Vitvi05_01chr08g23730	mcscan_last_filtered [87.5]	lower_confidence	Araport11	T2T_5_1	Arabidopsis	Grapevine
AT1G01160	Solyc10g009280.4	mcscan_anchors [163], mcscan_last_filtered [163], orthofinder [OG0001881]	lower_confidence	Araport11	ITAG4_0	Arabidopsis	Tomato
AT1G01160	Solyc03g082480.4	mcscan_last_filtered [130], orthofinder [OG0001881]	lower_confidence	Araport11	ITAG4_0	Arabidopsis	Tomato
AT1G01160	Vitvi05_01chr15g15690	mcscan_anchors [245], mcscan_last_filtered [245], orthofinder [OG0001881]	lower_confidence	Araport11	T2T_5_1	Arabidopsis	Grapevine
AT1G01160	Vitvi05_01chr16g21290	mcscan_last_filtered [205], orthofinder [OG0001881]	lower_confidence	Araport11	T2T_5_1	Arabidopsis	Grapevine
AT1G01170	Solyc10g080190.1	rev_lifton_aegis [10], mcscan_last_filtered [137], rbbh [evalue=1.06e-37/6.57e-38, norm_bitscore=1.4/1.6, coverage=86.9/94.8, identity=69.9/69.9], orthofinder [OG0002865]	high_confidence	Araport11	ITAG4_0	Arabidopsis	Tomato
AT1G01170	Solyc04g150111.1	mcscan_last_filtered [124], orthofinder [OG0002865]	lower_confidence	Araport11	ITAG4_0	Arabidopsis	Tomato
AT1G01170	Vitvi05_01chr08g23980	mcscan_last_filtered [157], rbbh [evalue=2.38e-34/1.1e-34, norm_bitscore=1.5/0.1, coverage=90.5/8.9, identity=73.7/73.7], orthofinder [OG0002865]	medium_confidence	Araport11	T2T_5_1	Arabidopsis	Grapevine
AT1G01180	Solyc01g096380.1	rev_lifton_aegis [10], mcscan_anchors [366], mcscan_last_filtered [366], rbbh [evalue=4.7600000000000003e-116/1.42e-117, norm_bitscore=1.1/1.1, coverage=73.4/90.2, identity=67.5/57.7], orthofinder [OG0004773]	high_confidence	Araport11	ITAG4_0	Arabidopsis	Tomato
AT1G01180	Vitvi05_01chr15g15700	rev_lifton_aegis [10], mcscan_anchors [455], mcscan_last_filtered [455], rbbh [evalue=1.24e-136/5.37e-136, norm_bitscore=1.3/1.2, coverage=93.2/90.4, identity=64.5/65.3], orthofinder [OG0004773]	high_confidence	Araport11	T2T_5_1	Arabidopsis	Grapevine
AT1G01180	Vitvi05_01chr18g19260	orthofinder [OG0004773]	lower_confidence	Araport11	T2T_5_1	Arabidopsis	Grapevine
AT1G01190	Solyc01g096280.2	rec_liftoff_aegis [7/7], rev_lifton_aegis [8], mcscan_anchors [688], mcscan_last_filtered [688], orthofinder [OG0001009]	high_confidence	Araport11	ITAG4_0	Arabidopsis	Tomato
AT1G01190	Solyc10g009310.4	mcscan_anchors [598], mcscan_last_filtered [598], orthofinder [OG0001009]	lower_confidence	Araport11	ITAG4_0	Arabidopsis	Tomato
AT1G01190	Solyc05g047680.4	mcscan_last_filtered [528], orthofinder [OG0001009]	lower_confidence	Araport11	ITAG4_0	Arabidopsis	Tomato
AT1G01190	Vitvi05_01chr15g15890	mcscan_anchors [721], mcscan_last_filtered [721], orthofinder [OG0001009]	lower_confidence	Araport11	T2T_5_1	Arabidopsis	Grapevine
AT1G01190	Vitvi05_01chr02g02920	mcscan_last_filtered [687], orthofinder [OG0001009]	lower_confidence	Araport11	T2T_5_1	Arabidopsis	Grapevine
AT1G01200	Solyc01g096220.3	rev_lifton_aegis [11], mcscan_anchors [360], mcscan_last_filtered [360], rbbh [evalue=7.41e-107/3.13e-108, norm_bitscore=1.3/1.3, coverage=100.0/100.0, identity=69.2/69.2], orthofinder [OG0008150]	high_confidence	Araport11	ITAG4_0	Arabidopsis	Tomato
AT1G01200	Vitvi05_01chr15g16010	rev_lifton_aegis [11], mcscan_anchors [409], mcscan_last_filtered [409], rbbh [evalue=4.6e-111/1.99e-110, norm_bitscore=1.3/1.3, coverage=100.0/100.0, identity=70.4/70.8], orthofinder [OG0008150]	high_confidence	Araport11	T2T_5_1	Arabidopsis	Grapevine
AT1G01210	Solyc05g055890.3	mcscan_last_filtered [85.1], orthofinder [OG0004774]	lower_confidence	Araport11	ITAG4_0	Arabidopsis	Tomato
AT1G01210	Vitvi05_01chr15g16270	mcscan_anchors [135], mcscan_last_filtered [135], orthofinder [OG0004774]	lower_confidence	Araport11	T2T_5_1	Arabidopsis	Grapevine
AT1G01220	Solyc01g096160.4	mcscan_anchors [1940], mcscan_last_filtered [1.94e+03], rbbh [evalue=0.0/0.0, norm_bitscore=1.4/1.4, coverage=99.7/98.9, identity=71.5/71.7], orthofinder [OG0004775]	medium_confidence	Araport11	ITAG4_0	Arabidopsis	Tomato
AT1G01220	Vitvi05_01chr15g16300	mcscan_anchors [2100], mcscan_last_filtered [2.1e+03], rbbh [evalue=0.0/0.0, norm_bitscore=1.4/1.4, coverage=99.5/99.4, identity=70.9/70.9], orthofinder [OG0004775]	medium_confidence	Araport11	T2T_5_1	Arabidopsis	Grapevine
AT1G01220	Vitvi05_01chr14g06220	orthofinder [OG0004775]	lower_confidence	Araport11	T2T_5_1	Arabidopsis	Grapevine
AT1G01225	Solyc01g096150.4	mcscan_anchors [489], mcscan_last_filtered [489], rbbh [evalue=7.4e-135/1.6e-136, norm_bitscore=1.5/1.4, coverage=90.0/83.5, identity=79.3/79.1], orthofinder [OG0008151]	medium_confidence	Araport11	ITAG4_0	Arabidopsis	Tomato
AT1G01225	Solyc05g050520.4	mcscan_anchors [425], mcscan_last_filtered [425]	lower_confidence	Araport11	ITAG4_0	Arabidopsis	Tomato
AT1G01225	Solyc12g055850.2	mcscan_anchors [374], mcscan_last_filtered [374]	lower_confidence	Araport11	ITAG4_0	Arabidopsis	Tomato
AT1G01225	Vitvi05_01chr15g16320	mcscan_anchors [536], mcscan_last_filtered [536], rbbh [evalue=4.8399999999999995e-136/4.43e-137, norm_bitscore=1.5/1.5, coverage=90.0/90.9, identity=78.3/78.3], orthofinder [OG0008151]	medium_confidence	Araport11	T2T_5_1	Arabidopsis	Grapevine
AT1G01230	Solyc01g096130.3	mcscan_anchors [395], mcscan_last_filtered [395], rbbh [evalue=1.11e-102/2.6e-103, norm_bitscore=1.8/1.9, coverage=98.7/98.7, identity=84.6/84.6], orthofinder [OG0008152]	medium_confidence	Araport11	ITAG4_0	Arabidopsis	Tomato
AT1G01230	Solyc12g055855.2	mcscan_anchors [393], mcscan_last_filtered [393]	lower_confidence	Araport11	ITAG4_0	Arabidopsis	Tomato
AT1G01230	Solyc08g082920.3	mcscan_last_filtered [381]	lower_confidence	Araport11	ITAG4_0	Arabidopsis	Tomato
AT1G01230	Vitvi05_01chr15g16340	mcscan_anchors [410], mcscan_last_filtered [410], rbbh [evalue=6.289999999999999e-104/6.649999999999999e-104, norm_bitscore=1.9/1.9, coverage=98.7/98.7, identity=84.6/84.6], orthofinder [OG0008152]	medium_confidence	Araport11	T2T_5_1	Arabidopsis	Grapevine
AT1G01230	Vitvi05_01chr02g02580	mcscan_last_filtered [342]	lower_confidence	Araport11	T2T_5_1	Arabidopsis	Grapevine
AT1G01240	Solyc03g083000.3	mcscan_last_filtered [144]	lower_confidence	Araport11	ITAG4_0	Arabidopsis	Tomato
AT1G01240	Solyc01g096100.2	orthofinder [OG0002866]	lower_confidence	Araport11	ITAG4_0	Arabidopsis	Tomato
AT1G01240	Vitvi05_01chr15g16490	mcscan_anchors [160], mcscan_last_filtered [160], orthofinder [OG0002866]	lower_confidence	Araport11	T2T_5_1	Arabidopsis	Grapevine
AT1G01240	Vitvi05_01chr16g22000	mcscan_last_filtered [118], orthofinder [OG0002866]	lower_confidence	Araport11	T2T_5_1	Arabidopsis	Grapevine
AT1G01250	Solyc08g078410.2	mcscan_last_filtered [123]	lower_confidence	Araport11	ITAG4_0	Arabidopsis	Tomato
AT1G01250	Solyc12g044390.3	mcscan_last_filtered [120]	lower_confidence	Araport11	ITAG4_0	Arabidopsis	Tomato
AT1G01250	Vitvi05_01chr15g16570	rev_lifton_aegis [10], mcscan_anchors [224], mcscan_last_filtered [224], rbbh [evalue=8.27e-64/2.18e-62, norm_bitscore=1.0/0.9, coverage=79.8/80.8, identity=65.9/65.9], orthofinder [OG0015111]	high_confidence	Araport11	T2T_5_1	Arabidopsis	Grapevine
AT1G01260	Solyc01g096050.4	rev_lifton_aegis [11], mcscan_anchors [406], mcscan_last_filtered [406], rbbh [evalue=3.99e-184/2.4400000000000003e-185, norm_bitscore=0.9/0.9, coverage=98.1/100.0, identity=51.3/51.1], orthofinder [OG0004776]	high_confidence	Araport11	ITAG4_0	Arabidopsis	Tomato
AT1G01260	Solyc05g050560.1	mcscan_anchors [386], mcscan_last_filtered [386], orthofinder [OG0004776]	lower_confidence	Araport11	ITAG4_0	Arabidopsis	Tomato
AT1G01260	Vitvi05_01chr15g16580	rev_lifton_aegis [10], mcscan_anchors [442], mcscan_last_filtered [442], rbbh [evalue=4.9e-193/4.91e-191, norm_bitscore=0.9/0.9, coverage=99.5/98.9, identity=52.9/53.4], orthofinder [OG0004776]	high_confidence	Araport11	T2T_5_1	Arabidopsis	Grapevine
AT1G01280	Solyc10g009390.3	mcscan_anchors [965], mcscan_last_filtered [965], rbbh [evalue=1.4e-274/1.5500000000000001e-276, norm_bitscore=1.5/1.4, coverage=97.8/94.6, identity=70.8/70.8], orthofinder [OG0008153]	medium_confidence	Araport11	ITAG4_0	Arabidopsis	Tomato
AT1G01280	Vitvi05_01chr15g16590	mcscan_anchors [1080], mcscan_last_filtered [1.08e+03], rbbh [evalue=1.62e-291/2.16e-292, norm_bitscore=1.6/1.5, coverage=98.6/97.7, identity=75.9/75.9], orthofinder [OG0008153]	medium_confidence	Araport11	T2T_5_1	Arabidopsis	Grapevine
AT1G01290	Solyc05g050570.3	mcscan_anchors [352], mcscan_last_filtered [352], rbbh [evalue=1.47e-84/1.42e-83, norm_bitscore=0.9/1.1, coverage=84.9/85.2, identity=60.7/60.4], orthofinder [OG0015112]	medium_confidence	Araport11	ITAG4_0	Arabidopsis	Tomato
AT1G01300	Solyc01g096040.4	rev_lifton_aegis [10], mcscan_anchors [744], mcscan_last_filtered [744], rbbh [evalue=4.53e-223/5.13e-222, norm_bitscore=1.3/1.3, coverage=85.4/85.1, identity=73.7/73.3], orthofinder [OG0004777]	high_confidence	Araport11	ITAG4_0	Arabidopsis	Tomato
AT1G01300	Solyc10g009410.1	mcscan_anchors [748], mcscan_last_filtered [748], orthofinder [OG0004777]	lower_confidence	Araport11	ITAG4_0	Arabidopsis	Tomato
AT1G01300	Vitvi05_01chr15g16610	rev_lifton_aegis [10], mcscan_anchors [755], mcscan_last_filtered [755], rbbh [evalue=1.1699999999999999e-228/1.8200000000000002e-223, norm_bitscore=1.3/1.3, coverage=85.4/85.1, identity=75.2/75.2], orthofinder [OG0004777]	high_confidence	Araport11	T2T_5_1	Arabidopsis	Grapevine
AT1G01310	Vitvi05_01chr08g12670	mcscan_last_filtered [164], rbbh [evalue=1.87e-64/4.07e-64, norm_bitscore=0.8/0.8, coverage=56.6/58.6, identity=60.6/57.5], orthofinder [OG0015113]	medium_confidence	Araport11	T2T_5_1	Arabidopsis	Grapevine
AT1G01320	Solyc01g095900.4	mcscan_anchors [2350], mcscan_last_filtered [2.35e+03], rbbh [evalue=0.0/0.0, norm_bitscore=0.9/0.8, coverage=99.9/99.3, identity=57.1/57.2], orthofinder [OG0001882]	medium_confidence	Araport11	ITAG4_0	Arabidopsis	Tomato
AT1G01320	Solyc05g050630.4	mcscan_anchors [2180], mcscan_last_filtered [2.18e+03], orthofinder [OG0001882]	lower_confidence	Araport11	ITAG4_0	Arabidopsis	Tomato
AT1G01320	Vitvi05_01chr15g16960	mcscan_last_filtered [2.78e+03], rbbh [evalue=0.0/0.0, norm_bitscore=0.9/0.9, coverage=99.8/99.2, identity=60.4/60.2], orthofinder [OG0001882]	medium_confidence	Araport11	T2T_5_1	Arabidopsis	Grapevine
AT1G01320	Vitvi05_01chr10g17490	orthofinder [OG0001882]	lower_confidence	Araport11	T2T_5_1	Arabidopsis	Grapevine
AT1G01320	Vitvi05_01chr15g01530	orthofinder [OG0001882]	lower_confidence	Araport11	T2T_5_1	Arabidopsis	Grapevine
AT1G01340	Solyc01g095770.3	mcscan_anchors [941], mcscan_last_filtered [941]	lower_confidence	Araport11	ITAG4_0	Arabidopsis	Tomato
AT1G01340	Solyc05g050360.3	mcscan_anchors [918], mcscan_last_filtered [918]	lower_confidence	Araport11	ITAG4_0	Arabidopsis	Tomato
AT1G01340	Vitvi05_01chr15g17570	mcscan_anchors [952], mcscan_last_filtered [952]	lower_confidence	Araport11	T2T_5_1	Arabidopsis	Grapevine
AT1G01350	Vitvi05_01chr15g17620	mcscan_anchors [617], mcscan_last_filtered [617], rbbh [evalue=1.12e-151/3.25e-152, norm_bitscore=1.3/1.1, coverage=97.7/99.5, identity=62.7/62.7], orthofinder [OG0004778]	medium_confidence	Araport11	T2T_5_1	Arabidopsis	Grapevine
AT1G01360	Solyc08g082180.3	mcscan_last_filtered [369], rbbh [evalue=3.31e-101/6.479999999999999e-101, norm_bitscore=1.5/1.5, coverage=87.8/86.8, identity=82.4/82.4], orthofinder [OG0001010]	medium_confidence	Araport11	ITAG4_0	Arabidopsis	Tomato
AT1G01360	Solyc01g095700.3	mcscan_anchors [397], mcscan_last_filtered [397]	lower_confidence	Araport11	ITAG4_0	Arabidopsis	Tomato
AT1G01360	Solyc12g055990.2	mcscan_anchors [351], mcscan_last_filtered [351], orthofinder [OG0001010]	lower_confidence	Araport11	ITAG4_0	Arabidopsis	Tomato
AT1G01360	Solyc03g007310.3	mcscan_last_filtered [365], orthofinder [OG0001010]	lower_confidence	Araport11	ITAG4_0	Arabidopsis	Tomato
AT1G01360	Vitvi05_01chr02g01490	mcscan_anchors [397], mcscan_last_filtered [397], orthofinder [OG0001010]	lower_confidence	Araport11	T2T_5_1	Arabidopsis	Grapevine
AT1G01360	Vitvi05_01chr15g17650	mcscan_anchors [342], mcscan_last_filtered [342]	lower_confidence	Araport11	T2T_5_1	Arabidopsis	Grapevine
AT1G01360	Vitvi05_01chr16g18290	mcscan_last_filtered [367], orthofinder [OG0001010]	lower_confidence	Araport11	T2T_5_1	Arabidopsis	Grapevine
AT1G01370	Solyc01g095650.4	mcscan_anchors [190], mcscan_last_filtered [190], rbbh [evalue=4.44e-49/4.9e-49, norm_bitscore=0.9/1.1, coverage=58.7/69.0, identity=74.3/76.2], orthofinder [OG0008154]	medium_confidence	Araport11	ITAG4_0	Arabidopsis	Tomato
AT1G01370	Vitvi05_01chr15g17700	mcscan_anchors [216], mcscan_last_filtered [216], rbbh [evalue=7.13e-53/7.709999999999999e-52, norm_bitscore=0.9/1.0, coverage=100.0/66.0, identity=54.7/76.4], orthofinder [OG0008154]	medium_confidence	Araport11	T2T_5_1	Arabidopsis	Grapevine
AT1G01380	Solyc01g095640.2	mcscan_anchors [125], mcscan_last_filtered [125]	lower_confidence	Araport11	ITAG4_0	Arabidopsis	Tomato
AT1G01380	Vitvi05_01chr10g00410	mcscan_last_filtered [86.5]	lower_confidence	Araport11	T2T_5_1	Arabidopsis	Grapevine
AT1G01380	Vitvi05_01chr12g08540	mcscan_last_filtered [81]	lower_confidence	Araport11	T2T_5_1	Arabidopsis	Grapevine
AT1G01390	Solyc01g095620.3	mcscan_anchors [531], mcscan_last_filtered [531], orthofinder [OG0001011]	lower_confidence	Araport11	ITAG4_0	Arabidopsis	Tomato
AT1G01390	Solyc10g009580.4	mcscan_anchors [467], mcscan_last_filtered [467], orthofinder [OG0001011]	lower_confidence	Araport11	ITAG4_0	Arabidopsis	Tomato
AT1G01390	Vitvi05_01chr02g01370	mcscan_anchors [521], mcscan_last_filtered [521], orthofinder [OG0001011]	lower_confidence	Araport11	T2T_5_1	Arabidopsis	Grapevine
AT1G01390	Vitvi05_01chr15g17780	mcscan_anchors [634], mcscan_last_filtered [634], orthofinder [OG0001011]	lower_confidence	Araport11	T2T_5_1	Arabidopsis	Grapevine
AT1G01390	Vitvi05_01chr15g10460	mcscan_last_filtered [482]	lower_confidence	Araport11	T2T_5_1	Arabidopsis	Grapevine
AT1G01390	Vitvi05_01chr15g17790	orthofinder [OG0001011]	lower_confidence	Araport11	T2T_5_1	Arabidopsis	Grapevine
AT1G01420	Solyc01g095760.3	rev_lifton_aegis [9]	high_confidence	Araport11	ITAG4_0	Arabidopsis	Tomato
AT1G01420	Solyc01g095620.3	orthofinder [OG0001011]	lower_confidence	Araport11	ITAG4_0	Arabidopsis	Tomato
AT1G01420	Solyc10g009580.4	orthofinder [OG0001011]	lower_confidence	Araport11	ITAG4_0	Arabidopsis	Tomato
AT1G01420	Vitvi05_01chr06g20780	rev_lifton_aegis [9]	high_confidence	Araport11	T2T_5_1	Arabidopsis	Grapevine
AT1G01420	Vitvi05_01chr15g17780	orthofinder [OG0001011]	lower_confidence	Araport11	T2T_5_1	Arabidopsis	Grapevine
AT1G01420	Vitvi05_01chr15g17790	orthofinder [OG0001011]	lower_confidence	Araport11	T2T_5_1	Arabidopsis	Grapevine
AT1G01420	Vitvi05_01chr02g01370	orthofinder [OG0001011]	lower_confidence	Araport11	T2T_5_1	Arabidopsis	Grapevine
AT1G01430	Solyc10g009590.4	mcscan_anchors [410], mcscan_last_filtered [410], orthofinder [OG0002868]	lower_confidence	Araport11	ITAG4_0	Arabidopsis	Tomato
AT1G01430	Solyc08g082060.3	mcscan_last_filtered [345]	lower_confidence	Araport11	ITAG4_0	Arabidopsis	Tomato
AT1G01430	Solyc01g095610.4	orthofinder [OG0002868]	lower_confidence	Araport11	ITAG4_0	Arabidopsis	Tomato
AT1G01430	Vitvi05_01chr15g17830	mcscan_anchors [533], mcscan_last_filtered [533], rbbh [evalue=1.33e-186/1.2e-187, norm_bitscore=1.2/1.2, coverage=96.5/99.1, identity=58.4/58.4], orthofinder [OG0002868]	medium_confidence	Araport11	T2T_5_1	Arabidopsis	Grapevine
AT1G01430	Vitvi05_01chr02g01320	mcscan_anchors [386], mcscan_last_filtered [386]	lower_confidence	Araport11	T2T_5_1	Arabidopsis	Grapevine
AT1G01440	Solyc01g095590.3	mcscan_anchors [257], mcscan_last_filtered [257]	lower_confidence	Araport11	ITAG4_0	Arabidopsis	Tomato
AT1G01440	Solyc08g082040.4	mcscan_last_filtered [262]	lower_confidence	Araport11	ITAG4_0	Arabidopsis	Tomato
AT1G01440	Vitvi05_01chr02g01310	mcscan_anchors [312], mcscan_last_filtered [312]	lower_confidence	Araport11	T2T_5_1	Arabidopsis	Grapevine
AT1G01440	Vitvi05_01chr15g17840	mcscan_anchors [282], mcscan_last_filtered [282]	lower_confidence	Araport11	T2T_5_1	Arabidopsis	Grapevine
AT1G01450	Solyc01g095550.2	mcscan_anchors [570], mcscan_last_filtered [570]	lower_confidence	Araport11	ITAG4_0	Arabidopsis	Tomato
AT1G01450	Vitvi05_01chr15g17910	rev_lifton_aegis [8 (copies)]	high_confidence	Araport11	T2T_5_1	Arabidopsis	Grapevine
AT1G01453	Solyc10g011750.3	orthofinder [OG0001883]	lower_confidence	Araport11	ITAG4_0	Arabidopsis	Tomato
AT1G01453	Vitvi05_01chr15g18020	orthofinder [OG0001883]	lower_confidence	Araport11	T2T_5_1	Arabidopsis	Grapevine
AT1G01470	Solyc01g095140.4	rbbh [evalue=4.6600000000000005e-59/1.5100000000000002e-58, norm_bitscore=1.2/1.0, coverage=99.3/82.2, identity=56.3/56.3], orthofinder [OG0001013]	medium_confidence	Araport11	ITAG4_0	Arabidopsis	Tomato
AT1G01470	Solyc01g095150.3	mcscan_anchors [146], mcscan_last_filtered [146], orthofinder [OG0001013]	lower_confidence	Araport11	ITAG4_0	Arabidopsis	Tomato
AT1G01470	Solyc10g011900.3	mcscan_last_filtered [113], orthofinder [OG0001013]	lower_confidence	Araport11	ITAG4_0	Arabidopsis	Tomato
AT1G01470	Vitvi05_01chr15g18910	rev_lifton_aegis [11], orthofinder [OG0001013]	high_confidence	Araport11	T2T_5_1	Arabidopsis	Grapevine
AT1G01470	Vitvi05_01chr15g18920	mcscan_anchors [240], mcscan_last_filtered [240], orthofinder [OG0001013]	lower_confidence	Araport11	T2T_5_1	Arabidopsis	Grapevine
AT1G01470	Vitvi05_01chr15g18900	orthofinder [OG0001013]	lower_confidence	Araport11	T2T_5_1	Arabidopsis	Grapevine
AT1G01480	Solyc01g095080.3	mcscan_anchors [660], mcscan_last_filtered [660], rbbh [evalue=4.4e-231/2.17e-233, norm_bitscore=1.3/1.3, coverage=99.6/99.8, identity=65.2/65.2], orthofinder [OG0004779]	medium_confidence	Araport11	ITAG4_0	Arabidopsis	Tomato
AT1G01480	Solyc08g081535.1	mcscan_last_filtered [631]	lower_confidence	Araport11	ITAG4_0	Arabidopsis	Tomato
AT1G01480	Solyc12g056180.3	mcscan_last_filtered [611]	lower_confidence	Araport11	ITAG4_0	Arabidopsis	Tomato
AT1G01480	Solyc05g050010.3	mcscan_last_filtered [607]	lower_confidence	Araport11	ITAG4_0	Arabidopsis	Tomato
AT1G01480	Vitvi05_01chr15g19040	rev_lifton_aegis [10 (copies)], mcscan_anchors [753], mcscan_last_filtered [753], orthofinder [OG0004779]	high_confidence	Araport11	T2T_5_1	Arabidopsis	Grapevine
AT1G01480	Vitvi05_01chr02g00380	mcscan_last_filtered [723]	lower_confidence	Araport11	T2T_5_1	Arabidopsis	Grapevine
AT1G01490	Solyc01g095070.4	mcscan_anchors [225], mcscan_last_filtered [225], rbbh [evalue=3.53e-28/7.35e-29, norm_bitscore=0.5/0.4, coverage=36.1/30.5, identity=73.0/72.0]	medium_confidence	Araport11	ITAG4_0	Arabidopsis	Tomato
AT1G01490	Vitvi05_01chr02g00360	rev_lifton_aegis [9]	high_confidence	Araport11	T2T_5_1	Arabidopsis	Grapevine
AT1G01490	Vitvi05_01chr15g19050	mcscan_anchors [321], mcscan_last_filtered [321], rbbh [evalue=6.189999999999999e-52/8.02e-54, norm_bitscore=0.8/1.0, coverage=85.9/98.8, identity=64.6/65.9], orthofinder [OG0015117]	medium_confidence	Araport11	T2T_5_1	Arabidopsis	Grapevine
AT1G01500	Solyc10g011980.3	mcscan_last_filtered [405], rbbh [evalue=9.81e-103/8.680000000000001e-103, norm_bitscore=0.9/1.0, coverage=87.2/92.7, identity=62.9/62.9], orthofinder [OG0008155]	medium_confidence	Araport11	ITAG4_0	Arabidopsis	Tomato
AT1G01500	Solyc01g095060.4	rev_lifton_aegis [6]	lower_confidence	Araport11	ITAG4_0	Arabidopsis	Tomato
AT1G01500	Vitvi05_01chr15g19070	mcscan_anchors [528], mcscan_last_filtered [528], rbbh [evalue=3.4999999999999997e-104/1.59e-103, norm_bitscore=0.9/0.9, coverage=88.1/88.1, identity=63.6/60.4], orthofinder [OG0008155]	medium_confidence	Araport11	T2T_5_1	Arabidopsis	Grapevine
AT1G01510	Solyc01g095040.3	rec_liftoff_aegis [6/6], rev_lifton_aegis [11], mcscan_anchors [1160], mcscan_last_filtered [1.16e+03], rbbh [evalue=5.72e-292/1.91e-292, norm_bitscore=1.3/1.3, coverage=96.9/97.6, identity=71.3/71.3], orthofinder [OG0008156]	high_confidence	Araport11	ITAG4_0	Arabidopsis	Tomato
AT1G01510	Vitvi05_01chr15g19080	mcscan_anchors [1370], mcscan_last_filtered [1.37e+03], rbbh [evalue=1.56e-313/1.01e-314, norm_bitscore=1.4/1.3, coverage=99.4/98.6, identity=72.7/72.7], orthofinder [OG0008156]	medium_confidence	Araport11	T2T_5_1	Arabidopsis	Grapevine
AT1G01510	Vitvi05_01chr03g11320	rev_lifton_aegis [6]	lower_confidence	Araport11	T2T_5_1	Arabidopsis	Grapevine
AT1G01520	Solyc01g095030.3	mcscan_anchors [250], mcscan_last_filtered [250]	lower_confidence	Araport11	ITAG4_0	Arabidopsis	Tomato
AT1G01520	Solyc06g036300.4	orthofinder [OG0001884]	lower_confidence	Araport11	ITAG4_0	Arabidopsis	Tomato
AT1G01520	Vitvi05_01chr15g19100	orthofinder [OG0001884]	lower_confidence	Araport11	T2T_5_1	Arabidopsis	Grapevine
AT1G01530	Solyc01g106710.1	mcscan_last_filtered [124]	lower_confidence	Araport11	ITAG4_0	Arabidopsis	Tomato
AT1G01530	Solyc04g047870.1	mcscan_last_filtered [93.7]	lower_confidence	Araport11	ITAG4_0	Arabidopsis	Tomato
AT1G01530	Vitvi05_01chr19g18380	mcscan_last_filtered [108]	lower_confidence	Araport11	T2T_5_1	Arabidopsis	Grapevine
AT1G01530	Vitvi05_01chr19g17730	mcscan_last_filtered [84.8]	lower_confidence	Araport11	T2T_5_1	Arabidopsis	Grapevine
AT1G01540	Solyc03g007910.3	rev_lifton_aegis [9]	high_confidence	Araport11	ITAG4_0	Arabidopsis	Tomato
AT1G01540	Solyc01g094940.4	mcscan_anchors [880], mcscan_last_filtered [880], rbbh [evalue=5.029999999999999e-242/6.28e-243, norm_bitscore=1.4/1.3, coverage=93.9/90.2, identity=76.0/76.3], orthofinder [OG0004780]	medium_confidence	Araport11	ITAG4_0	Arabidopsis	Tomato
AT1G01540	Solyc04g078700.3	mcscan_last_filtered [708]	lower_confidence	Araport11	ITAG4_0	Arabidopsis	Tomato
AT1G01540	Solyc12g088750.2	mcscan_last_filtered [678]	lower_confidence	Araport11	ITAG4_0	Arabidopsis	Tomato
AT1G01540	Vitvi05_01chr15g18820	mcscan_anchors [972], mcscan_last_filtered [972], rbbh [evalue=2.56e-239/1.4799999999999998e-241, norm_bitscore=1.4/1.4, coverage=93.2/90.3, identity=77.1/77.1], orthofinder [OG0004780]	medium_confidence	Araport11	T2T_5_1	Arabidopsis	Grapevine
AT1G01540	Vitvi05_01chr18g11650	mcscan_last_filtered [711]	lower_confidence	Araport11	T2T_5_1	Arabidopsis	Grapevine
AT1G01540	Vitvi05_01chr07g28100	mcscan_last_filtered [692]	lower_confidence	Araport11	T2T_5_1	Arabidopsis	Grapevine
AT1G01550	Solyc10g012070.4	mcscan_last_filtered [267], orthofinder [OG0001335]	lower_confidence	Araport11	ITAG4_0	Arabidopsis	Tomato
AT1G01550	Solyc01g094950.3	orthofinder [OG0001335]	lower_confidence	Araport11	ITAG4_0	Arabidopsis	Tomato
AT1G01550	Vitvi05_01chr15g18810	mcscan_anchors [421], mcscan_last_filtered [421], orthofinder [OG0001335]	lower_confidence	Araport11	T2T_5_1	Arabidopsis	Grapevine
AT1G01560	Solyc01g094960.3	mcscan_anchors [901], mcscan_last_filtered [901]	lower_confidence	Araport11	ITAG4_0	Arabidopsis	Tomato
AT1G01560	Solyc05g049970.3	mcscan_last_filtered [861]	lower_confidence	Araport11	ITAG4_0	Arabidopsis	Tomato
AT1G01560	Solyc08g081490.4	mcscan_last_filtered [824]	lower_confidence	Araport11	ITAG4_0	Arabidopsis	Tomato
AT1G01560	Vitvi05_01chr15g18800	mcscan_anchors [916], mcscan_last_filtered [916]	lower_confidence	Araport11	T2T_5_1	Arabidopsis	Grapevine
AT1G01560	Vitvi05_01chr02g00280	mcscan_last_filtered [917]	lower_confidence	Araport11	T2T_5_1	Arabidopsis	Grapevine
AT1G01560	Vitvi05_01chr06g05550	mcscan_last_filtered [703]	lower_confidence	Araport11	T2T_5_1	Arabidopsis	Grapevine
AT1G01570	Solyc01g094990.2	mcscan_anchors [449], mcscan_last_filtered [449]	lower_confidence	Araport11	ITAG4_0	Arabidopsis	Tomato
AT1G01570	Solyc11g072700.2	mcscan_last_filtered [447]	lower_confidence	Araport11	ITAG4_0	Arabidopsis	Tomato
AT1G01570	Solyc06g075560.2	mcscan_last_filtered [400]	lower_confidence	Araport11	ITAG4_0	Arabidopsis	Tomato
AT1G01580	Solyc01g094910.3	rev_lifton_aegis [9], rbbh [evalue=7.329999999999999e-292/4.4299999999999995e-297, norm_bitscore=1.0/1.2, coverage=89.1/96.3, identity=57.1/58.3], orthofinder [OG0001014]	high_confidence	Araport11	ITAG4_0	Arabidopsis	Tomato
AT1G01580	Solyc01g094890.4	mcscan_anchors [888], mcscan_last_filtered [888]	lower_confidence	Araport11	ITAG4_0	Arabidopsis	Tomato
AT1G01580	Solyc01g094900.1	orthofinder [OG0001014]	lower_confidence	Araport11	ITAG4_0	Arabidopsis	Tomato
AT1G01580	Vitvi05_01chr15g18640	rev_lifton_aegis [9], orthofinder [OG0001014]	high_confidence	Araport11	T2T_5_1	Arabidopsis	Grapevine
AT1G01580	Vitvi05_01chr16g16190	rbbh [evalue=7.96e-281/6.22e-285, norm_bitscore=1.0/1.1, coverage=87.6/97.7, identity=55.8/55.8], orthofinder [OG0001014]	medium_confidence	Araport11	T2T_5_1	Arabidopsis	Grapevine
AT1G01580	Vitvi05_01chr15g18670	mcscan_anchors [763], mcscan_last_filtered [763], orthofinder [OG0001014]	lower_confidence	Araport11	T2T_5_1	Arabidopsis	Grapevine
AT1G01580	Vitvi05_01chr16g16200	mcscan_last_filtered [689]	lower_confidence	Araport11	T2T_5_1	Arabidopsis	Grapevine
AT1G01590	Solyc01g094900.1	orthofinder [OG0001014]	lower_confidence	Araport11	ITAG4_0	Arabidopsis	Tomato
AT1G01590	Solyc01g094910.3	orthofinder [OG0001014]	lower_confidence	Araport11	ITAG4_0	Arabidopsis	Tomato
AT1G01590	Vitvi05_01chr16g16190	orthofinder [OG0001014]	lower_confidence	Araport11	T2T_5_1	Arabidopsis	Grapevine
AT1G01590	Vitvi05_01chr15g18670	orthofinder [OG0001014]	lower_confidence	Araport11	T2T_5_1	Arabidopsis	Grapevine
AT1G01590	Vitvi05_01chr15g18640	orthofinder [OG0001014]	lower_confidence	Araport11	T2T_5_1	Arabidopsis	Grapevine
AT1G01600	Solyc01g094750.4	rev_lifton_aegis [10 (copies)], mcscan_anchors [1090], mcscan_last_filtered [1.09e+03], orthofinder [OG0002869]	high_confidence	Araport11	ITAG4_0	Arabidopsis	Tomato
AT1G01600	Solyc08g081220.1	mcscan_last_filtered [1.01e+03]	lower_confidence	Araport11	ITAG4_0	Arabidopsis	Tomato
AT1G01600	Vitvi05_01chr02g03890	mcscan_anchors [1050], mcscan_last_filtered [1.05e+03]	lower_confidence	Araport11	T2T_5_1	Arabidopsis	Grapevine
AT1G01600	Vitvi05_01chr15g19230	mcscan_anchors [1140], mcscan_last_filtered [1.14e+03], orthofinder [OG0002869]	lower_confidence	Araport11	T2T_5_1	Arabidopsis	Grapevine
AT1G01610	Solyc01g094700.4	mcscan_anchors [868], mcscan_last_filtered [868], rbbh [evalue=3.59e-278/2.4699999999999998e-278, norm_bitscore=1.5/1.5, coverage=99.4/98.0, identity=75.9/75.9], orthofinder [OG0004781]	medium_confidence	Araport11	ITAG4_0	Arabidopsis	Tomato
AT1G01610	Vitvi05_01chr15g19250	rev_lifton_aegis [10], mcscan_anchors [1030], mcscan_last_filtered [1.03e+03], rbbh [evalue=3.16e-283/1.35e-282, norm_bitscore=1.5/1.5, coverage=98.8/99.0, identity=78.3/78.3], orthofinder [OG0004781]	high_confidence	Araport11	T2T_5_1	Arabidopsis	Grapevine
AT1G01620	Solyc03g096290.3	rec_liftoff_aegis [10/10], rev_lifton_aegis [9], mcscan_last_filtered [704], orthofinder [OG0000811]	high_confidence	Araport11	ITAG4_0	Arabidopsis	Tomato
AT1G01620	Solyc08g008045.1	mcscan_last_filtered [744], rbbh [evalue=7.349999999999999e-188/8.27e-187, norm_bitscore=1.8/1.8, coverage=99.7/99.3, identity=87.8/87.8], orthofinder [OG0000811]	medium_confidence	Araport11	ITAG4_0	Arabidopsis	Tomato
AT1G01620	Solyc01g094690.4	mcscan_anchors [711], mcscan_last_filtered [711]	lower_confidence	Araport11	ITAG4_0	Arabidopsis	Tomato
AT1G01620	Solyc08g081190.3	mcscan_last_filtered [726]	lower_confidence	Araport11	ITAG4_0	Arabidopsis	Tomato
AT1G01620	Solyc12g056220.2	mcscan_last_filtered [723]	lower_confidence	Araport11	ITAG4_0	Arabidopsis	Tomato
AT1G01620	Vitvi05_01chr13g00160	rec_liftoff_aegis [9/9], rev_lifton_aegis [11], mcscan_last_filtered [762], orthofinder [OG0000811]	high_confidence	Araport11	T2T_5_1	Arabidopsis	Grapevine
AT1G01620	Vitvi05_01chr02g03950	mcscan_anchors [770], mcscan_last_filtered [770]	lower_confidence	Araport11	T2T_5_1	Arabidopsis	Grapevine
AT1G01620	Vitvi05_01chr15g19270	mcscan_anchors [772], mcscan_last_filtered [772], orthofinder [OG0000811]	lower_confidence	Araport11	T2T_5_1	Arabidopsis	Grapevine
AT1G01620	Vitvi05_01chr06g04390	mcscan_last_filtered [568]	lower_confidence	Araport11	T2T_5_1	Arabidopsis	Grapevine
AT1G01620	Vitvi05_01chr13g08130	mcscan_last_filtered [563]	lower_confidence	Araport11	T2T_5_1	Arabidopsis	Grapevine
AT1G01630	Solyc06g068800.3	rev_lifton_aegis [10], mcscan_last_filtered [364], orthofinder [OG0004782]	high_confidence	Araport11	ITAG4_0	Arabidopsis	Tomato
AT1G01630	Solyc03g118150.3	mcscan_last_filtered [405], rbbh [evalue=1.45e-115/4.91e-114, norm_bitscore=1.3/1.2, coverage=90.6/86.0, identity=67.0/66.7], orthofinder [OG0004782]	medium_confidence	Araport11	ITAG4_0	Arabidopsis	Tomato
AT1G01630	Vitvi05_01chr01g24680	mcscan_last_filtered [448], rbbh [evalue=2.27e-122/5.43e-121, norm_bitscore=1.4/1.4, coverage=92.2/94.3, identity=67.4/67.8], orthofinder [OG0004782]	medium_confidence	Araport11	T2T_5_1	Arabidopsis	Grapevine
AT1G01630	Vitvi05_01chr17g00240	mcscan_last_filtered [365]	lower_confidence	Araport11	T2T_5_1	Arabidopsis	Grapevine
AT1G01650	Solyc01g094680.4	mcscan_anchors [1140], mcscan_last_filtered [1.14e+03], rbbh [evalue=2.0899999999999998e-288/1.63e-290, norm_bitscore=1.5/1.3, coverage=98.7/90.4, identity=74.3/74.3]	medium_confidence	Araport11	ITAG4_0	Arabidopsis	Tomato
AT1G01650	Solyc10g012430.3	mcscan_last_filtered [1.1e+03], orthofinder [OG0008157]	lower_confidence	Araport11	ITAG4_0	Arabidopsis	Tomato
AT1G01650	Solyc08g081180.3	mcscan_last_filtered [987]	lower_confidence	Araport11	ITAG4_0	Arabidopsis	Tomato
AT1G01650	Vitvi05_01chr15g19310	mcscan_anchors [1260], mcscan_last_filtered [1.26e+03], rbbh [evalue=3.72e-302/7.84e-302, norm_bitscore=1.5/1.5, coverage=96.5/97.4, identity=77.4/77.5], orthofinder [OG0008157]	medium_confidence	Araport11	T2T_5_1	Arabidopsis	Grapevine
AT1G01650	Vitvi05_01chr02g03970	mcscan_anchors [1070], mcscan_last_filtered [1.07e+03]	lower_confidence	Araport11	T2T_5_1	Arabidopsis	Grapevine
AT1G01690	Solyc01g094650.4	mcscan_anchors [234], mcscan_last_filtered [234], rbbh [evalue=3.12e-59/2.78e-60, norm_bitscore=0.4/0.5, coverage=100.0/100.0, identity=34.0/33.7], orthofinder [OG0008158]	medium_confidence	Araport11	ITAG4_0	Arabidopsis	Tomato
AT1G01690	Vitvi05_01chr15g19330	mcscan_anchors [376], mcscan_last_filtered [376], rbbh [evalue=7.14e-100/8.42e-98, norm_bitscore=0.7/0.7, coverage=100.0/100.0, identity=45.2/45.2], orthofinder [OG0008158]	medium_confidence	Araport11	T2T_5_1	Arabidopsis	Grapevine
AT1G01695	Solyc01g094640.4	orthofinder [OG0001338]	lower_confidence	Araport11	ITAG4_0	Arabidopsis	Tomato
AT1G01695	Vitvi05_01chr02g04020	orthofinder [OG0001338]	lower_confidence	Araport11	T2T_5_1	Arabidopsis	Grapevine
AT1G01695	Vitvi05_01chr15g19340	orthofinder [OG0001338]	lower_confidence	Araport11	T2T_5_1	Arabidopsis	Grapevine
AT1G01700	Solyc01g094610.4	rev_lifton_aegis [10], mcscan_anchors [687], mcscan_last_filtered [687], orthofinder [OG0004783]	high_confidence	Araport11	ITAG4_0	Arabidopsis	Tomato
AT1G01700	Vitvi05_01chr15g19410	rev_lifton_aegis [10], mcscan_anchors [683], mcscan_last_filtered [683], orthofinder [OG0004783]	high_confidence	Araport11	T2T_5_1	Arabidopsis	Grapevine
AT1G01710	Solyc01g094550.3	mcscan_anchors [789], mcscan_last_filtered [789], rbbh [evalue=1.2800000000000001e-224/1.4300000000000002e-223, norm_bitscore=1.5/1.4, coverage=98.4/97.7, identity=69.0/69.5], orthofinder [OG0002870]	medium_confidence	Araport11	ITAG4_0	Arabidopsis	Tomato
AT1G01710	Solyc01g094530.4	orthofinder [OG0002870]	lower_confidence	Araport11	ITAG4_0	Arabidopsis	Tomato
AT1G01710	Vitvi05_01chr15g19590	mcscan_anchors [883], mcscan_last_filtered [883], rbbh [evalue=1.1e-227/1.92e-226, norm_bitscore=1.5/1.5, coverage=100.0/100.0, identity=69.5/69.5], orthofinder [OG0002870]	medium_confidence	Araport11	T2T_5_1	Arabidopsis	Grapevine
AT1G01715	Solyc05g049940.3	orthofinder [OG0002871]	lower_confidence	Araport11	ITAG4_0	Arabidopsis	Tomato
AT1G01715	Vitvi05_01chr15g08430	orthofinder [OG0002871]	lower_confidence	Araport11	T2T_5_1	Arabidopsis	Grapevine
AT1G01715	Vitvi05_01chr15g19730	orthofinder [OG0002871]	lower_confidence	Araport11	T2T_5_1	Arabidopsis	Grapevine
AT1G01720	Solyc06g060230.3	rev_lifton_aegis [10], mcscan_last_filtered [500], rbbh [evalue=5.04e-126/6.08e-127, norm_bitscore=1.2/1.2, coverage=98.6/98.3, identity=64.3/64.2], orthofinder [OG0004784]	high_confidence	Araport11	ITAG4_0	Arabidopsis	Tomato
AT1G01720	Solyc11g017470.2	mcscan_last_filtered [490], orthofinder [OG0004784]	lower_confidence	Araport11	ITAG4_0	Arabidopsis	Tomato
AT1G01720	Solyc04g009440.3	mcscan_last_filtered [401]	lower_confidence	Araport11	ITAG4_0	Arabidopsis	Tomato
AT1G01720	Vitvi05_01chr07g31040	rec_liftoff_aegis [6/6], rev_lifton_aegis [10], mcscan_last_filtered [491]	high_confidence	Araport11	T2T_5_1	Arabidopsis	Grapevine
AT1G01720	Vitvi05_01chr18g03760	mcscan_last_filtered [601], rbbh [evalue=2.6099999999999997e-140/1.22e-141, norm_bitscore=1.4/1.3, coverage=100.0/100.0, identity=69.3/69.3], orthofinder [OG0004784]	medium_confidence	Araport11	T2T_5_1	Arabidopsis	Grapevine
AT1G01725	Vitvi05_01chr15g19780	mcscan_anchors [116], mcscan_last_filtered [116], orthofinder [OG0008159]	lower_confidence	Araport11	T2T_5_1	Arabidopsis	Grapevine
AT1G01730	Solyc05g049880.3	mcscan_last_filtered [97.2], rbbh [evalue=3.18e-25/1.0699999999999998e-23, norm_bitscore=0.4/0.5, coverage=76.0/94.7, identity=37.6/37.3], orthofinder [OG0004785]	medium_confidence	Araport11	ITAG4_0	Arabidopsis	Tomato
AT1G01730	Vitvi05_01chr15g19790	mcscan_anchors [94], mcscan_last_filtered [94.8], rbbh [evalue=9.19e-25/1.1799999999999999e-25, norm_bitscore=0.4/0.5, coverage=64.0/81.4, identity=36.4/35.3], orthofinder [OG0004785]	medium_confidence	Araport11	T2T_5_1	Arabidopsis	Grapevine
AT1G01730	Vitvi05_01chr16g15570	orthofinder [OG0004785]	lower_confidence	Araport11	T2T_5_1	Arabidopsis	Grapevine
AT1G01740	Solyc11g064890.2	mcscan_last_filtered [910]	lower_confidence	Araport11	ITAG4_0	Arabidopsis	Tomato
AT1G01740	Solyc12g099830.2	mcscan_last_filtered [888]	lower_confidence	Araport11	ITAG4_0	Arabidopsis	Tomato
AT1G01740	Vitvi05_01chr02g04170	mcscan_anchors [967], mcscan_last_filtered [967]	lower_confidence	Araport11	T2T_5_1	Arabidopsis	Grapevine
AT1G01740	Vitvi05_01chr15g19810	mcscan_anchors [1000], mcscan_last_filtered [1e+03], orthofinder [OG0008160]	lower_confidence	Araport11	T2T_5_1	Arabidopsis	Grapevine
AT1G01750	Solyc06g035980.4	rev_lifton_aegis [7]	high_confidence	Araport11	ITAG4_0	Arabidopsis	Tomato
AT1G01750	Solyc01g094400.3	mcscan_anchors [317], mcscan_last_filtered [317]	lower_confidence	Araport11	ITAG4_0	Arabidopsis	Tomato
AT1G01750	Solyc09g010440.3	mcscan_last_filtered [328]	lower_confidence	Araport11	ITAG4_0	Arabidopsis	Tomato
AT1G01750	Solyc03g025750.4	mcscan_last_filtered [324]	lower_confidence	Araport11	ITAG4_0	Arabidopsis	Tomato
AT1G01750	Solyc10g017550.4	mcscan_last_filtered [297]	lower_confidence	Araport11	ITAG4_0	Arabidopsis	Tomato
AT1G01750	Solyc10g084660.2	mcscan_last_filtered [279]	lower_confidence	Araport11	ITAG4_0	Arabidopsis	Tomato
AT1G01750	Vitvi05_01chr15g19950	rec_liftoff_aegis [8/10], rev_lifton_aegis [11], mcscan_anchors [393], mcscan_last_filtered [393], rbbh [evalue=1.66e-83/7.6399999999999995e-84, norm_bitscore=1.7/1.0, coverage=93.2/52.9, identity=88.2/88.2]	high_confidence	Araport11	T2T_5_1	Arabidopsis	Grapevine
AT1G01750	Vitvi05_01chr16g15240	mcscan_last_filtered [399]	lower_confidence	Araport11	T2T_5_1	Arabidopsis	Grapevine
AT1G01750	Vitvi05_01chr06g06450	mcscan_last_filtered [315]	lower_confidence	Araport11	T2T_5_1	Arabidopsis	Grapevine
AT1G01750	Vitvi05_01chr08g13260	mcscan_last_filtered [303]	lower_confidence	Araport11	T2T_5_1	Arabidopsis	Grapevine
AT1G01760	Solyc05g048810.4	mcscan_last_filtered [271], rbbh [evalue=1.73e-141/3.65e-143, norm_bitscore=0.9/0.9, coverage=96.3/93.6, identity=54.9/54.9], orthofinder [OG0008161]	medium_confidence	Araport11	ITAG4_0	Arabidopsis	Tomato
AT1G01760	Vitvi05_01chr15g20070	mcscan_anchors [417], mcscan_last_filtered [417], rbbh [evalue=3.8100000000000004e-166/3.17e-168, norm_bitscore=1.1/1.1, coverage=96.3/95.6, identity=59.7/59.7], orthofinder [OG0008161]	medium_confidence	Araport11	T2T_5_1	Arabidopsis	Grapevine
AT1G01770	Solyc01g094330.3	mcscan_anchors [774], mcscan_last_filtered [774], rbbh [evalue=2.88e-274/5.7799999999999996e-279, norm_bitscore=1.2/1.2, coverage=97.9/97.8, identity=60.9/60.9], orthofinder [OG0008162]	medium_confidence	Araport11	ITAG4_0	Arabidopsis	Tomato
AT1G01770	Vitvi05_01chr15g20310	mcscan_anchors [1250], mcscan_last_filtered [1.25e+03], rbbh [evalue=9.19e-319/0.0, norm_bitscore=1.4/1.4, coverage=99.7/98.0, identity=69.1/69.8], orthofinder [OG0008162]	medium_confidence	Araport11	T2T_5_1	Arabidopsis	Grapevine
AT1G01780	Solyc05g049870.3	mcscan_last_filtered [374], rbbh [evalue=7.32e-100/2.12e-97, norm_bitscore=1.4/1.2, coverage=86.4/78.6, identity=71.7/71.7], orthofinder [OG0002872]	medium_confidence	Araport11	ITAG4_0	Arabidopsis	Tomato
AT1G01780	Solyc01g094320.3	mcscan_anchors [385], mcscan_last_filtered [385]	lower_confidence	Araport11	ITAG4_0	Arabidopsis	Tomato
AT1G01780	Solyc10g017520.3	mcscan_last_filtered [273]	lower_confidence	Araport11	ITAG4_0	Arabidopsis	Tomato
AT1G01780	Vitvi05_01chr15g20320	mcscan_anchors [387], mcscan_last_filtered [387], orthofinder [OG0002872]	lower_confidence	Araport11	T2T_5_1	Arabidopsis	Grapevine
AT1G01790	Solyc01g094290.3	mcscan_anchors [2170], mcscan_last_filtered [2.17e+03], orthofinder [OG0004786]	lower_confidence	Araport11	ITAG4_0	Arabidopsis	Tomato
AT1G01790	Vitvi05_01chr15g20330	rec_liftoff_aegis [7/7], rev_lifton_aegis [11], mcscan_anchors [2480], mcscan_last_filtered [2.48e+03], orthofinder [OG0004786]	high_confidence	Araport11	T2T_5_1	Arabidopsis	Grapevine
AT1G01800	Solyc01g094260.4	mcscan_anchors [390], mcscan_last_filtered [390]	lower_confidence	Araport11	ITAG4_0	Arabidopsis	Tomato
AT1G01800	Vitvi05_01chr15g20520	mcscan_anchors [419], mcscan_last_filtered [419]	lower_confidence	Araport11	T2T_5_1	Arabidopsis	Grapevine
AT1G01800	Vitvi05_01chr06g19600	mcscan_last_filtered [306]	lower_confidence	Araport11	T2T_5_1	Arabidopsis	Grapevine
AT1G01820	Solyc01g091730.3	rev_lifton_aegis [10 (copies)], mcscan_anchors [545], mcscan_last_filtered [545], orthofinder [OG0004787]	high_confidence	Araport11	ITAG4_0	Arabidopsis	Tomato
AT1G01820	Solyc10g017850.3	mcscan_last_filtered [534]	lower_confidence	Araport11	ITAG4_0	Arabidopsis	Tomato
AT1G01820	Vitvi05_01chr15g14490	mcscan_anchors [604], mcscan_last_filtered [604], rbbh [evalue=1.37e-143/4.15e-143, norm_bitscore=1.7/1.7, coverage=98.7/98.7, identity=86.3/86.3], orthofinder [OG0004787]	medium_confidence	Araport11	T2T_5_1	Arabidopsis	Grapevine
AT1G01820	Vitvi05_01chr02g09610	rev_lifton_aegis [6]	lower_confidence	Araport11	T2T_5_1	Arabidopsis	Grapevine
AT1G01830	Solyc01g091740.4	mcscan_anchors [732], mcscan_last_filtered [732]	lower_confidence	Araport11	ITAG4_0	Arabidopsis	Tomato
AT1G01830	Vitvi05_01chr15g14480	mcscan_anchors [781], mcscan_last_filtered [781]	lower_confidence	Araport11	T2T_5_1	Arabidopsis	Grapevine
AT1G01840	Solyc01g091790.2	mcscan_anchors [152], mcscan_last_filtered [152], rbbh [evalue=8.01e-37/4.4200000000000004e-37, norm_bitscore=0.8/0.7, coverage=96.1/88.1, identity=51.2/51.2], orthofinder [OG0008163]	medium_confidence	Araport11	ITAG4_0	Arabidopsis	Tomato
AT1G01840	Vitvi05_01chr15g14360	rev_lifton_aegis [11], mcscan_anchors [152], mcscan_last_filtered [152], rbbh [evalue=6.3399999999999995e-28/1.1e-28, norm_bitscore=0.7/0.7, coverage=100.0/100.0, identity=46.8/46.8], orthofinder [OG0008163]	high_confidence	Araport11	T2T_5_1	Arabidopsis	Grapevine
AT1G01860	Solyc01g091800.3	mcscan_anchors [546], mcscan_last_filtered [546], rbbh [evalue=1.75e-138/6.21e-139, norm_bitscore=1.1/1.1, coverage=82.4/73.5, identity=70.4/73.6], orthofinder [OG0008164]	medium_confidence	Araport11	ITAG4_0	Arabidopsis	Tomato
AT1G01860	Vitvi05_01chr15g14350	mcscan_anchors [563], mcscan_last_filtered [563], rbbh [evalue=4.89e-140/2.4899999999999997e-140, norm_bitscore=1.2/1.2, coverage=85.3/86.0, identity=69.3/69.3], orthofinder [OG0008164]	medium_confidence	Araport11	T2T_5_1	Arabidopsis	Grapevine
AT1G01880	Solyc01g091820.3	mcscan_anchors [579], mcscan_last_filtered [579], rbbh [evalue=9.51e-213/1.3900000000000002e-209, norm_bitscore=1.0/1.0, coverage=99.7/99.7, identity=53.4/53.4], orthofinder [OG0008165]	medium_confidence	Araport11	ITAG4_0	Arabidopsis	Tomato
AT1G01880	Vitvi05_01chr15g13440	mcscan_anchors [558], mcscan_last_filtered [558], rbbh [evalue=1.59e-226/8.050000000000001e-223, norm_bitscore=1.1/0.9, coverage=100.0/100.0, identity=53.8/53.6], orthofinder [OG0008165]	medium_confidence	Araport11	T2T_5_1	Arabidopsis	Grapevine
AT1G01900	Solyc01g091920.2	rev_lifton_aegis [10], mcscan_anchors [665], mcscan_last_filtered [665], rbbh [evalue=9.45e-279/8.33e-277, norm_bitscore=1.0/1.0, coverage=95.6/97.8, identity=56.0/56.0], orthofinder [OG0001015]	high_confidence	Araport11	ITAG4_0	Arabidopsis	Tomato
AT1G01900	Vitvi05_01chr15g13540	rev_lifton_aegis [10], rbbh [evalue=5.3300000000000005e-291/6.889999999999999e-292, norm_bitscore=1.1/1.1, coverage=97.8/100.0, identity=55.8/55.8], orthofinder [OG0001015]	high_confidence	Araport11	T2T_5_1	Arabidopsis	Grapevine
AT1G01900	Vitvi05_01chr15g13600	mcscan_anchors [693], mcscan_last_filtered [693], orthofinder [OG0001015]	lower_confidence	Araport11	T2T_5_1	Arabidopsis	Grapevine
AT1G01900	Vitvi05_01chr15g13630	orthofinder [OG0001015]	lower_confidence	Araport11	T2T_5_1	Arabidopsis	Grapevine
AT1G01900	Vitvi05_01chr15g13610	orthofinder [OG0001015]	lower_confidence	Araport11	T2T_5_1	Arabidopsis	Grapevine
AT1G01900	Vitvi05_01chr15g13550	orthofinder [OG0001015]	lower_confidence	Araport11	T2T_5_1	Arabidopsis	Grapevine
AT1G01900	Vitvi05_01chr15g13590	orthofinder [OG0001015]	lower_confidence	Araport11	T2T_5_1	Arabidopsis	Grapevine
AT1G01910	Solyc01g091880.3	mcscan_anchors [803], mcscan_last_filtered [803], rbbh [evalue=5.95e-206/6.11e-208, norm_bitscore=1.6/1.6, coverage=98.9/97.0, identity=80.6/80.6], orthofinder [OG0004788]	medium_confidence	Araport11	ITAG4_0	Arabidopsis	Tomato
AT1G01910	Solyc10g017810.2	mcscan_last_filtered [787], orthofinder [OG0004788]	lower_confidence	Araport11	ITAG4_0	Arabidopsis	Tomato
AT1G01910	Solyc05g050490.4	mcscan_last_filtered [729]	lower_confidence	Araport11	ITAG4_0	Arabidopsis	Tomato
AT1G01910	Vitvi05_01chr15g13510	mcscan_anchors [845], mcscan_last_filtered [845], rbbh [evalue=4.5199999999999996e-204/1.4899999999999999e-205, norm_bitscore=1.6/1.5, coverage=99.7/96.2, identity=80.8/80.8], orthofinder [OG0004788]	medium_confidence	Araport11	T2T_5_1	Arabidopsis	Grapevine
AT1G01920	Solyc01g091860.4	mcscan_anchors [473], mcscan_last_filtered [473], rbbh [evalue=7.46e-238/4.28e-237, norm_bitscore=1.2/1.1, coverage=98.8/93.6, identity=59.7/59.7], orthofinder [OG0008166]	medium_confidence	Araport11	ITAG4_0	Arabidopsis	Tomato
AT1G01920	Vitvi05_01chr04g14510	mcscan_last_filtered [511], rbbh [evalue=2.6099999999999997e-239/1.3699999999999999e-239, norm_bitscore=1.2/1.2, coverage=99.5/98.4, identity=60.8/60.8], orthofinder [OG0008166]	medium_confidence	Araport11	T2T_5_1	Arabidopsis	Grapevine
AT1G01930	Solyc01g091510.4	mcscan_anchors [437], mcscan_last_filtered [437], rbbh [evalue=1.14e-152/4.28e-154, norm_bitscore=0.8/0.6, coverage=84.0/75.7, identity=50.9/49.6], orthofinder [OG0008167]	medium_confidence	Araport11	ITAG4_0	Arabidopsis	Tomato
AT1G01930	Vitvi05_01chr15g14320	mcscan_anchors [891], mcscan_last_filtered [891], rbbh [evalue=6.31e-174/6.14e-173, norm_bitscore=0.9/0.8, coverage=84.2/76.4, identity=56.0/55.5], orthofinder [OG0008167]	medium_confidence	Araport11	T2T_5_1	Arabidopsis	Grapevine
AT1G01940	Solyc08g006090.3	mcscan_last_filtered [446], rbbh [evalue=3.7e-114/8.74e-115, norm_bitscore=2.0/2.0, coverage=100.0/100.0, identity=93.8/93.8], orthofinder [OG0008168]	medium_confidence	Araport11	ITAG4_0	Arabidopsis	Tomato
AT1G01940	Vitvi05_01chr15g14340	mcscan_anchors [470], mcscan_last_filtered [470], rbbh [evalue=2.77e-113/2.93e-113, norm_bitscore=2.0/2.0, coverage=100.0/100.0, identity=94.4/94.4], orthofinder [OG0008168]	medium_confidence	Araport11	T2T_5_1	Arabidopsis	Grapevine
AT1G01950	Solyc01g091480.4	mcscan_anchors [1650], mcscan_last_filtered [1.65e+03], rbbh [evalue=0.0/0.0, norm_bitscore=1.0/1.1, coverage=97.1/95.8, identity=72.0/72.1], orthofinder [OG0001885]	medium_confidence	Araport11	ITAG4_0	Arabidopsis	Tomato
AT1G01950	Vitvi05_01chr15g13040	mcscan_anchors [1960], mcscan_last_filtered [1.96e+03], rbbh [evalue=0.0/0.0, norm_bitscore=1.2/1.2, coverage=100.0/100.0, identity=76.0/75.9], orthofinder [OG0001885]	medium_confidence	Araport11	T2T_5_1	Arabidopsis	Grapevine
AT1G01950	Vitvi05_01chr02g06260	mcscan_last_filtered [1.8e+03]	lower_confidence	Araport11	T2T_5_1	Arabidopsis	Grapevine
AT1G01960	Solyc01g091460.3	mcscan_anchors [3540], mcscan_last_filtered [3.54e+03]	lower_confidence	Araport11	ITAG4_0	Arabidopsis	Tomato
AT1G01960	Vitvi05_01chr15g13070	rec_liftoff_aegis [6/7], rev_lifton_aegis [11], mcscan_anchors [3980], mcscan_last_filtered [3.98e+03]	high_confidence	Araport11	T2T_5_1	Arabidopsis	Grapevine
AT1G01970	Solyc01g091450.3	mcscan_anchors [486], mcscan_last_filtered [486], rbbh [evalue=1.56e-40/1.51e-39, norm_bitscore=0.4/0.3, coverage=36.3/27.9, identity=50.3/58.6], orthofinder [OG0008169]	medium_confidence	Araport11	ITAG4_0	Arabidopsis	Tomato
AT1G01970	Vitvi05_01chr15g13110	mcscan_anchors [591], mcscan_last_filtered [591], rbbh [evalue=2.31e-51/3.56e-50, norm_bitscore=0.4/0.4, coverage=36.1/34.9, identity=58.1/58.5], orthofinder [OG0008169]	medium_confidence	Araport11	T2T_5_1	Arabidopsis	Grapevine
AT1G01980	Solyc02g022850.1	mcscan_last_filtered [506], orthofinder [OG0000534]	lower_confidence	Araport11	ITAG4_0	Arabidopsis	Tomato
AT1G01980	Vitvi05_01chr10g17410	mcscan_last_filtered [674]	lower_confidence	Araport11	T2T_5_1	Arabidopsis	Grapevine
AT1G01980	Vitvi05_01chr03g18630	mcscan_last_filtered [649], orthofinder [OG0000534]	lower_confidence	Araport11	T2T_5_1	Arabidopsis	Grapevine
AT1G01980	Vitvi05_01chr03g18540	orthofinder [OG0000534]	lower_confidence	Araport11	T2T_5_1	Arabidopsis	Grapevine
AT1G01980	Vitvi05_01chr03g18610	orthofinder [OG0000534]	lower_confidence	Araport11	T2T_5_1	Arabidopsis	Grapevine
AT1G01980	Vitvi05_01chr10g17360	orthofinder [OG0000534]	lower_confidence	Araport11	T2T_5_1	Arabidopsis	Grapevine
AT1G01980	Vitvi05_01chr10g17390	orthofinder [OG0000534]	lower_confidence	Araport11	T2T_5_1	Arabidopsis	Grapevine
AT1G02000	Solyc03g083550.1	rev_lifton_aegis [10], mcscan_last_filtered [742]	high_confidence	Araport11	ITAG4_0	Arabidopsis	Tomato
AT1G02000	Solyc01g091200.4	mcscan_anchors [906], mcscan_last_filtered [906]	lower_confidence	Araport11	ITAG4_0	Arabidopsis	Tomato
AT1G02000	Solyc10g018260.1	mcscan_last_filtered [824], orthofinder [OG0001339]	lower_confidence	Araport11	ITAG4_0	Arabidopsis	Tomato
AT1G02000	Solyc05g050990.1	mcscan_last_filtered [820], orthofinder [OG0001339]	lower_confidence	Araport11	ITAG4_0	Arabidopsis	Tomato
AT1G02000	Solyc08g079440.1	mcscan_last_filtered [720]	lower_confidence	Araport11	ITAG4_0	Arabidopsis	Tomato
AT1G02000	Vitvi05_01chr16g11340	rev_lifton_aegis [10 (copies)], mcscan_last_filtered [751]	high_confidence	Araport11	T2T_5_1	Arabidopsis	Grapevine
AT1G02000	Vitvi05_01chr15g12460	mcscan_last_filtered [1e+03], orthofinder [OG0001339]	lower_confidence	Araport11	T2T_5_1	Arabidopsis	Grapevine
AT1G02000	Vitvi05_01chr02g06700	mcscan_last_filtered [814]	lower_confidence	Araport11	T2T_5_1	Arabidopsis	Grapevine
AT1G02000	Vitvi05_01chr05g16650	mcscan_last_filtered [793]	lower_confidence	Araport11	T2T_5_1	Arabidopsis	Grapevine
AT1G02000	Vitvi05_01chr15g12420	orthofinder [OG0001339]	lower_confidence	Araport11	T2T_5_1	Arabidopsis	Grapevine
AT1G02000	Vitvi05_01chr15g12450	orthofinder [OG0001339]	lower_confidence	Araport11	T2T_5_1	Arabidopsis	Grapevine
AT1G02010	Solyc01g091300.3	mcscan_anchors [922], mcscan_last_filtered [922]	lower_confidence	Araport11	ITAG4_0	Arabidopsis	Tomato
AT1G02010	Solyc08g079520.3	mcscan_last_filtered [1.09e+03]	lower_confidence	Araport11	ITAG4_0	Arabidopsis	Tomato
AT1G02010	Vitvi05_01chr15g13320	mcscan_anchors [1440], mcscan_last_filtered [1.44e+03]	lower_confidence	Araport11	T2T_5_1	Arabidopsis	Grapevine
AT1G02010	Vitvi05_01chr13g09200	mcscan_last_filtered [1.24e+03]	lower_confidence	Araport11	T2T_5_1	Arabidopsis	Grapevine
AT1G02020	Solyc01g091130.4	mcscan_anchors [872], mcscan_last_filtered [872], rbbh [evalue=2.71e-288/6.18e-289, norm_bitscore=1.2/1.3, coverage=88.6/91.3, identity=67.5/67.5], orthofinder [OG0004789]	medium_confidence	Araport11	ITAG4_0	Arabidopsis	Tomato
AT1G02020	Solyc01g091140.4	orthofinder [OG0004789]	lower_confidence	Araport11	ITAG4_0	Arabidopsis	Tomato
AT1G02020	Vitvi05_01chr15g12550	mcscan_last_filtered [1.01e+03], rbbh [evalue=2.89e-285/2.4e-284, norm_bitscore=1.2/1.3, coverage=88.0/90.5, identity=68.0/67.8], orthofinder [OG0004789]	medium_confidence	Araport11	T2T_5_1	Arabidopsis	Grapevine
AT1G02030	Solyc08g078590.1	rev_lifton_aegis [10]	high_confidence	Araport11	ITAG4_0	Arabidopsis	Tomato
AT1G02030	Solyc01g090840.3	mcscan_anchors [104], mcscan_last_filtered [104]	lower_confidence	Araport11	ITAG4_0	Arabidopsis	Tomato
AT1G02030	Vitvi05_01chr16g06990	rev_lifton_aegis [10]	high_confidence	Araport11	T2T_5_1	Arabidopsis	Grapevine
AT1G02030	Vitvi05_01chr15g11480	mcscan_last_filtered [238]	lower_confidence	Araport11	T2T_5_1	Arabidopsis	Grapevine
AT1G02040	Solyc06g005180.1	mcscan_last_filtered [128], rbbh [evalue=1.9500000000000002e-35/8.790000000000001e-35, norm_bitscore=0.4/0.3, coverage=45.8/37.2, identity=54.4/53.5], orthofinder [OG0002873]	medium_confidence	Araport11	ITAG4_0	Arabidopsis	Tomato
AT1G02040	Solyc05g050860.2	mcscan_last_filtered [103], orthofinder [OG0002873]	lower_confidence	Araport11	ITAG4_0	Arabidopsis	Tomato
AT1G02040	Solyc01g090830.2	orthofinder [OG0002873]	lower_confidence	Araport11	ITAG4_0	Arabidopsis	Tomato
AT1G02040	Vitvi05_01chr15g11470	mcscan_last_filtered [105], rbbh [evalue=1.09e-33/1.6200000000000002e-33, norm_bitscore=0.4/0.3, coverage=68.9/56.2, identity=36.1/36.1], orthofinder [OG0002873]	medium_confidence	Araport11	T2T_5_1	Arabidopsis	Grapevine
AT1G02050	Solyc01g090600.4	mcscan_anchors [630], mcscan_last_filtered [630], orthofinder [OG0004790]	lower_confidence	Araport11	ITAG4_0	Arabidopsis	Tomato
AT1G02050	Vitvi05_01chr15g10680	rev_lifton_aegis [10], mcscan_last_filtered [865], rbbh [evalue=6.2400000000000005e-223/3.94e-224, norm_bitscore=1.6/1.6, coverage=99.0/99.7, identity=79.0/79.0], orthofinder [OG0004790]	high_confidence	Araport11	T2T_5_1	Arabidopsis	Grapevine
AT1G02060	Solyc03g095200.1	rev_lifton_aegis [10], mcscan_last_filtered [805], rbbh [evalue=1.55e-138/2.31e-137, norm_bitscore=0.6/0.6, coverage=93.0/92.7, identity=58.1/58.3], orthofinder [OG0008170]	high_confidence	Araport11	ITAG4_0	Arabidopsis	Tomato
AT1G02060	Vitvi05_01chr05g20600	rec_liftoff_aegis [9/9], rev_lifton_aegis [10], mcscan_last_filtered [1.16e+03], rbbh [evalue=1.66e-147/1.65e-148, norm_bitscore=0.6/0.6, coverage=97.9/93.7, identity=58.1/58.1], orthofinder [OG0008170]	high_confidence	Araport11	T2T_5_1	Arabidopsis	Grapevine
AT1G02065	Solyc10g018780.3	rev_lifton_aegis [8], mcscan_last_filtered [190], rbbh [evalue=6.5e-68/2.98e-70, norm_bitscore=0.6/1.1, coverage=52.7/94.6, identity=62.1/62.1], orthofinder [OG0004791]	high_confidence	Araport11	ITAG4_0	Arabidopsis	Tomato
AT1G02065	Solyc01g090730.3	mcscan_anchors [224], mcscan_last_filtered [224], orthofinder [OG0004791]	lower_confidence	Araport11	ITAG4_0	Arabidopsis	Tomato
AT1G02065	Vitvi05_01chr15g10880	rev_lifton_aegis [11], mcscan_last_filtered [320], rbbh [evalue=4.15e-85/1.75e-86, norm_bitscore=0.8/0.9, coverage=100.0/95.4, identity=49.1/50.2], orthofinder [OG0004791]	high_confidence	Araport11	T2T_5_1	Arabidopsis	Grapevine
AT1G02070	Solyc01g090740.3	mcscan_anchors [146], mcscan_last_filtered [146], orthofinder [OG0002874]	lower_confidence	Araport11	ITAG4_0	Arabidopsis	Tomato
AT1G02070	Solyc10g018640.2	mcscan_last_filtered [120], orthofinder [OG0002874]	lower_confidence	Araport11	ITAG4_0	Arabidopsis	Tomato
AT1G02070	Vitvi05_01chr15g10830	mcscan_last_filtered [82.4], orthofinder [OG0002874]	lower_confidence	Araport11	T2T_5_1	Arabidopsis	Grapevine
AT1G02080	Solyc01g090780.3	mcscan_anchors [1470], mcscan_last_filtered [1.47e+03], rbbh [evalue=0.0/0.0, norm_bitscore=1.1/1.1, coverage=97.4/99.3, identity=60.1/60.2], orthofinder [OG0001886]	medium_confidence	Araport11	ITAG4_0	Arabidopsis	Tomato
AT1G02080	Vitvi05_01chr16g09240	rbbh [evalue=0.0/0.0, norm_bitscore=1.1/1.1, coverage=97.7/99.8, identity=57.6/57.5], orthofinder [OG0001886]	medium_confidence	Araport11	T2T_5_1	Arabidopsis	Grapevine
AT1G02080	Vitvi05_01chr15g11310	mcscan_last_filtered [2.76e+03]	lower_confidence	Araport11	T2T_5_1	Arabidopsis	Grapevine
AT1G02080	Vitvi05_01chr16g09110	orthofinder [OG0001886]	lower_confidence	Araport11	T2T_5_1	Arabidopsis	Grapevine
AT1G02080	Vitvi05_01chr18g34430	orthofinder [OG0001886]	lower_confidence	Araport11	T2T_5_1	Arabidopsis	Grapevine
AT1G02080	Vitvi05_01chr13g12470	orthofinder [OG0001886]	lower_confidence	Araport11	T2T_5_1	Arabidopsis	Grapevine
AT1G02090	Solyc01g090290.4	mcscan_anchors [574], mcscan_last_filtered [574], rbbh [evalue=7.53e-133/1.0200000000000001e-132, norm_bitscore=1.4/1.4, coverage=98.9/99.2, identity=74.8/74.8], orthofinder [OG0008171]	medium_confidence	Araport11	ITAG4_0	Arabidopsis	Tomato
AT1G02090	Vitvi05_01chr15g09720	mcscan_anchors [570], mcscan_last_filtered [570], rbbh [evalue=7.229999999999999e-131/1.18e-130, norm_bitscore=1.4/1.3, coverage=96.9/99.6, identity=69.1/69.1], orthofinder [OG0008171]	medium_confidence	Araport11	T2T_5_1	Arabidopsis	Grapevine
AT1G02100	Solyc01g090280.4	mcscan_anchors [728], mcscan_last_filtered [728], rbbh [evalue=2.1e-175/5.09e-176, norm_bitscore=1.5/1.4, coverage=95.5/94.2, identity=74.7/75.2], orthofinder [OG0008172]	medium_confidence	Araport11	ITAG4_0	Arabidopsis	Tomato
AT1G02100	Vitvi05_01chr15g09710	mcscan_anchors [820], mcscan_last_filtered [820], rbbh [evalue=6.3e-188/8.349999999999999e-189, norm_bitscore=1.6/1.5, coverage=95.8/95.0, identity=79.7/79.7], orthofinder [OG0008172]	medium_confidence	Araport11	T2T_5_1	Arabidopsis	Grapevine
AT1G02110	Solyc01g090270.4	mcscan_anchors [791], mcscan_last_filtered [791], orthofinder [OG0004792]	lower_confidence	Araport11	ITAG4_0	Arabidopsis	Tomato
AT1G02110	Vitvi05_01chr15g09700	mcscan_anchors [818], mcscan_last_filtered [818], orthofinder [OG0004792]	lower_confidence	Araport11	T2T_5_1	Arabidopsis	Grapevine
AT1G02120	Solyc01g090230.3	mcscan_anchors [354], mcscan_last_filtered [354], rbbh [evalue=1.38e-155/7.78e-158, norm_bitscore=0.8/0.7, coverage=89.5/89.6, identity=48.4/48.3], orthofinder [OG0008173]	medium_confidence	Araport11	ITAG4_0	Arabidopsis	Tomato
AT1G02120	Vitvi05_01chr15g09610	mcscan_anchors [745], mcscan_last_filtered [745], rbbh [evalue=2.48e-187/2.92e-184, norm_bitscore=0.9/0.8, coverage=91.8/93.3, identity=52.0/51.9], orthofinder [OG0008173]	medium_confidence	Araport11	T2T_5_1	Arabidopsis	Grapevine
AT1G02130	Solyc05g052070.3	rec_liftoff_aegis [8/8], rev_lifton_aegis [11], mcscan_last_filtered [542], rbbh [evalue=3.07e-134/2.42e-133, norm_bitscore=1.8/1.8, coverage=100.0/100.0, identity=89.7/89.7], orthofinder [OG0001887]	high_confidence	Araport11	ITAG4_0	Arabidopsis	Tomato
AT1G02130	Solyc01g090170.4	mcscan_anchors [528], mcscan_last_filtered [528]	lower_confidence	Araport11	ITAG4_0	Arabidopsis	Tomato
AT1G02130	Solyc08g078070.4	mcscan_last_filtered [585]	lower_confidence	Araport11	ITAG4_0	Arabidopsis	Tomato
AT1G02130	Solyc05g053940.3	mcscan_last_filtered [578]	lower_confidence	Araport11	ITAG4_0	Arabidopsis	Tomato
AT1G02130	Solyc01g103370.3	mcscan_last_filtered [433]	lower_confidence	Araport11	ITAG4_0	Arabidopsis	Tomato
AT1G02130	Vitvi05_01chr02g08850	mcscan_last_filtered [592], rbbh [evalue=9.33e-133/6.9500000000000005e-133, norm_bitscore=1.8/1.8, coverage=100.0/100.0, identity=89.7/89.7]	medium_confidence	Araport11	T2T_5_1	Arabidopsis	Grapevine
AT1G02130	Vitvi05_01chr16g04630	mcscan_last_filtered [581]	lower_confidence	Araport11	T2T_5_1	Arabidopsis	Grapevine
AT1G02130	Vitvi05_01chr12g21650	mcscan_last_filtered [418]	lower_confidence	Araport11	T2T_5_1	Arabidopsis	Grapevine
AT1G02140	Solyc03g093680.4	mcscan_last_filtered [401], rbbh [evalue=5.11e-96/3.48e-96, norm_bitscore=1.8/1.8, coverage=97.4/96.7, identity=89.1/89.1], orthofinder [OG0008174]	medium_confidence	Araport11	ITAG4_0	Arabidopsis	Tomato
AT1G02140	Vitvi05_01chr16g04710	mcscan_last_filtered [425], rbbh [evalue=3.82e-95/4.06e-95, norm_bitscore=1.8/1.8, coverage=98.0/97.4, identity=87.2/87.2], orthofinder [OG0008174]	medium_confidence	Araport11	T2T_5_1	Arabidopsis	Grapevine
AT1G02145	Solyc01g089900.4	mcscan_anchors [814], mcscan_last_filtered [814], rbbh [evalue=9.62e-246/7.580000000000001e-245, norm_bitscore=1.4/1.4, coverage=98.8/98.4, identity=66.1/66.1], orthofinder [OG0015121]	medium_confidence	Araport11	ITAG4_0	Arabidopsis	Tomato
AT1G02145	Vitvi05_01chr15g09150	mcscan_last_filtered [102]	lower_confidence	Araport11	T2T_5_1	Arabidopsis	Grapevine
AT1G02150	Solyc01g089870.3	mcscan_anchors [671], mcscan_last_filtered [671], rbbh [evalue=5.75e-180/8.78e-182, norm_bitscore=1.0/1.0, coverage=92.4/90.1, identity=54.0/54.0], orthofinder [OG0008175]	medium_confidence	Araport11	ITAG4_0	Arabidopsis	Tomato
AT1G02150	Vitvi05_01chr15g09060	mcscan_last_filtered [834], rbbh [evalue=8.799999999999999e-197/7.059999999999999e-199, norm_bitscore=1.1/1.1, coverage=92.2/93.9, identity=61.9/61.9], orthofinder [OG0008175]	medium_confidence	Araport11	T2T_5_1	Arabidopsis	Grapevine
AT1G02160	Solyc01g088770.3	mcscan_anchors [128], mcscan_last_filtered [128], rbbh [evalue=3.35e-24/2.0899999999999997e-23, norm_bitscore=0.9/1.2, coverage=52.2/65.8, identity=79.2/79.2], orthofinder [OG0015122]	medium_confidence	Araport11	ITAG4_0	Arabidopsis	Tomato
AT1G02170	Solyc01g105300.4	rev_lifton_aegis [10]	high_confidence	Araport11	ITAG4_0	Arabidopsis	Tomato
AT1G02170	Solyc01g088710.3	mcscan_anchors [730], mcscan_last_filtered [730], rbbh [evalue=6.79e-190/4.18e-193, norm_bitscore=1.4/1.4, coverage=96.5/99.5, identity=75.6/75.6], orthofinder [OG0008176]	medium_confidence	Araport11	ITAG4_0	Arabidopsis	Tomato
AT1G02170	Solyc03g094160.3	mcscan_last_filtered [592]	lower_confidence	Araport11	ITAG4_0	Arabidopsis	Tomato
AT1G02170	Vitvi05_01chr15g08630	mcscan_last_filtered [800], rbbh [evalue=6.71e-206/4.13e-205, norm_bitscore=1.5/1.5, coverage=99.5/99.7, identity=77.2/77.2], orthofinder [OG0008176]	medium_confidence	Araport11	T2T_5_1	Arabidopsis	Grapevine
AT1G02170	Vitvi05_01chr16g04170	mcscan_last_filtered [693]	lower_confidence	Araport11	T2T_5_1	Arabidopsis	Grapevine
AT1G02180	Solyc01g088620.3	mcscan_anchors [243], mcscan_last_filtered [243], rbbh [evalue=1.13e-76/2.25e-76, norm_bitscore=1.0/1.0, coverage=78.9/76.8, identity=58.0/58.1], orthofinder [OG0008177]	medium_confidence	Araport11	ITAG4_0	Arabidopsis	Tomato
AT1G02180	Vitvi05_01chr15g08460	mcscan_last_filtered [273], rbbh [evalue=1.3200000000000001e-80/3.65e-80, norm_bitscore=1.1/0.4, coverage=74.0/28.1, identity=66.7/66.7], orthofinder [OG0008177]	medium_confidence	Araport11	T2T_5_1	Arabidopsis	Grapevine
AT1G02205	Solyc01g088410.3	rev_lifton_aegis [7], orthofinder [OG0000396]	high_confidence	Araport11	ITAG4_0	Arabidopsis	Tomato
AT1G02205	Solyc03g065250.4	mcscan_last_filtered [862], rbbh [evalue=2.96e-308/5.19e-311, norm_bitscore=1.3/1.4, coverage=99.0/98.2, identity=64.9/64.9], orthofinder [OG0000396]	medium_confidence	Araport11	ITAG4_0	Arabidopsis	Tomato
AT1G02205	Solyc01g088400.4	mcscan_last_filtered [914], orthofinder [OG0000396]	lower_confidence	Araport11	ITAG4_0	Arabidopsis	Tomato
AT1G02205	Solyc12g100270.2	mcscan_last_filtered [703], orthofinder [OG0000396]	lower_confidence	Araport11	ITAG4_0	Arabidopsis	Tomato
AT1G02205	Solyc01g088430.4	orthofinder [OG0000396]	lower_confidence	Araport11	ITAG4_0	Arabidopsis	Tomato
AT1G02205	Solyc08g044260.4	orthofinder [OG0000396]	lower_confidence	Araport11	ITAG4_0	Arabidopsis	Tomato
AT1G02205	Vitvi05_01chr15g07220	rev_lifton_aegis [10]	high_confidence	Araport11	T2T_5_1	Arabidopsis	Grapevine
AT1G02205	Vitvi05_01chr15g07390	rbbh [evalue=3e-315/2.32e-317, norm_bitscore=1.4/1.4, coverage=99.5/99.7, identity=65.0/65.0], orthofinder [OG0000396]	medium_confidence	Araport11	T2T_5_1	Arabidopsis	Grapevine
AT1G02205	Vitvi05_01chr15g07340	mcscan_last_filtered [977], orthofinder [OG0000396]	lower_confidence	Araport11	T2T_5_1	Arabidopsis	Grapevine
AT1G02205	Vitvi05_01chr15g07320	orthofinder [OG0000396]	lower_confidence	Araport11	T2T_5_1	Arabidopsis	Grapevine
AT1G02205	Vitvi05_01chr15g07410	orthofinder [OG0000396]	lower_confidence	Araport11	T2T_5_1	Arabidopsis	Grapevine
AT1G02205	Vitvi05_01chr15g07420	orthofinder [OG0000396]	lower_confidence	Araport11	T2T_5_1	Arabidopsis	Grapevine
AT1G02205	Vitvi05_01chr15g07430	orthofinder [OG0000396]	lower_confidence	Araport11	T2T_5_1	Arabidopsis	Grapevine
AT1G02260	Solyc03g025350.3	rev_lifton_aegis [10], mcscan_last_filtered [444], orthofinder [OG0004793]	high_confidence	Araport11	ITAG4_0	Arabidopsis	Tomato
AT1G02260	Solyc06g036100.3	mcscan_last_filtered [516], rbbh [evalue=7.35e-242/1.2899999999999999e-242, norm_bitscore=1.3/1.3, coverage=99.8/99.6, identity=70.7/70.5], orthofinder [OG0004793]	medium_confidence	Araport11	ITAG4_0	Arabidopsis	Tomato
AT1G02260	Vitvi05_01chr16g15950	mcscan_last_filtered [508], rbbh [evalue=1.0599999999999999e-243/5.75e-242, norm_bitscore=1.3/1.2, coverage=99.8/99.6, identity=69.0/69.4], orthofinder [OG0004793]	medium_confidence	Araport11	T2T_5_1	Arabidopsis	Grapevine
AT1G02260	Vitvi05_01chr02g03870	mcscan_last_filtered [459]	lower_confidence	Araport11	T2T_5_1	Arabidopsis	Grapevine
AT1G02260	Vitvi05_01chr04g04950	mcscan_last_filtered [429]	lower_confidence	Araport11	T2T_5_1	Arabidopsis	Grapevine
AT1G02270	Solyc03g080080.4	mcscan_last_filtered [634]	lower_confidence	Araport11	ITAG4_0	Arabidopsis	Tomato
AT1G02270	Vitvi05_01chr15g15010	mcscan_last_filtered [771]	lower_confidence	Araport11	T2T_5_1	Arabidopsis	Grapevine
AT1G02280	Solyc03g095220.3	mcscan_last_filtered [442]	lower_confidence	Araport11	ITAG4_0	Arabidopsis	Tomato
AT1G02280	Solyc05g052160.4	mcscan_last_filtered [430]	lower_confidence	Araport11	ITAG4_0	Arabidopsis	Tomato
AT1G02280	Vitvi05_01chr02g15120	mcscan_last_filtered [488]	lower_confidence	Araport11	T2T_5_1	Arabidopsis	Grapevine
AT1G02280	Vitvi05_01chr16g03350	mcscan_last_filtered [471]	lower_confidence	Araport11	T2T_5_1	Arabidopsis	Grapevine
AT1G02290	Vitvi05_01chr07g08230	mcscan_last_filtered [283], rbbh [evalue=1.0600000000000001e-66/2.3e-63, norm_bitscore=0.5/0.4, coverage=60.1/45.6, identity=43.7/43.7], orthofinder [OG0002875]	medium_confidence	Araport11	T2T_5_1	Arabidopsis	Grapevine
AT1G02290	Vitvi05_01chr07g08240	orthofinder [OG0002875]	lower_confidence	Araport11	T2T_5_1	Arabidopsis	Grapevine
AT1G02290	Vitvi05_01chr15g03450	orthofinder [OG0002875]	lower_confidence	Araport11	T2T_5_1	Arabidopsis	Grapevine
AT1G02290	Vitvi05_01chr07g08370	orthofinder [OG0002875]	lower_confidence	Araport11	T2T_5_1	Arabidopsis	Grapevine
AT1G02300	Solyc02g066993.1	orthofinder [OG0001340]	lower_confidence	Araport11	ITAG4_0	Arabidopsis	Tomato
AT1G02300	Solyc02g069110.4	orthofinder [OG0001340]	lower_confidence	Araport11	ITAG4_0	Arabidopsis	Tomato
AT1G02300	Solyc02g069090.3	orthofinder [OG0001340]	lower_confidence	Araport11	ITAG4_0	Arabidopsis	Tomato
AT1G02300	Vitvi05_01chr07g08210	orthofinder [OG0001340]	lower_confidence	Araport11	T2T_5_1	Arabidopsis	Grapevine
AT1G02305	Solyc02g069090.3	mcscan_last_filtered [673], orthofinder [OG0001340]	lower_confidence	Araport11	ITAG4_0	Arabidopsis	Tomato
AT1G02305	Solyc02g066993.1	orthofinder [OG0001340]	lower_confidence	Araport11	ITAG4_0	Arabidopsis	Tomato
AT1G02305	Solyc02g069110.4	orthofinder [OG0001340]	lower_confidence	Araport11	ITAG4_0	Arabidopsis	Tomato
AT1G02305	Vitvi05_01chr07g08210	mcscan_last_filtered [576], orthofinder [OG0001340]	lower_confidence	Araport11	T2T_5_1	Arabidopsis	Grapevine
AT1G02310	Solyc12g013670.2	rev_lifton_aegis [6]	lower_confidence	Araport11	ITAG4_0	Arabidopsis	Tomato
AT1G02310	Solyc01g008720.2	mcscan_last_filtered [284]	lower_confidence	Araport11	ITAG4_0	Arabidopsis	Tomato
AT1G02310	Solyc06g150126.1	mcscan_last_filtered [249]	lower_confidence	Araport11	ITAG4_0	Arabidopsis	Tomato
AT1G02310	Vitvi05_01chr18g35540	rev_lifton_aegis [9]	high_confidence	Araport11	T2T_5_1	Arabidopsis	Grapevine
AT1G02310	Vitvi05_01chr18g35560	mcscan_last_filtered [302]	lower_confidence	Araport11	T2T_5_1	Arabidopsis	Grapevine
AT1G02330	Solyc01g068580.4	mcscan_anchors [432], mcscan_last_filtered [432], rbbh [evalue=8.75e-108/8.98e-108, norm_bitscore=1.1/1.1, coverage=100.0/96.7, identity=69.2/69.8], orthofinder [OG0008178]	medium_confidence	Araport11	ITAG4_0	Arabidopsis	Tomato
AT1G02330	Vitvi05_01chr07g07580	mcscan_anchors [506], mcscan_last_filtered [506], rbbh [evalue=1.89e-109/7.17e-112, norm_bitscore=1.1/1.2, coverage=98.9/99.3, identity=69.9/69.9], orthofinder [OG0008178]	medium_confidence	Araport11	T2T_5_1	Arabidopsis	Grapevine
AT1G02335	Solyc01g102380.5.1	mcscan_last_filtered [254]	lower_confidence	Araport11	ITAG4_0	Arabidopsis	Tomato
AT1G02335	Vitvi05_01chr07g07630	mcscan_anchors [293], mcscan_last_filtered [293]	lower_confidence	Araport11	T2T_5_1	Arabidopsis	Grapevine
AT1G02335	Vitvi05_01chr14g00240	mcscan_last_filtered [312]	lower_confidence	Araport11	T2T_5_1	Arabidopsis	Grapevine
AT1G02360	Solyc02g082960.3	mcscan_last_filtered [251]	lower_confidence	Araport11	ITAG4_0	Arabidopsis	Tomato
AT1G02360	Vitvi05_01chr07g07820	rev_lifton_aegis [10], mcscan_anchors [360], mcscan_last_filtered [360], rbbh [evalue=2.98e-116/1.13e-116, norm_bitscore=1.0/1.4, coverage=79.7/98.3, identity=62.5/61.7], orthofinder [OG0008179]	high_confidence	Araport11	T2T_5_1	Arabidopsis	Grapevine
AT1G02370	Solyc01g079320.4	mcscan_anchors [248], mcscan_last_filtered [248], rbbh [evalue=2.5199999999999998e-135/9.91e-134, norm_bitscore=0.7/0.8, coverage=87.5/91.0, identity=45.2/45.2], orthofinder [OG0002876]	medium_confidence	Araport11	ITAG4_0	Arabidopsis	Tomato
AT1G02370	Vitvi05_01chr07g06660	mcscan_anchors [434], mcscan_last_filtered [434], rbbh [evalue=1.0100000000000001e-118/2.3399999999999998e-119, norm_bitscore=0.7/0.8, coverage=80.7/91.1, identity=45.6/45.6], orthofinder [OG0002876]	medium_confidence	Araport11	T2T_5_1	Arabidopsis	Grapevine
AT1G02380	Solyc01g058320.4	mcscan_last_filtered [87.9]	lower_confidence	Araport11	ITAG4_0	Arabidopsis	Tomato
AT1G02380	Solyc05g053360.3	mcscan_last_filtered [77.9]	lower_confidence	Araport11	ITAG4_0	Arabidopsis	Tomato
AT1G02380	Vitvi05_01chr07g06850	mcscan_anchors [130], mcscan_last_filtered [130]	lower_confidence	Araport11	T2T_5_1	Arabidopsis	Grapevine
AT1G02380	Vitvi05_01chr14g01170	mcscan_last_filtered [94.4]	lower_confidence	Araport11	T2T_5_1	Arabidopsis	Grapevine
AT1G02390	Vitvi05_01chr07g06860	rev_lifton_aegis [10 (copies)], mcscan_anchors [570], mcscan_last_filtered [570], orthofinder [OG0008180]	high_confidence	Araport11	T2T_5_1	Arabidopsis	Grapevine
AT1G02400	Solyc01g079200.4	mcscan_anchors [269], mcscan_last_filtered [269], rbbh [evalue=6.2e-113/4.71e-113, norm_bitscore=1.0/0.9, coverage=99.1/91.9, identity=52.2/51.9], orthofinder [OG0002877]	medium_confidence	Araport11	ITAG4_0	Arabidopsis	Tomato
AT1G02400	Solyc01g058040.2	rev_lifton_aegis [6]	lower_confidence	Araport11	ITAG4_0	Arabidopsis	Tomato
AT1G02400	Solyc05g053340.4	mcscan_last_filtered [236], orthofinder [OG0002877]	lower_confidence	Araport11	ITAG4_0	Arabidopsis	Tomato
AT1G02400	Vitvi05_01chr05g02480	rev_lifton_aegis [10], mcscan_last_filtered [358], orthofinder [OG0002877]	high_confidence	Araport11	T2T_5_1	Arabidopsis	Grapevine
AT1G02400	Vitvi05_01chr07g07040	mcscan_anchors [407], mcscan_last_filtered [407], rbbh [evalue=6.25e-131/1.34e-130, norm_bitscore=1.1/1.1, coverage=99.1/96.1, identity=59.2/59.3], orthofinder [OG0002877]	medium_confidence	Araport11	T2T_5_1	Arabidopsis	Grapevine
AT1G02405	Solyc05g008105.1	orthofinder [OG0001888]	lower_confidence	Araport11	ITAG4_0	Arabidopsis	Tomato
AT1G02405	Solyc04g007670.1	orthofinder [OG0001888]	lower_confidence	Araport11	ITAG4_0	Arabidopsis	Tomato
AT1G02405	Vitvi05_01chr10g03810	mcscan_last_filtered [76.8]	lower_confidence	Araport11	T2T_5_1	Arabidopsis	Grapevine
AT1G02405	Vitvi05_01chr15g04430	mcscan_last_filtered [74.4]	lower_confidence	Araport11	T2T_5_1	Arabidopsis	Grapevine
AT1G02405	Vitvi05_01chr01g06200	orthofinder [OG0001888]	lower_confidence	Araport11	T2T_5_1	Arabidopsis	Grapevine
AT1G02410	Solyc05g012440.4	mcscan_last_filtered [437], rbbh [evalue=7.13e-97/7.29e-98, norm_bitscore=1.0/1.6, coverage=54.2/88.6, identity=85.9/85.9], orthofinder [OG0008181]	medium_confidence	Araport11	ITAG4_0	Arabidopsis	Tomato
AT1G02410	Vitvi05_01chr16g02610	mcscan_last_filtered [492], rbbh [evalue=3.97e-107/5.1199999999999995e-108, norm_bitscore=1.1/1.1, coverage=62.8/99.3, identity=83.4/58.3], orthofinder [OG0008181]	medium_confidence	Araport11	T2T_5_1	Arabidopsis	Grapevine
AT1G02420	Solyc11g071670.2	rev_lifton_aegis [10], mcscan_last_filtered [907], rbbh [evalue=1.21e-143/1.35e-142, norm_bitscore=0.9/0.8, coverage=95.3/92.8, identity=71.2/71.2], orthofinder [OG0008182]	high_confidence	Araport11	ITAG4_0	Arabidopsis	Tomato
AT1G02420	Vitvi05_01chr07g07140	rec_liftoff_aegis [9/9], rev_lifton_aegis [10], mcscan_anchors [934], mcscan_last_filtered [934], rbbh [evalue=1.07e-155/1.58e-153, norm_bitscore=0.9/0.8, coverage=99.2/94.3, identity=70.8/71.1], orthofinder [OG0008182]	high_confidence	Araport11	T2T_5_1	Arabidopsis	Grapevine
AT1G02460	Solyc01g100980.4	rev_lifton_aegis [9], mcscan_last_filtered [602]	high_confidence	Araport11	ITAG4_0	Arabidopsis	Tomato
AT1G02460	Solyc01g079130.2	mcscan_anchors [678], mcscan_last_filtered [678], rbbh [evalue=6.730000000000001e-226/1.32e-227, norm_bitscore=1.3/1.3, coverage=82.5/85.2, identity=72.5/72.5], orthofinder [OG0001016]	medium_confidence	Araport11	ITAG4_0	Arabidopsis	Tomato
AT1G02460	Vitvi05_01chr07g07230	rev_lifton_aegis [10], mcscan_anchors [677], mcscan_last_filtered [677], rbbh [evalue=3.17e-224/5.82e-227, norm_bitscore=1.3/1.4, coverage=81.5/85.2, identity=71.3/71.3], orthofinder [OG0001016]	high_confidence	Araport11	T2T_5_1	Arabidopsis	Grapevine
AT1G02460	Vitvi05_01chr14g00790	mcscan_last_filtered [685]	lower_confidence	Araport11	T2T_5_1	Arabidopsis	Grapevine
AT1G02475	Solyc01g068030.3	mcscan_last_filtered [330], rbbh [evalue=1.22e-87/1.4700000000000001e-86, norm_bitscore=1.2/1.1, coverage=76.8/73.5, identity=72.6/72.6], orthofinder [OG0002878]	medium_confidence	Araport11	ITAG4_0	Arabidopsis	Tomato
AT1G02475	Solyc01g068020.4	orthofinder [OG0002878]	lower_confidence	Araport11	ITAG4_0	Arabidopsis	Tomato
AT1G02475	Vitvi05_01chr07g07260	mcscan_anchors [351], mcscan_last_filtered [351], rbbh [evalue=8.98e-85/3.46e-85, norm_bitscore=1.1/1.1, coverage=77.3/73.8, identity=68.8/68.8], orthofinder [OG0002878]	medium_confidence	Araport11	T2T_5_1	Arabidopsis	Grapevine
AT1G02500	Solyc01g101060.4	rec_liftoff_aegis [10/10], mcscan_last_filtered [1.24e+03], orthofinder [OG0001889]	high_confidence	Araport11	ITAG4_0	Arabidopsis	Tomato
AT1G02500	Solyc12g099000.3	rev_lifton_aegis [11 (copies)], mcscan_last_filtered [1.23e+03], orthofinder [OG0001889]	high_confidence	Araport11	ITAG4_0	Arabidopsis	Tomato
AT1G02500	Solyc09g008280.2	mcscan_last_filtered [1.05e+03]	lower_confidence	Araport11	ITAG4_0	Arabidopsis	Tomato
AT1G02500	Solyc10g083970.1	mcscan_last_filtered [1.01e+03]	lower_confidence	Araport11	ITAG4_0	Arabidopsis	Tomato
AT1G02500	Vitvi05_01chr05g03830	rec_liftoff_aegis [11/11], rev_lifton_aegis [11], mcscan_last_filtered [1.18e+03], rbbh [evalue=2.9e-279/2.6299999999999997e-280, norm_bitscore=1.9/1.9, coverage=100.0/100.0, identity=94.2/94.2], orthofinder [OG0001889]	high_confidence	Araport11	T2T_5_1	Arabidopsis	Grapevine
AT1G02500	Vitvi05_01chr07g07420	mcscan_anchors [1250], mcscan_last_filtered [1.25e+03]	lower_confidence	Araport11	T2T_5_1	Arabidopsis	Grapevine
AT1G02500	Vitvi05_01chr14g00630	mcscan_last_filtered [1.2e+03]	lower_confidence	Araport11	T2T_5_1	Arabidopsis	Grapevine
AT1G02500	Vitvi05_01chr06g19450	mcscan_last_filtered [1.05e+03]	lower_confidence	Araport11	T2T_5_1	Arabidopsis	Grapevine
AT1G02500	Vitvi05_01chr08g19740	mcscan_last_filtered [1.01e+03]	lower_confidence	Araport11	T2T_5_1	Arabidopsis	Grapevine
AT1G02520	Solyc06g009280.1	rbbh [evalue=0.0/0.0, norm_bitscore=1.3/1.3, coverage=96.5/97.2, identity=72.3/71.7], orthofinder [OG0000659]	medium_confidence	Araport11	ITAG4_0	Arabidopsis	Tomato
AT1G02520	Solyc12g098870.3	mcscan_last_filtered [973]	lower_confidence	Araport11	ITAG4_0	Arabidopsis	Tomato
AT1G02520	Solyc11g067300.2	mcscan_last_filtered [832]	lower_confidence	Araport11	ITAG4_0	Arabidopsis	Tomato
AT1G02520	Solyc06g009290.4	orthofinder [OG0000659]	lower_confidence	Araport11	ITAG4_0	Arabidopsis	Tomato
AT1G02520	Vitvi05_01chr07g07980	rbbh [evalue=0.0/0.0, norm_bitscore=1.4/1.4, coverage=97.5/96.6, identity=75.8/75.8], orthofinder [OG0000659]	medium_confidence	Araport11	T2T_5_1	Arabidopsis	Grapevine
AT1G02520	Vitvi05_01chr12g14650	rev_lifton_aegis [6]	lower_confidence	Araport11	T2T_5_1	Arabidopsis	Grapevine
AT1G02520	Vitvi05_01chr05g04060	mcscan_last_filtered [1.08e+03]	lower_confidence	Araport11	T2T_5_1	Arabidopsis	Grapevine
AT1G02520	Vitvi05_01chr05g04050	orthofinder [OG0000659]	lower_confidence	Araport11	T2T_5_1	Arabidopsis	Grapevine
AT1G02530	Solyc06g009290.4	mcscan_last_filtered [1.86e+03], orthofinder [OG0000659]	lower_confidence	Araport11	ITAG4_0	Arabidopsis	Tomato
AT1G02530	Solyc06g009280.1	orthofinder [OG0000659]	lower_confidence	Araport11	ITAG4_0	Arabidopsis	Tomato
AT1G02530	Vitvi05_01chr07g07980	rec_liftoff_aegis [6/6], rev_lifton_aegis [6], mcscan_anchors [2380], mcscan_last_filtered [2.38e+03], orthofinder [OG0000659]	medium_confidence	Araport11	T2T_5_1	Arabidopsis	Grapevine
AT1G02530	Vitvi05_01chr05g04050	orthofinder [OG0000659]	lower_confidence	Araport11	T2T_5_1	Arabidopsis	Grapevine
AT1G02560	Solyc01g100520.3	mcscan_last_filtered [637], rbbh [evalue=1.43e-161/3.95e-161, norm_bitscore=1.5/1.5, coverage=99.7/98.3, identity=78.3/78.3], orthofinder [OG0008183]	medium_confidence	Araport11	ITAG4_0	Arabidopsis	Tomato
AT1G02560	Vitvi05_01chr07g06550	mcscan_anchors [734], mcscan_last_filtered [734], rbbh [evalue=7.8e-163/2.4000000000000002e-164, norm_bitscore=1.5/1.6, coverage=99.3/98.3, identity=79.5/79.5], orthofinder [OG0008183]	medium_confidence	Araport11	T2T_5_1	Arabidopsis	Grapevine
AT1G02570	Solyc06g009610.1	rbbh [evalue=8.69e-51/8.74e-53, norm_bitscore=0.6/0.2, coverage=81.7/29.8, identity=44.5/41.5]	medium_confidence	Araport11	ITAG4_0	Arabidopsis	Tomato
AT1G02570	Vitvi05_01chr07g06530	orthofinder [OG0004794]	lower_confidence	Araport11	T2T_5_1	Arabidopsis	Grapevine
AT1G02575	Solyc01g079370.4	mcscan_anchors [132], mcscan_last_filtered [132]	lower_confidence	Araport11	ITAG4_0	Arabidopsis	Tomato
AT1G02575	Solyc06g009610.1	mcscan_last_filtered [136]	lower_confidence	Araport11	ITAG4_0	Arabidopsis	Tomato
AT1G02575	Vitvi05_01chr07g06530	orthofinder [OG0004794]	lower_confidence	Araport11	T2T_5_1	Arabidopsis	Grapevine
AT1G02580	Solyc01g079390.4	orthofinder [OG0004795]	lower_confidence	Araport11	ITAG4_0	Arabidopsis	Tomato
AT1G02580	Vitvi05_01chr07g06490	orthofinder [OG0004795]	lower_confidence	Araport11	T2T_5_1	Arabidopsis	Grapevine
AT1G02610	Solyc01g079530.4	mcscan_anchors [158], mcscan_last_filtered [158], rbbh [evalue=1.1e-56/4.570000000000001e-56, norm_bitscore=0.8/0.7, coverage=89.6/89.6, identity=44.4/44.4], orthofinder [OG0004796]	medium_confidence	Araport11	ITAG4_0	Arabidopsis	Tomato
AT1G02610	Vitvi05_01chr07g06330	mcscan_anchors [260], mcscan_last_filtered [260], rbbh [evalue=3.02e-72/9.08e-72, norm_bitscore=1.0/1.0, coverage=90.1/90.5, identity=55.1/55.1], orthofinder [OG0004796]	medium_confidence	Araport11	T2T_5_1	Arabidopsis	Grapevine
AT1G02620	Vitvi05_01chr05g03690	rev_lifton_aegis [6]	lower_confidence	Araport11	T2T_5_1	Arabidopsis	Grapevine
AT1G02620	Vitvi05_01chr16g04110	mcscan_last_filtered [265], orthofinder [OG0015127]	lower_confidence	Araport11	T2T_5_1	Arabidopsis	Grapevine
AT1G02630	Solyc07g008200.3	mcscan_last_filtered [564], rbbh [evalue=9.010000000000001e-181/2.2200000000000002e-181, norm_bitscore=1.3/1.3, coverage=98.2/97.0, identity=63.6/63.6], orthofinder [OG0008184]	medium_confidence	Araport11	ITAG4_0	Arabidopsis	Tomato
AT1G02630	Vitvi05_01chr11g06760	mcscan_last_filtered [667], rbbh [evalue=1.13e-188/1.9000000000000003e-185, norm_bitscore=1.4/1.3, coverage=97.9/98.0, identity=66.9/66.9], orthofinder [OG0008184]	medium_confidence	Araport11	T2T_5_1	Arabidopsis	Grapevine
AT1G02640	Solyc01g079570.3	mcscan_anchors [1330], mcscan_last_filtered [1.33e+03], rbbh [evalue=0.0/0.0, norm_bitscore=1.5/1.5, coverage=96.7/98.2, identity=74.5/73.3], orthofinder [OG0008185]	medium_confidence	Araport11	ITAG4_0	Arabidopsis	Tomato
AT1G02640	Solyc11g044910.2	mcscan_last_filtered [966]	lower_confidence	Araport11	ITAG4_0	Arabidopsis	Tomato
AT1G02640	Vitvi05_01chr05g03690	rev_lifton_aegis [9]	high_confidence	Araport11	T2T_5_1	Arabidopsis	Grapevine
AT1G02640	Vitvi05_01chr07g06270	mcscan_anchors [1560], mcscan_last_filtered [1.56e+03], rbbh [evalue=0.0/0.0, norm_bitscore=1.5/1.5, coverage=98.6/98.7, identity=74.0/74.0], orthofinder [OG0008185]	medium_confidence	Araport11	T2T_5_1	Arabidopsis	Grapevine
AT1G02640	Vitvi05_01chr05g01380	mcscan_last_filtered [1.24e+03]	lower_confidence	Araport11	T2T_5_1	Arabidopsis	Grapevine
AT1G02650	Solyc01g079580.3	mcscan_anchors [574], mcscan_last_filtered [574], orthofinder [OG0001341]	lower_confidence	Araport11	ITAG4_0	Arabidopsis	Tomato
AT1G02650	Solyc06g009670.3	mcscan_last_filtered [593], orthofinder [OG0001341]	lower_confidence	Araport11	ITAG4_0	Arabidopsis	Tomato
AT1G02650	Vitvi05_01chr07g06260	mcscan_anchors [688], mcscan_last_filtered [688], orthofinder [OG0001341]	lower_confidence	Araport11	T2T_5_1	Arabidopsis	Grapevine
AT1G02660	Solyc01g079600.4	mcscan_anchors [790], mcscan_last_filtered [790], rbbh [evalue=1.03e-248/2.6099999999999997e-241, norm_bitscore=1.0/0.9, coverage=100.0/100.0, identity=53.8/53.6], orthofinder [OG0008186]	medium_confidence	Araport11	ITAG4_0	Arabidopsis	Tomato
AT1G02660	Vitvi05_01chr07g06220	mcscan_anchors [917], mcscan_last_filtered [917], rbbh [evalue=2.33e-248/3.25e-246, norm_bitscore=1.0/1.0, coverage=98.6/98.5, identity=57.2/56.9], orthofinder [OG0008186]	medium_confidence	Araport11	T2T_5_1	Arabidopsis	Grapevine
AT1G02670	Solyc07g052100.4	orthofinder [OG0000283]	lower_confidence	Araport11	ITAG4_0	Arabidopsis	Tomato
AT1G02670	Solyc10g049750.3	orthofinder [OG0000283]	lower_confidence	Araport11	ITAG4_0	Arabidopsis	Tomato
AT1G02670	Solyc05g044480.3	orthofinder [OG0000283]	lower_confidence	Araport11	ITAG4_0	Arabidopsis	Tomato
AT1G02670	Solyc05g044570.2	orthofinder [OG0000283]	lower_confidence	Araport11	ITAG4_0	Arabidopsis	Tomato
AT1G02670	Solyc05g044510.2	orthofinder [OG0000283]	lower_confidence	Araport11	ITAG4_0	Arabidopsis	Tomato
AT1G02670	Solyc07g052020.2	orthofinder [OG0000283]	lower_confidence	Araport11	ITAG4_0	Arabidopsis	Tomato
AT1G02670	Solyc07g052000.1	orthofinder [OG0000283]	lower_confidence	Araport11	ITAG4_0	Arabidopsis	Tomato
AT1G02670	Solyc07g052010.3	orthofinder [OG0000283]	lower_confidence	Araport11	ITAG4_0	Arabidopsis	Tomato
AT1G02670	Solyc07g051970.3	orthofinder [OG0000283]	lower_confidence	Araport11	ITAG4_0	Arabidopsis	Tomato
AT1G02670	Solyc07g051980.3	orthofinder [OG0000283]	lower_confidence	Araport11	ITAG4_0	Arabidopsis	Tomato
AT1G02670	Solyc07g051960.3	orthofinder [OG0000283]	lower_confidence	Araport11	ITAG4_0	Arabidopsis	Tomato
AT1G02670	Solyc07g041430.3	orthofinder [OG0000283]	lower_confidence	Araport11	ITAG4_0	Arabidopsis	Tomato
AT1G02670	Solyc07g041470.3	orthofinder [OG0000283]	lower_confidence	Araport11	ITAG4_0	Arabidopsis	Tomato
AT1G02670	Vitvi05_01chr12g06530	orthofinder [OG0000283]	lower_confidence	Araport11	T2T_5_1	Arabidopsis	Grapevine
AT1G02680	Solyc02g078300.3	rbbh [evalue=9.95e-53/3.95e-52, norm_bitscore=1.3/1.2, coverage=84.3/86.0, identity=70.3/70.3], orthofinder [OG0004797]	medium_confidence	Araport11	ITAG4_0	Arabidopsis	Tomato
AT1G02680	Solyc02g078285.1	mcscan_last_filtered [211], orthofinder [OG0004797]	lower_confidence	Araport11	ITAG4_0	Arabidopsis	Tomato
AT1G02680	Vitvi05_01chr07g06190	mcscan_anchors [222], mcscan_last_filtered [222], rbbh [evalue=1.1e-53/1.68e-53, norm_bitscore=1.3/1.3, coverage=85.0/86.0, identity=72.3/73.0], orthofinder [OG0004797]	medium_confidence	Araport11	T2T_5_1	Arabidopsis	Grapevine
AT1G02690	Solyc06g009750.4	mcscan_last_filtered [1.04e+03]	lower_confidence	Araport11	ITAG4_0	Arabidopsis	Tomato
AT1G02690	Solyc08g041890.4	mcscan_last_filtered [1.04e+03]	lower_confidence	Araport11	ITAG4_0	Arabidopsis	Tomato
AT1G02690	Solyc01g060470.3	mcscan_last_filtered [1e+03]	lower_confidence	Araport11	ITAG4_0	Arabidopsis	Tomato
AT1G02690	Vitvi05_01chr07g06030	mcscan_anchors [1120], mcscan_last_filtered [1.12e+03]	lower_confidence	Araport11	T2T_5_1	Arabidopsis	Grapevine
AT1G02690	Vitvi05_01chr05g01170	mcscan_last_filtered [1.12e+03]	lower_confidence	Araport11	T2T_5_1	Arabidopsis	Grapevine
AT1G02690	Vitvi05_01chr14g01820	mcscan_last_filtered [1.08e+03]	lower_confidence	Araport11	T2T_5_1	Arabidopsis	Grapevine
AT1G02700	Solyc09g075600.3	rev_lifton_aegis [6], mcscan_anchors [50], mcscan_last_filtered [50], rbbh [evalue=4.97e-19/1.54e-19, norm_bitscore=0.3/1.0, coverage=28.6/96.3, identity=56.4/56.4], orthofinder [OG0004798]	medium_confidence	Araport11	ITAG4_0	Arabidopsis	Tomato
AT1G02700	Vitvi05_01chr07g06000	rev_lifton_aegis [10], mcscan_anchors [188], mcscan_last_filtered [188], rbbh [evalue=2.5299999999999997e-54/1.5200000000000001e-58, norm_bitscore=0.7/0.8, coverage=98.4/99.6, identity=48.8/48.6], orthofinder [OG0004798]	high_confidence	Araport11	T2T_5_1	Arabidopsis	Grapevine
AT1G02705	Solyc09g075580.1	mcscan_anchors [78], mcscan_last_filtered [78.6]	lower_confidence	Araport11	ITAG4_0	Arabidopsis	Tomato
AT1G02705	Solyc04g072200.3	mcscan_last_filtered [83]	lower_confidence	Araport11	ITAG4_0	Arabidopsis	Tomato
AT1G02705	Solyc11g007945.1	mcscan_last_filtered [76.5]	lower_confidence	Araport11	ITAG4_0	Arabidopsis	Tomato
AT1G02705	Vitvi05_01chr18g15760	mcscan_last_filtered [110]	lower_confidence	Araport11	T2T_5_1	Arabidopsis	Grapevine
AT1G02705	Vitvi05_01chr09g01590	mcscan_last_filtered [98.9]	lower_confidence	Araport11	T2T_5_1	Arabidopsis	Grapevine
AT1G02720	Solyc09g075560.1	mcscan_anchors [598], mcscan_last_filtered [598], orthofinder [OG0001890]	lower_confidence	Araport11	ITAG4_0	Arabidopsis	Tomato
AT1G02720	Solyc01g100210.3	mcscan_last_filtered [440]	lower_confidence	Araport11	ITAG4_0	Arabidopsis	Tomato
AT1G02720	Vitvi05_01chr07g05910	mcscan_anchors [566], mcscan_last_filtered [566], orthofinder [OG0001890]	lower_confidence	Araport11	T2T_5_1	Arabidopsis	Grapevine
AT1G02720	Vitvi05_01chr12g02400	orthofinder [OG0001890]	lower_confidence	Araport11	T2T_5_1	Arabidopsis	Grapevine
AT1G02730	Solyc09g075550.3	rec_liftoff_aegis [7/7], rev_lifton_aegis [11], mcscan_anchors [2130], mcscan_last_filtered [2.13e+03], rbbh [evalue=0.0/0.0, norm_bitscore=1.4/1.4, coverage=99.5/99.4, identity=70.1/70.3], orthofinder [OG0008187]	high_confidence	Araport11	ITAG4_0	Arabidopsis	Tomato
AT1G02730	Vitvi05_01chr07g05890	rec_liftoff_aegis [10/9], rev_lifton_aegis [11], mcscan_anchors [2740], mcscan_last_filtered [2.74e+03], rbbh [evalue=0.0/0.0, norm_bitscore=1.6/1.7, coverage=100.0/100.0, identity=81.0/81.0], orthofinder [OG0008187]	high_confidence	Araport11	T2T_5_1	Arabidopsis	Grapevine
AT1G02740	Solyc04g078400.3	mcscan_last_filtered [383], orthofinder [OG0002879]	lower_confidence	Araport11	ITAG4_0	Arabidopsis	Tomato
AT1G02740	Vitvi05_01chr07g27400	orthofinder [OG0002879]	lower_confidence	Araport11	T2T_5_1	Arabidopsis	Grapevine
AT1G02750	Vitvi05_01chr07g05850	mcscan_anchors [144], mcscan_last_filtered [144]	lower_confidence	Araport11	T2T_5_1	Arabidopsis	Grapevine
AT1G02780	Solyc09g075430.3	rec_liftoff_aegis [7/7], rev_lifton_aegis [11], mcscan_anchors [550], mcscan_last_filtered [550]	high_confidence	Araport11	ITAG4_0	Arabidopsis	Tomato
AT1G02780	Solyc06g009210.4	mcscan_anchors [560], mcscan_last_filtered [560], rbbh [evalue=1.08e-113/5.5e-114, norm_bitscore=1.5/1.4, coverage=87.4/81.7, identity=90.4/90.4]	medium_confidence	Araport11	ITAG4_0	Arabidopsis	Tomato
AT1G02780	Vitvi05_01chr07g05700	rev_liftoff_aegis [7], rev_lifton_aegis [8], mcscan_anchors [570], mcscan_last_filtered [570]	high_confidence	Araport11	T2T_5_1	Arabidopsis	Grapevine
AT1G02780	Vitvi05_01chr05g00680	mcscan_last_filtered [518]	lower_confidence	Araport11	T2T_5_1	Arabidopsis	Grapevine
AT1G02790	Solyc06g009200.3	mcscan_anchors [182], mcscan_last_filtered [182], rbbh [evalue=5.36e-112/1.4599999999999999e-108, norm_bitscore=0.8/0.8, coverage=96.7/97.3, identity=43.0/42.7], orthofinder [OG0001342]	medium_confidence	Araport11	ITAG4_0	Arabidopsis	Tomato
AT1G02790	Solyc01g066070.3	mcscan_last_filtered [183]	lower_confidence	Araport11	ITAG4_0	Arabidopsis	Tomato
AT1G02790	Vitvi05_01chr07g05600	mcscan_anchors [247], mcscan_last_filtered [247], rbbh [evalue=1.32e-126/6.83e-127, norm_bitscore=0.9/0.9, coverage=95.3/97.1, identity=46.5/46.5], orthofinder [OG0001342]	medium_confidence	Araport11	T2T_5_1	Arabidopsis	Grapevine
AT1G02790	Vitvi05_01chr05g00600	mcscan_last_filtered [228]	lower_confidence	Araport11	T2T_5_1	Arabidopsis	Grapevine
AT1G02800	Solyc09g075360.4	mcscan_anchors [965], mcscan_last_filtered [965], orthofinder [OG0004799]	lower_confidence	Araport11	ITAG4_0	Arabidopsis	Tomato
AT1G02800	Vitvi05_01chr02g03020	rev_lifton_aegis [11]	high_confidence	Araport11	T2T_5_1	Arabidopsis	Grapevine
AT1G02800	Vitvi05_01chr07g05580	mcscan_anchors [1080], mcscan_last_filtered [1.08e+03], orthofinder [OG0004799]	lower_confidence	Araport11	T2T_5_1	Arabidopsis	Grapevine
AT1G02810	Solyc09g075330.4	rev_lifton_aegis [10], mcscan_anchors [664], mcscan_last_filtered [664], rbbh [evalue=1.94e-245/2.15e-244, norm_bitscore=1.2/1.2, coverage=98.1/94.3, identity=61.3/61.3], orthofinder [OG0001891]	high_confidence	Araport11	ITAG4_0	Arabidopsis	Tomato
AT1G02810	Solyc06g009180.3	mcscan_anchors [551], mcscan_last_filtered [551], orthofinder [OG0001891]	lower_confidence	Araport11	ITAG4_0	Arabidopsis	Tomato
AT1G02810	Vitvi05_01chr07g05550	rev_lifton_aegis [10], mcscan_anchors [799], mcscan_last_filtered [799], rbbh [evalue=3.18e-250/2.86e-246, norm_bitscore=1.2/1.2, coverage=96.6/95.7, identity=65.4/65.2], orthofinder [OG0001891]	high_confidence	Araport11	T2T_5_1	Arabidopsis	Grapevine
AT1G02816	Solyc06g009150.1	rev_lifton_aegis [9]	high_confidence	Araport11	ITAG4_0	Arabidopsis	Tomato
AT1G02816	Solyc09g075230.1	rbbh [evalue=2.12e-57/5.17e-58, norm_bitscore=1.1/1.0, coverage=75.4/84.9, identity=65.1/58.5], orthofinder [OG0002880]	medium_confidence	Araport11	ITAG4_0	Arabidopsis	Tomato
AT1G02816	Solyc09g075220.1	mcscan_anchors [180], mcscan_last_filtered [180], orthofinder [OG0002880]	lower_confidence	Araport11	ITAG4_0	Arabidopsis	Tomato
AT1G02816	Vitvi05_01chr14g02120	rev_lifton_aegis [10]	high_confidence	Araport11	T2T_5_1	Arabidopsis	Grapevine
AT1G02816	Vitvi05_01chr07g05490	mcscan_anchors [258], mcscan_last_filtered [258], rbbh [evalue=7.78e-74/2.81e-74, norm_bitscore=1.3/1.3, coverage=85.0/87.7, identity=71.3/71.3], orthofinder [OG0002880]	medium_confidence	Araport11	T2T_5_1	Arabidopsis	Grapevine
AT1G02820	Solyc09g075210.3	mcscan_anchors [82], mcscan_last_filtered [82.4], orthofinder [OG0001892]	lower_confidence	Araport11	ITAG4_0	Arabidopsis	Tomato
AT1G02820	Solyc06g009140.3	orthofinder [OG0001892]	lower_confidence	Araport11	ITAG4_0	Arabidopsis	Tomato
AT1G02820	Vitvi05_01chr07g05480	mcscan_anchors [77], mcscan_last_filtered [77.9], orthofinder [OG0001892]	lower_confidence	Araport11	T2T_5_1	Arabidopsis	Grapevine
AT1G02830	Solyc01g099830.3	mcscan_last_filtered [237]	lower_confidence	Araport11	ITAG4_0	Arabidopsis	Tomato
AT1G02830	Vitvi05_01chr07g05360	mcscan_anchors [258], mcscan_last_filtered [258]	lower_confidence	Araport11	T2T_5_1	Arabidopsis	Grapevine
AT1G02830	Vitvi05_01chr05g00130	mcscan_last_filtered [244]	lower_confidence	Araport11	T2T_5_1	Arabidopsis	Grapevine
AT1G02840	Solyc09g075090.1	mcscan_anchors [454], mcscan_last_filtered [454], rbbh [evalue=1.76e-95/2.76e-94, norm_bitscore=0.9/0.9, coverage=64.5/62.1, identity=68.3/69.3]	medium_confidence	Araport11	ITAG4_0	Arabidopsis	Tomato
AT1G02840	Solyc01g099810.3	mcscan_last_filtered [375]	lower_confidence	Araport11	ITAG4_0	Arabidopsis	Tomato
AT1G02840	Vitvi05_01chr07g05080	mcscan_anchors [479], mcscan_last_filtered [479]	lower_confidence	Araport11	T2T_5_1	Arabidopsis	Grapevine
AT1G02840	Vitvi05_01chr14g02700	mcscan_last_filtered [400]	lower_confidence	Araport11	T2T_5_1	Arabidopsis	Grapevine
AT1G02850	Solyc09g075060.3	rbbh [evalue=8.85e-218/2.02e-216, norm_bitscore=1.2/1.1, coverage=92.7/86.3, identity=59.8/59.8], orthofinder [OG0001017]	medium_confidence	Araport11	ITAG4_0	Arabidopsis	Tomato
AT1G02850	Solyc09g075070.3	mcscan_anchors [568], mcscan_last_filtered [568], orthofinder [OG0001017]	lower_confidence	Araport11	ITAG4_0	Arabidopsis	Tomato
AT1G02850	Solyc01g081180.2	rev_lifton_aegis [6]	lower_confidence	Araport11	ITAG4_0	Arabidopsis	Tomato
AT1G02850	Solyc01g081170.3	orthofinder [OG0001017]	lower_confidence	Araport11	ITAG4_0	Arabidopsis	Tomato
AT1G02850	Vitvi05_01chr07g05120	rbbh [evalue=5.3e-229/2.34e-230, norm_bitscore=1.2/1.3, coverage=95.6/93.3, identity=61.7/61.7], orthofinder [OG0001017]	medium_confidence	Araport11	T2T_5_1	Arabidopsis	Grapevine
AT1G02850	Vitvi05_01chr07g05190	mcscan_anchors [713], mcscan_last_filtered [713], orthofinder [OG0001017]	lower_confidence	Araport11	T2T_5_1	Arabidopsis	Grapevine
AT1G02850	Vitvi05_01chr07g05150	orthofinder [OG0001017]	lower_confidence	Araport11	T2T_5_1	Arabidopsis	Grapevine
AT1G02850	Vitvi05_01chr07g05140	orthofinder [OG0001017]	lower_confidence	Araport11	T2T_5_1	Arabidopsis	Grapevine
AT1G02860	Solyc09g075040.3	mcscan_anchors [553], mcscan_last_filtered [553], rbbh [evalue=6.38e-157/2.47e-156, norm_bitscore=1.3/1.3, coverage=100.0/100.0, identity=64.7/65.3], orthofinder [OG0008188]	medium_confidence	Araport11	ITAG4_0	Arabidopsis	Tomato
AT1G02860	Vitvi05_01chr07g05030	mcscan_anchors [649], mcscan_last_filtered [649], rbbh [evalue=1.7300000000000003e-163/5.0500000000000005e-163, norm_bitscore=1.4/1.4, coverage=100.0/100.0, identity=69.1/69.1], orthofinder [OG0008188]	medium_confidence	Araport11	T2T_5_1	Arabidopsis	Grapevine
AT1G02870	Solyc09g075030.3	mcscan_anchors [308], mcscan_last_filtered [308], rbbh [evalue=2.79e-82/1e-84, norm_bitscore=1.2/1.3, coverage=99.5/99.0, identity=64.6/64.6], orthofinder [OG0008189]	medium_confidence	Araport11	ITAG4_0	Arabidopsis	Tomato
AT1G02870	Vitvi05_01chr07g05020	mcscan_anchors [326], mcscan_last_filtered [326], rbbh [evalue=8.32e-86/1.1e-86, norm_bitscore=1.3/1.3, coverage=99.5/99.0, identity=63.8/63.8], orthofinder [OG0008189]	medium_confidence	Araport11	T2T_5_1	Arabidopsis	Grapevine
AT1G02880	Solyc09g074970.3	mcscan_anchors [415], mcscan_last_filtered [415], orthofinder [OG0004800]	lower_confidence	Araport11	ITAG4_0	Arabidopsis	Tomato
AT1G02880	Vitvi05_01chr07g04950	mcscan_anchors [481], mcscan_last_filtered [481], rbbh [evalue=6.91e-130/4.0400000000000004e-129, norm_bitscore=1.3/1.4, coverage=94.9/99.2, identity=67.8/68.3], orthofinder [OG0004800]	medium_confidence	Araport11	T2T_5_1	Arabidopsis	Grapevine
AT1G02890	Solyc09g074950.3	mcscan_anchors [1850], mcscan_last_filtered [1.85e+03], orthofinder [OG0000397]	lower_confidence	Araport11	ITAG4_0	Arabidopsis	Tomato
AT1G02890	Solyc06g084530.3	mcscan_last_filtered [1.83e+03], orthofinder [OG0000397]	lower_confidence	Araport11	ITAG4_0	Arabidopsis	Tomato
AT1G02890	Vitvi05_01chr07g04930	mcscan_anchors [1470], mcscan_last_filtered [1.47e+03]	lower_confidence	Araport11	T2T_5_1	Arabidopsis	Grapevine
AT1G02890	Vitvi05_01chr17g01790	mcscan_last_filtered [1.09e+03]	lower_confidence	Araport11	T2T_5_1	Arabidopsis	Grapevine
AT1G02900	Solyc09g074890.1	rev_lifton_aegis [10], mcscan_anchors [160], mcscan_last_filtered [160]	high_confidence	Araport11	ITAG4_0	Arabidopsis	Tomato
AT1G02900	Vitvi05_01chr07g04830	rev_lifton_aegis [11], mcscan_anchors [139], mcscan_last_filtered [139]	high_confidence	Araport11	T2T_5_1	Arabidopsis	Grapevine
AT1G02900	Vitvi05_01chr14g02530	mcscan_last_filtered [130]	lower_confidence	Araport11	T2T_5_1	Arabidopsis	Grapevine
AT1G02910	Solyc09g074880.4	mcscan_anchors [862], mcscan_last_filtered [862], rbbh [evalue=5.66e-222/2.1299999999999998e-219, norm_bitscore=1.4/1.3, coverage=85.9/82.3, identity=78.2/79.5], orthofinder [OG0008190]	medium_confidence	Araport11	ITAG4_0	Arabidopsis	Tomato
AT1G02910	Vitvi05_01chr07g04820	mcscan_anchors [955], mcscan_last_filtered [955], rbbh [evalue=2.23e-226/7.14e-223, norm_bitscore=1.4/1.4, coverage=100.0/100.0, identity=71.3/71.1], orthofinder [OG0008190]	medium_confidence	Araport11	T2T_5_1	Arabidopsis	Grapevine
AT1G02920	Solyc06g009020.2	mcscan_anchors [279], mcscan_last_filtered [279]	lower_confidence	Araport11	ITAG4_0	Arabidopsis	Tomato
AT1G02920	Solyc09g074850.4	mcscan_anchors [206], mcscan_last_filtered [206]	lower_confidence	Araport11	ITAG4_0	Arabidopsis	Tomato
AT1G02920	Vitvi05_01chr07g04720	mcscan_anchors [278], mcscan_last_filtered [278]	lower_confidence	Araport11	T2T_5_1	Arabidopsis	Grapevine
AT1G02930	Vitvi05_01chr07g04680	rev_lifton_aegis [10]	high_confidence	Araport11	T2T_5_1	Arabidopsis	Grapevine
AT1G02960	Solyc09g074840.4	orthofinder [OG0004802]	lower_confidence	Araport11	ITAG4_0	Arabidopsis	Tomato
AT1G02960	Vitvi05_01chr07g04560	mcscan_anchors [211], mcscan_last_filtered [211], rbbh [evalue=1.3600000000000002e-57/2.0400000000000002e-66, norm_bitscore=0.4/0.4, coverage=98.5/99.2, identity=33.9/33.9], orthofinder [OG0004802]	medium_confidence	Araport11	T2T_5_1	Arabidopsis	Grapevine
AT1G02965	Solyc09g074840.4	orthofinder [OG0004802]	lower_confidence	Araport11	ITAG4_0	Arabidopsis	Tomato
AT1G02965	Vitvi05_01chr07g04560	orthofinder [OG0004802]	lower_confidence	Araport11	T2T_5_1	Arabidopsis	Grapevine
AT1G02970	Solyc09g074830.3	mcscan_anchors [613], mcscan_last_filtered [613], rbbh [evalue=2.9699999999999996e-180/1.7900000000000002e-181, norm_bitscore=1.0/1.0, coverage=87.2/86.9, identity=60.8/60.8], orthofinder [OG0008191]	medium_confidence	Araport11	ITAG4_0	Arabidopsis	Tomato
AT1G02970	Vitvi05_01chr07g04550	mcscan_anchors [808], mcscan_last_filtered [808], rbbh [evalue=1.6e-199/6.56e-201, norm_bitscore=1.1/1.2, coverage=93.6/98.5, identity=62.3/62.2], orthofinder [OG0008191]	medium_confidence	Araport11	T2T_5_1	Arabidopsis	Grapevine
AT1G02980	Solyc01g067100.4	orthofinder [OG0002881]	lower_confidence	Araport11	ITAG4_0	Arabidopsis	Tomato
AT1G02980	Vitvi05_01chr05g04570	mcscan_last_filtered [1.31e+03], orthofinder [OG0002881]	lower_confidence	Araport11	T2T_5_1	Arabidopsis	Grapevine
AT1G02990	Solyc06g008720.4	mcscan_last_filtered [288], rbbh [evalue=1.8199999999999998e-89/1.47e-84, norm_bitscore=0.2/0.2, coverage=97.7/98.9, identity=30.3/29.8], orthofinder [OG0000535]	medium_confidence	Araport11	ITAG4_0	Arabidopsis	Tomato
AT1G02990	Solyc09g074670.4	mcscan_anchors [312], mcscan_last_filtered [312]	lower_confidence	Araport11	ITAG4_0	Arabidopsis	Tomato
AT1G02990	Solyc01g067600.3	mcscan_last_filtered [251]	lower_confidence	Araport11	ITAG4_0	Arabidopsis	Tomato
AT1G02990	Solyc11g020010.1	orthofinder [OG0000535]	lower_confidence	Araport11	ITAG4_0	Arabidopsis	Tomato
AT1G02990	Vitvi05_01chr07g04360	mcscan_anchors [375], mcscan_last_filtered [375]	lower_confidence	Araport11	T2T_5_1	Arabidopsis	Grapevine
AT1G03000	Solyc06g008730.3	mcscan_last_filtered [1.43e+03], rbbh [evalue=0.0/0.0, norm_bitscore=1.2/1.2, coverage=99.8/99.8, identity=63.6/63.6], orthofinder [OG0008192]	medium_confidence	Araport11	ITAG4_0	Arabidopsis	Tomato
AT1G03000	Vitvi05_01chr07g04370	mcscan_anchors [1640], mcscan_last_filtered [1.64e+03], rbbh [evalue=0.0/0.0, norm_bitscore=1.2/1.2, coverage=100.0/99.8, identity=65.2/65.1], orthofinder [OG0008192]	medium_confidence	Araport11	T2T_5_1	Arabidopsis	Grapevine
AT1G03010	Solyc09g074630.3	mcscan_anchors [1090], mcscan_last_filtered [1.09e+03], rbbh [evalue=3.94e-298/8.82e-299, norm_bitscore=1.3/1.4, coverage=95.1/99.8, identity=72.7/72.7], orthofinder [OG0008193]	medium_confidence	Araport11	ITAG4_0	Arabidopsis	Tomato
AT1G03010	Vitvi05_01chr07g04140	mcscan_anchors [1180], mcscan_last_filtered [1.18e+03], rbbh [evalue=0.0/0.0, norm_bitscore=1.4/1.4, coverage=100.0/100.0, identity=73.2/73.2], orthofinder [OG0008193]	medium_confidence	Araport11	T2T_5_1	Arabidopsis	Grapevine
AT1G03020	Solyc00g028960.1	rev_lifton_aegis [11], rbbh [evalue=4.91e-44/2.36e-44, norm_bitscore=1.3/1.3, coverage=100.0/100.0, identity=64.4/64.4], orthofinder [OG0000198]	high_confidence	Araport11	ITAG4_0	Arabidopsis	Tomato
AT1G03020	Solyc09g074590.1	mcscan_anchors [136], mcscan_last_filtered [136]	lower_confidence	Araport11	ITAG4_0	Arabidopsis	Tomato
AT1G03020	Solyc04g011840.1	mcscan_last_filtered [98.6], orthofinder [OG0000198]	lower_confidence	Araport11	ITAG4_0	Arabidopsis	Tomato
AT1G03020	Solyc04g053110.1	orthofinder [OG0000198]	lower_confidence	Araport11	ITAG4_0	Arabidopsis	Tomato
AT1G03020	Solyc04g011880.1	orthofinder [OG0000198]	lower_confidence	Araport11	ITAG4_0	Arabidopsis	Tomato
AT1G03020	Solyc05g051730.1	orthofinder [OG0000198]	lower_confidence	Araport11	ITAG4_0	Arabidopsis	Tomato
AT1G03020	Solyc05g051720.1	orthofinder [OG0000198]	lower_confidence	Araport11	ITAG4_0	Arabidopsis	Tomato
AT1G03020	Solyc04g011790.1	orthofinder [OG0000198]	lower_confidence	Araport11	ITAG4_0	Arabidopsis	Tomato
AT1G03020	Solyc04g011870.1	orthofinder [OG0000198]	lower_confidence	Araport11	ITAG4_0	Arabidopsis	Tomato
AT1G03020	Solyc04g011830.1	orthofinder [OG0000198]	lower_confidence	Araport11	ITAG4_0	Arabidopsis	Tomato
AT1G03020	Solyc04g011850.1	orthofinder [OG0000198]	lower_confidence	Araport11	ITAG4_0	Arabidopsis	Tomato
AT1G03020	Solyc04g011810.1	orthofinder [OG0000198]	lower_confidence	Araport11	ITAG4_0	Arabidopsis	Tomato
AT1G03020	Solyc04g011820.1	orthofinder [OG0000198]	lower_confidence	Araport11	ITAG4_0	Arabidopsis	Tomato
AT1G03020	Solyc04g011800.1	orthofinder [OG0000198]	lower_confidence	Araport11	ITAG4_0	Arabidopsis	Tomato
AT1G03020	Solyc04g011780.1	orthofinder [OG0000198]	lower_confidence	Araport11	ITAG4_0	Arabidopsis	Tomato
AT1G03020	Solyc04g011860.1	orthofinder [OG0000198]	lower_confidence	Araport11	ITAG4_0	Arabidopsis	Tomato
AT1G03020	Vitvi05_01chr07g04120	rev_lifton_aegis [10], mcscan_anchors [110], mcscan_last_filtered [110], rbbh [evalue=1.4100000000000001e-36/2.69e-37, norm_bitscore=1.2/1.1, coverage=98.1/94.4, identity=62.7/62.7], orthofinder [OG0000198]	high_confidence	Araport11	T2T_5_1	Arabidopsis	Grapevine
AT1G03030	Solyc09g065860.3	mcscan_anchors [498], mcscan_last_filtered [498], rbbh [evalue=2.55e-147/5.929999999999999e-146, norm_bitscore=1.4/1.3, coverage=81.5/78.6, identity=76.4/76.4], orthofinder [OG0008194]	medium_confidence	Araport11	ITAG4_0	Arabidopsis	Tomato
AT1G03030	Vitvi05_01chr07g00690	mcscan_last_filtered [628], rbbh [evalue=1.64e-154/9.85e-152, norm_bitscore=1.4/1.4, coverage=100.0/100.0, identity=68.1/68.1], orthofinder [OG0008194]	medium_confidence	Araport11	T2T_5_1	Arabidopsis	Grapevine
AT1G03040	Solyc09g065820.4	mcscan_anchors [377], mcscan_last_filtered [377], orthofinder [OG0004803]	lower_confidence	Araport11	ITAG4_0	Arabidopsis	Tomato
AT1G03040	Vitvi05_01chr07g00750	mcscan_last_filtered [425], orthofinder [OG0004803]	lower_confidence	Araport11	T2T_5_1	Arabidopsis	Grapevine
AT1G03040	Vitvi05_01chr14g08180	mcscan_last_filtered [308]	lower_confidence	Araport11	T2T_5_1	Arabidopsis	Grapevine
AT1G03040	Vitvi05_01chr05g09240	mcscan_last_filtered [305]	lower_confidence	Araport11	T2T_5_1	Arabidopsis	Grapevine
AT1G03050	Solyc01g104870.3	rev_lifton_aegis [10], mcscan_last_filtered [707], rbbh [evalue=5.82e-206/8.819999999999999e-205, norm_bitscore=1.0/1.0, coverage=99.3/98.3, identity=57.6/57.7], orthofinder [OG0002882]	high_confidence	Araport11	ITAG4_0	Arabidopsis	Tomato
AT1G03050	Solyc11g044860.3	mcscan_last_filtered [513], orthofinder [OG0002882]	lower_confidence	Araport11	ITAG4_0	Arabidopsis	Tomato
AT1G03050	Vitvi05_01chr12g15490	rev_lifton_aegis [11], mcscan_last_filtered [787], rbbh [evalue=9.04e-225/2.28e-230, norm_bitscore=1.1/1.1, coverage=100.0/100.0, identity=62.8/63.0], orthofinder [OG0002882]	high_confidence	Araport11	T2T_5_1	Arabidopsis	Grapevine
AT1G03055	Solyc09g065750.3	mcscan_anchors [225], mcscan_last_filtered [225], rbbh [evalue=5.17e-68/1.37e-68, norm_bitscore=0.8/0.7, coverage=71.3/63.8, identity=51.3/51.3], orthofinder [OG0008195]	medium_confidence	Araport11	ITAG4_0	Arabidopsis	Tomato
AT1G03055	Vitvi05_01chr07g00990	mcscan_last_filtered [293], rbbh [evalue=1.19e-71/5.85e-73, norm_bitscore=0.8/0.8, coverage=89.8/81.3, identity=48.1/47.7], orthofinder [OG0008195]	medium_confidence	Araport11	T2T_5_1	Arabidopsis	Grapevine
AT1G03060	Solyc09g065700.3	mcscan_anchors [7110], mcscan_last_filtered [7.11e+03], rbbh [evalue=0.0/0.0, norm_bitscore=1.4/1.4, coverage=99.3/99.8, identity=72.7/72.6], orthofinder [OG0001893]	medium_confidence	Araport11	ITAG4_0	Arabidopsis	Tomato
AT1G03060	Vitvi05_01chr07g01190	rec_liftoff_aegis [9/9], rev_lifton_aegis [10], mcscan_last_filtered [8.27e+03], rbbh [evalue=0.0/0.0, norm_bitscore=1.5/1.5, coverage=99.4/99.7, identity=75.2/75.2], orthofinder [OG0001893]	high_confidence	Araport11	T2T_5_1	Arabidopsis	Grapevine
AT1G03060	Vitvi05_01chr00g08330	orthofinder [OG0001893]	lower_confidence	Araport11	T2T_5_1	Arabidopsis	Grapevine
AT1G03060	Vitvi05_01chr07g13680	orthofinder [OG0001893]	lower_confidence	Araport11	T2T_5_1	Arabidopsis	Grapevine
AT1G03070	Solyc06g084130.3	rev_lifton_aegis [10 (copies)], mcscan_anchors [480], mcscan_last_filtered [480], rbbh [evalue=1.94e-130/1.64e-131, norm_bitscore=1.5/1.5, coverage=98.8/95.3, identity=76.7/76.7], orthofinder [OG0002883]	high_confidence	Araport11	ITAG4_0	Arabidopsis	Tomato
AT1G03070	Vitvi05_01chr05g08350	rev_lifton_aegis [10]	high_confidence	Araport11	T2T_5_1	Arabidopsis	Grapevine
AT1G03070	Vitvi05_01chr07g01650	mcscan_anchors [476], mcscan_last_filtered [476], rbbh [evalue=6.15e-131/1.05e-129, norm_bitscore=1.5/1.5, coverage=98.4/98.8, identity=77.9/77.9], orthofinder [OG0002883]	medium_confidence	Araport11	T2T_5_1	Arabidopsis	Grapevine
AT1G03080	Solyc09g065550.4	mcscan_anchors [1090], mcscan_last_filtered [1.09e+03], rbbh [evalue=2.5e-232/3.2e-233, norm_bitscore=0.4/0.6, coverage=62.3/87.4, identity=47.8/47.8], orthofinder [OG0004804]	medium_confidence	Araport11	ITAG4_0	Arabidopsis	Tomato
AT1G03080	Vitvi05_01chr07g01750	mcscan_anchors [2000], mcscan_last_filtered [2e+03], rbbh [evalue=3.18e-319/0.0, norm_bitscore=0.6/0.5, coverage=99.8/99.7, identity=41.0/41.1], orthofinder [OG0004804]	medium_confidence	Araport11	T2T_5_1	Arabidopsis	Grapevine
AT1G03090	Solyc09g065540.3	mcscan_anchors [1350], mcscan_last_filtered [1.35e+03], rbbh [evalue=0.0/0.0, norm_bitscore=1.4/1.4, coverage=95.0/99.7, identity=72.1/69.7], orthofinder [OG0008196]	medium_confidence	Araport11	ITAG4_0	Arabidopsis	Tomato
AT1G03090	Vitvi05_01chr07g01770	mcscan_anchors [1630], mcscan_last_filtered [1.63e+03], rbbh [evalue=0.0/0.0, norm_bitscore=1.4/1.4, coverage=94.7/94.5, identity=75.1/72.9], orthofinder [OG0008196]	medium_confidence	Araport11	T2T_5_1	Arabidopsis	Grapevine
AT1G03100	Solyc04g008410.3	rec_liftoff_aegis [9/9], rev_lifton_aegis [11], mcscan_last_filtered [1.22e+03], rbbh [evalue=2.52e-299/4.14e-300, norm_bitscore=1.1/1.1, coverage=89.5/90.5, identity=61.9/61.9], orthofinder [OG0008197]	high_confidence	Araport11	ITAG4_0	Arabidopsis	Tomato
AT1G03100	Vitvi05_01chr07g01880	rec_liftoff_aegis [9/9], rev_lifton_aegis [11], mcscan_anchors [1480], mcscan_last_filtered [1.48e+03], rbbh [evalue=0.0/0.0, norm_bitscore=1.2/1.2, coverage=89.9/91.0, identity=69.7/69.7], orthofinder [OG0008197]	high_confidence	Araport11	T2T_5_1	Arabidopsis	Grapevine
AT1G03110	Solyc06g008700.3	mcscan_last_filtered [491], rbbh [evalue=2.6399999999999997e-168/1.68e-171, norm_bitscore=1.1/1.1, coverage=98.4/98.6, identity=58.6/58.4], orthofinder [OG0008198]	medium_confidence	Araport11	ITAG4_0	Arabidopsis	Tomato
AT1G03110	Vitvi05_01chr07g02000	mcscan_anchors [688], mcscan_last_filtered [688], rbbh [evalue=3.2900000000000005e-185/7.97e-189, norm_bitscore=1.2/1.2, coverage=98.6/99.3, identity=62.7/62.4], orthofinder [OG0008198]	medium_confidence	Araport11	T2T_5_1	Arabidopsis	Grapevine
AT1G03130	Solyc06g054260.1	rev_lifton_aegis [10], mcscan_last_filtered [400], rbbh [evalue=5.05e-100/8.58e-101, norm_bitscore=1.4/1.4, coverage=100.0/99.0, identity=75.1/75.1], orthofinder [OG0002884]	high_confidence	Araport11	ITAG4_0	Arabidopsis	Tomato
AT1G03130	Vitvi05_01chr05g07160	rev_lifton_aegis [10], mcscan_last_filtered [382], orthofinder [OG0002884]	high_confidence	Araport11	T2T_5_1	Arabidopsis	Grapevine
AT1G03130	Vitvi05_01chr07g02200	mcscan_anchors [409], mcscan_last_filtered [409], rbbh [evalue=1.2600000000000002e-103/2.3099999999999998e-104, norm_bitscore=1.4/1.5, coverage=100.0/100.0, identity=76.9/76.9], orthofinder [OG0002884]	medium_confidence	Araport11	T2T_5_1	Arabidopsis	Grapevine
AT1G03140	Solyc07g052050.2	rev_lifton_aegis [7]	high_confidence	Araport11	ITAG4_0	Arabidopsis	Tomato
AT1G03140	Solyc09g065280.4	mcscan_anchors [634], mcscan_last_filtered [634], rbbh [evalue=1.2200000000000001e-164/6.6400000000000005e-164, norm_bitscore=1.1/1.1, coverage=76.2/78.0, identity=77.9/77.7], orthofinder [OG0004805]	medium_confidence	Araport11	ITAG4_0	Arabidopsis	Tomato
AT1G03140	Vitvi05_01chr07g02210	mcscan_anchors [780], mcscan_last_filtered [780], rbbh [evalue=4.2800000000000005e-169/1.26e-168, norm_bitscore=1.1/1.2, coverage=77.4/79.2, identity=78.2/78.3], orthofinder [OG0004805]	medium_confidence	Araport11	T2T_5_1	Arabidopsis	Grapevine
AT1G03150	Solyc06g065230.3	mcscan_last_filtered [516], rbbh [evalue=2e-118/2.74e-118, norm_bitscore=1.9/1.9, coverage=100.0/100.0, identity=90.9/90.9], orthofinder [OG0008199]	medium_confidence	Araport11	ITAG4_0	Arabidopsis	Tomato
AT1G03150	Vitvi05_01chr07g02220	mcscan_anchors [551], mcscan_last_filtered [551], rbbh [evalue=4.8500000000000006e-123/4.39e-124, norm_bitscore=2.0/2.0, coverage=100.0/100.0, identity=95.4/95.4], orthofinder [OG0008199]	medium_confidence	Araport11	T2T_5_1	Arabidopsis	Grapevine
AT1G03160	Solyc09g065160.4	mcscan_anchors [944], mcscan_last_filtered [944], rbbh [evalue=6.58e-258/2.7899999999999997e-258, norm_bitscore=0.8/0.9, coverage=78.0/96.5, identity=55.7/53.3], orthofinder [OG0008200]	medium_confidence	Araport11	ITAG4_0	Arabidopsis	Tomato
AT1G03160	Vitvi05_01chr07g02940	mcscan_anchors [1460], mcscan_last_filtered [1.46e+03], rbbh [evalue=0.0/0.0, norm_bitscore=1.1/1.1, coverage=95.0/95.3, identity=62.6/62.6], orthofinder [OG0008200]	medium_confidence	Araport11	T2T_5_1	Arabidopsis	Grapevine
AT1G03170	Solyc06g008990.1	rev_lifton_aegis [10], mcscan_last_filtered [52.7]	high_confidence	Araport11	ITAG4_0	Arabidopsis	Tomato
AT1G03170	Solyc06g084280.1	mcscan_anchors [72], mcscan_last_filtered [72.4]	lower_confidence	Araport11	ITAG4_0	Arabidopsis	Tomato
AT1G03170	Solyc09g065140.1	mcscan_anchors [69], mcscan_last_filtered [69.6]	lower_confidence	Araport11	ITAG4_0	Arabidopsis	Tomato
AT1G03170	Vitvi05_01chr07g02930	mcscan_anchors [75], mcscan_last_filtered [75.1]	lower_confidence	Araport11	T2T_5_1	Arabidopsis	Grapevine
AT1G03170	Vitvi05_01chr16g03640	mcscan_last_filtered [71.3]	lower_confidence	Araport11	T2T_5_1	Arabidopsis	Grapevine
AT1G03180	Solyc09g065110.4	mcscan_anchors [256], mcscan_last_filtered [256], rbbh [evalue=3.92e-74/1.9299999999999997e-74, norm_bitscore=0.9/0.8, coverage=98.5/98.9, identity=48.6/48.6], orthofinder [OG0008201]	medium_confidence	Araport11	ITAG4_0	Arabidopsis	Tomato
AT1G03180	Vitvi05_01chr07g02460	mcscan_anchors [418], mcscan_last_filtered [418], rbbh [evalue=1.65e-83/5.17e-83, norm_bitscore=0.9/0.9, coverage=97.4/98.9, identity=50.0/50.0], orthofinder [OG0008201]	medium_confidence	Araport11	T2T_5_1	Arabidopsis	Grapevine
AT1G03190	Solyc06g008970.4	mcscan_last_filtered [1.77e+03], rbbh [evalue=0.0/0.0, norm_bitscore=1.7/1.6, coverage=98.6/95.0, identity=82.3/82.3], orthofinder [OG0008202]	medium_confidence	Araport11	ITAG4_0	Arabidopsis	Tomato
AT1G03190	Vitvi05_01chr07g02470	mcscan_anchors [1960], mcscan_last_filtered [1.96e+03], rbbh [evalue=0.0/0.0, norm_bitscore=1.8/1.8, coverage=100.0/100.0, identity=86.2/86.2], orthofinder [OG0008202]	medium_confidence	Araport11	T2T_5_1	Arabidopsis	Grapevine
AT1G03210	Solyc09g064940.2	orthofinder [OG0001343]	lower_confidence	Araport11	ITAG4_0	Arabidopsis	Tomato
AT1G03210	Vitvi05_01chr07g02590	mcscan_anchors [351], mcscan_last_filtered [351], orthofinder [OG0001343]	lower_confidence	Araport11	T2T_5_1	Arabidopsis	Grapevine
AT1G03210	Vitvi05_01chr07g02600	orthofinder [OG0001343]	lower_confidence	Araport11	T2T_5_1	Arabidopsis	Grapevine
AT1G03210	Vitvi05_01chr07g02610	orthofinder [OG0001343]	lower_confidence	Araport11	T2T_5_1	Arabidopsis	Grapevine
AT1G03220	Solyc01g079900.1	rev_lifton_aegis [7]	high_confidence	Araport11	ITAG4_0	Arabidopsis	Tomato
AT1G03220	Solyc01g080010.2	rbbh [evalue=9.159999999999999e-191/3.1199999999999996e-191, norm_bitscore=1.2/1.2, coverage=97.5/100.0, identity=65.0/63.8], orthofinder [OG0001894]	medium_confidence	Araport11	ITAG4_0	Arabidopsis	Tomato
AT1G03220	Solyc01g079960.2	mcscan_anchors [454], mcscan_last_filtered [454]	lower_confidence	Araport11	ITAG4_0	Arabidopsis	Tomato
AT1G03220	Solyc03g115040.4	mcscan_last_filtered [250]	lower_confidence	Araport11	ITAG4_0	Arabidopsis	Tomato
AT1G03220	Vitvi05_01chr07g02570	rev_lifton_aegis [10], mcscan_anchors [573], mcscan_last_filtered [573], rbbh [evalue=2.09e-188/3.87e-189, norm_bitscore=1.2/1.2, coverage=97.9/98.2, identity=64.6/64.4], orthofinder [OG0001894]	high_confidence	Araport11	T2T_5_1	Arabidopsis	Grapevine
AT1G03220	Vitvi05_01chr05g06560	mcscan_anchors [534], mcscan_last_filtered [534], orthofinder [OG0001894]	lower_confidence	Araport11	T2T_5_1	Arabidopsis	Grapevine
AT1G03220	Vitvi05_01chr07g10840	mcscan_last_filtered [481], orthofinder [OG0001894]	lower_confidence	Araport11	T2T_5_1	Arabidopsis	Grapevine
AT1G03230	Solyc08g076620.1	rev_lifton_aegis [10]	high_confidence	Araport11	ITAG4_0	Arabidopsis	Tomato
AT1G03230	Solyc01g080010.2	orthofinder [OG0001894]	lower_confidence	Araport11	ITAG4_0	Arabidopsis	Tomato
AT1G03230	Vitvi05_01chr05g06560	rev_lifton_aegis [11], orthofinder [OG0001894]	high_confidence	Araport11	T2T_5_1	Arabidopsis	Grapevine
AT1G03230	Vitvi05_01chr07g02570	orthofinder [OG0001894]	lower_confidence	Araport11	T2T_5_1	Arabidopsis	Grapevine
AT1G03230	Vitvi05_01chr07g10840	orthofinder [OG0001894]	lower_confidence	Araport11	T2T_5_1	Arabidopsis	Grapevine
AT1G03250	Solyc09g064930.3	mcscan_anchors [351], mcscan_last_filtered [351], rbbh [evalue=2.34e-103/7.33e-102, norm_bitscore=1.2/1.2, coverage=100.0/100.0, identity=58.8/58.8], orthofinder [OG0008203]	medium_confidence	Araport11	ITAG4_0	Arabidopsis	Tomato
AT1G03250	Vitvi05_01chr07g02630	mcscan_anchors [408], mcscan_last_filtered [408], rbbh [evalue=6.89e-108/8.019999999999999e-106, norm_bitscore=1.2/1.0, coverage=98.0/83.4, identity=63.2/63.2], orthofinder [OG0008203]	medium_confidence	Araport11	T2T_5_1	Arabidopsis	Grapevine
AT1G03260	Solyc01g080110.3	mcscan_anchors [478], mcscan_last_filtered [478]	lower_confidence	Araport11	ITAG4_0	Arabidopsis	Tomato
AT1G03260	Vitvi05_01chr05g06420	mcscan_anchors [542], mcscan_last_filtered [542]	lower_confidence	Araport11	T2T_5_1	Arabidopsis	Grapevine
AT1G03260	Vitvi05_01chr07g02650	mcscan_anchors [540], mcscan_last_filtered [540], orthofinder [OG0002885]	lower_confidence	Araport11	T2T_5_1	Arabidopsis	Grapevine
AT1G03270	Solyc01g080160.4	mcscan_anchors [835], mcscan_last_filtered [835]	lower_confidence	Araport11	ITAG4_0	Arabidopsis	Tomato
AT1G03270	Solyc09g064870.3	mcscan_anchors [872], mcscan_last_filtered [872]	lower_confidence	Araport11	ITAG4_0	Arabidopsis	Tomato
AT1G03270	Solyc12g035710.2	mcscan_last_filtered [893]	lower_confidence	Araport11	ITAG4_0	Arabidopsis	Tomato
AT1G03270	Solyc06g054390.3	mcscan_last_filtered [733]	lower_confidence	Araport11	ITAG4_0	Arabidopsis	Tomato
AT1G03270	Vitvi05_01chr05g06340	mcscan_anchors [905], mcscan_last_filtered [905]	lower_confidence	Araport11	T2T_5_1	Arabidopsis	Grapevine
AT1G03270	Vitvi05_01chr07g02720	mcscan_anchors [825], mcscan_last_filtered [825]	lower_confidence	Araport11	T2T_5_1	Arabidopsis	Grapevine
AT1G03280	Solyc03g119790.3	mcscan_last_filtered [754], rbbh [evalue=1.32e-171/7.13e-171, norm_bitscore=1.0/1.0, coverage=86.7/88.8, identity=63.1/63.1], orthofinder [OG0001895]	medium_confidence	Araport11	ITAG4_0	Arabidopsis	Tomato
AT1G03280	Vitvi05_01chr11g19200	mcscan_last_filtered [329], rbbh [evalue=1.05e-61/1.64e-62, norm_bitscore=0.5/0.1, coverage=28.3/9.0, identity=76.4/76.4]	medium_confidence	Araport11	T2T_5_1	Arabidopsis	Grapevine
AT1G03280	Vitvi05_01chr01g00040	orthofinder [OG0001895]	lower_confidence	Araport11	T2T_5_1	Arabidopsis	Grapevine
AT1G03280	Vitvi05_01chr01g00090	orthofinder [OG0001895]	lower_confidence	Araport11	T2T_5_1	Arabidopsis	Grapevine
AT1G03290	Solyc09g064860.3	mcscan_anchors [438], mcscan_last_filtered [438], orthofinder [OG0004806]	lower_confidence	Araport11	ITAG4_0	Arabidopsis	Tomato
AT1G03290	Vitvi05_01chr07g02730	mcscan_anchors [511], mcscan_last_filtered [511], orthofinder [OG0004806]	lower_confidence	Araport11	T2T_5_1	Arabidopsis	Grapevine
AT1G03310	Solyc09g064800.3	rev_lifton_aegis [10], mcscan_anchors [878], mcscan_last_filtered [878], rbbh [evalue=0.0/0.0, norm_bitscore=1.0/1.0, coverage=89.4/91.5, identity=56.1/55.3], orthofinder [OG0008204]	high_confidence	Araport11	ITAG4_0	Arabidopsis	Tomato
AT1G03310	Vitvi05_01chr07g02810	rev_lifton_aegis [10], mcscan_anchors [1170], mcscan_last_filtered [1.17e+03], rbbh [evalue=0.0/0.0, norm_bitscore=1.1/1.1, coverage=99.2/99.2, identity=56.2/56.1], orthofinder [OG0008204]	high_confidence	Araport11	T2T_5_1	Arabidopsis	Grapevine
AT1G03330	Solyc09g072970.3	mcscan_anchors [281], mcscan_last_filtered [281], rbbh [evalue=5.99e-61/2.0099999999999997e-61, norm_bitscore=1.9/1.9, coverage=100.0/100.0, identity=92.6/92.6], orthofinder [OG0004807]	medium_confidence	Araport11	ITAG4_0	Arabidopsis	Tomato
AT1G03330	Solyc06g084350.3	mcscan_anchors [277], mcscan_last_filtered [277], orthofinder [OG0004807]	lower_confidence	Araport11	ITAG4_0	Arabidopsis	Tomato
AT1G03330	Vitvi05_01chr07g03020	mcscan_anchors [291], mcscan_last_filtered [291], rbbh [evalue=1.33e-61/6.99e-62, norm_bitscore=1.9/1.9, coverage=100.0/100.0, identity=93.6/93.6], orthofinder [OG0004807]	medium_confidence	Araport11	T2T_5_1	Arabidopsis	Grapevine
AT1G03340	Solyc09g072990.3	orthofinder [OG0004808]	lower_confidence	Araport11	ITAG4_0	Arabidopsis	Tomato
AT1G03340	Vitvi05_01chr07g03050	mcscan_anchors [278], mcscan_last_filtered [278], orthofinder [OG0004808]	lower_confidence	Araport11	T2T_5_1	Arabidopsis	Grapevine
AT1G03350	Solyc01g080340.3	rev_lifton_aegis [9], mcscan_anchors [268], mcscan_last_filtered [268]	high_confidence	Araport11	ITAG4_0	Arabidopsis	Tomato
AT1G03350	Solyc09g074060.3	mcscan_anchors [285], mcscan_last_filtered [285], rbbh [evalue=8.439999999999999e-69/8.36e-67, norm_bitscore=0.5/0.5, coverage=55.0/65.0, identity=48.6/48.6]	medium_confidence	Araport11	ITAG4_0	Arabidopsis	Tomato
AT1G03350	Vitvi05_01chr05g06130	rev_lifton_aegis [9], mcscan_anchors [400], mcscan_last_filtered [400], rbbh [evalue=5.46e-90/1.4599999999999998e-89, norm_bitscore=0.6/0.7, coverage=97.7/98.4, identity=40.0/39.8]	high_confidence	Araport11	T2T_5_1	Arabidopsis	Grapevine
AT1G03350	Vitvi05_01chr07g03130	mcscan_anchors [460], mcscan_last_filtered [460]	lower_confidence	Araport11	T2T_5_1	Arabidopsis	Grapevine
AT1G03360	Solyc09g074090.3	mcscan_anchors [510], mcscan_last_filtered [510], rbbh [evalue=8.08e-143/3.3600000000000004e-144, norm_bitscore=1.3/1.3, coverage=99.1/99.4, identity=65.2/65.2], orthofinder [OG0008205]	medium_confidence	Araport11	ITAG4_0	Arabidopsis	Tomato
AT1G03360	Vitvi05_01chr07g03170	mcscan_anchors [648], mcscan_last_filtered [648], rbbh [evalue=4.03e-153/9.29e-155, norm_bitscore=1.3/1.3, coverage=97.2/99.1, identity=67.5/67.8], orthofinder [OG0008205]	medium_confidence	Araport11	T2T_5_1	Arabidopsis	Grapevine
AT1G03365	Solyc01g080430.4	mcscan_anchors [373], mcscan_last_filtered [373], orthofinder [OG0004809]	lower_confidence	Araport11	ITAG4_0	Arabidopsis	Tomato
AT1G03365	Vitvi05_01chr05g06000	mcscan_anchors [426], mcscan_last_filtered [426], orthofinder [OG0004809]	lower_confidence	Araport11	T2T_5_1	Arabidopsis	Grapevine
AT1G03370	Solyc04g015160.3	mcscan_last_filtered [1.5e+03], rbbh [evalue=0.0/0.0, norm_bitscore=1.3/1.3, coverage=99.2/99.5, identity=66.0/65.9], orthofinder [OG0008206]	medium_confidence	Araport11	ITAG4_0	Arabidopsis	Tomato
AT1G03370	Vitvi05_01chr10g03410	mcscan_last_filtered [1.73e+03], rbbh [evalue=0.0/0.0, norm_bitscore=1.3/1.3, coverage=98.9/99.5, identity=67.6/67.6], orthofinder [OG0008206]	medium_confidence	Araport11	T2T_5_1	Arabidopsis	Grapevine
AT1G03380	Solyc01g098430.3	mcscan_last_filtered [1.06e+03]	lower_confidence	Araport11	ITAG4_0	Arabidopsis	Tomato
AT1G03380	Vitvi05_01chr07g03380	mcscan_last_filtered [1.53e+03], rbbh [evalue=0.0/0.0, norm_bitscore=1.0/1.0, coverage=88.9/84.1, identity=60.6/60.6], orthofinder [OG0002886]	medium_confidence	Araport11	T2T_5_1	Arabidopsis	Grapevine
AT1G03380	Vitvi05_01chr14g05420	mcscan_last_filtered [1.21e+03]	lower_confidence	Araport11	T2T_5_1	Arabidopsis	Grapevine
AT1G03380	Vitvi05_01chr16g06190	orthofinder [OG0002886]	lower_confidence	Araport11	T2T_5_1	Arabidopsis	Grapevine
AT1G03380	Vitvi05_01chr07g19760	orthofinder [OG0002886]	lower_confidence	Araport11	T2T_5_1	Arabidopsis	Grapevine
AT1G03380	Vitvi05_01chr10g22720	orthofinder [OG0002886]	lower_confidence	Araport11	T2T_5_1	Arabidopsis	Grapevine
AT1G03390	Solyc08g013830.1	rev_lifton_aegis [10], mcscan_last_filtered [507], rbbh [evalue=7.34e-195/4.5500000000000005e-193, norm_bitscore=1.2/1.2, coverage=98.9/99.3, identity=58.0/58.0], orthofinder [OG0008207]	high_confidence	Araport11	ITAG4_0	Arabidopsis	Tomato
AT1G03390	Vitvi05_01chr11g05410	rev_lifton_aegis [10], mcscan_last_filtered [663], rbbh [evalue=5.1e-227/2.3199999999999997e-228, norm_bitscore=1.4/1.4, coverage=98.9/97.8, identity=65.1/65.1], orthofinder [OG0008207]	high_confidence	Araport11	T2T_5_1	Arabidopsis	Grapevine
AT1G03400	Solyc09g010000.4	orthofinder [OG0000199]	lower_confidence	Araport11	ITAG4_0	Arabidopsis	Tomato
AT1G03400	Solyc09g010040.3	orthofinder [OG0000199]	lower_confidence	Araport11	ITAG4_0	Arabidopsis	Tomato
AT1G03400	Solyc12g006380.2	orthofinder [OG0000199]	lower_confidence	Araport11	ITAG4_0	Arabidopsis	Tomato
AT1G03400	Solyc09g089680.4	orthofinder [OG0000199]	lower_confidence	Araport11	ITAG4_0	Arabidopsis	Tomato
AT1G03400	Solyc09g089760.1	orthofinder [OG0000199]	lower_confidence	Araport11	ITAG4_0	Arabidopsis	Tomato
AT1G03400	Solyc09g089720.3	orthofinder [OG0000199]	lower_confidence	Araport11	ITAG4_0	Arabidopsis	Tomato
AT1G03400	Solyc09g089690.3	orthofinder [OG0000199]	lower_confidence	Araport11	ITAG4_0	Arabidopsis	Tomato
AT1G03400	Solyc09g089730.3	orthofinder [OG0000199]	lower_confidence	Araport11	ITAG4_0	Arabidopsis	Tomato
AT1G03400	Solyc09g010020.2	orthofinder [OG0000199]	lower_confidence	Araport11	ITAG4_0	Arabidopsis	Tomato
AT1G03400	Vitvi05_01chr08g17280	rev_lifton_aegis [10]	high_confidence	Araport11	T2T_5_1	Arabidopsis	Grapevine
AT1G03400	Vitvi05_01chr05g10320	orthofinder [OG0000199]	lower_confidence	Araport11	T2T_5_1	Arabidopsis	Grapevine
AT1G03400	Vitvi05_01chr05g10220	orthofinder [OG0000199]	lower_confidence	Araport11	T2T_5_1	Arabidopsis	Grapevine
AT1G03400	Vitvi05_01chr05g10260	orthofinder [OG0000199]	lower_confidence	Araport11	T2T_5_1	Arabidopsis	Grapevine
AT1G03400	Vitvi05_01chr05g10230	orthofinder [OG0000199]	lower_confidence	Araport11	T2T_5_1	Arabidopsis	Grapevine
AT1G03400	Vitvi05_01chr05g10330	orthofinder [OG0000199]	lower_confidence	Araport11	T2T_5_1	Arabidopsis	Grapevine
AT1G03400	Vitvi05_01chr05g10310	orthofinder [OG0000199]	lower_confidence	Araport11	T2T_5_1	Arabidopsis	Grapevine
AT1G03400	Vitvi05_01chr05g10300	orthofinder [OG0000199]	lower_confidence	Araport11	T2T_5_1	Arabidopsis	Grapevine
AT1G03410	Solyc09g010020.2	mcscan_last_filtered [342], orthofinder [OG0000199]	lower_confidence	Araport11	ITAG4_0	Arabidopsis	Tomato
AT1G03410	Solyc09g089680.4	mcscan_last_filtered [337], orthofinder [OG0000199]	lower_confidence	Araport11	ITAG4_0	Arabidopsis	Tomato
AT1G03410	Solyc03g095900.4	mcscan_last_filtered [311]	lower_confidence	Araport11	ITAG4_0	Arabidopsis	Tomato
AT1G03410	Solyc09g089580.4	mcscan_last_filtered [299]	lower_confidence	Araport11	ITAG4_0	Arabidopsis	Tomato
AT1G03410	Solyc04g009850.4	mcscan_last_filtered [251]	lower_confidence	Araport11	ITAG4_0	Arabidopsis	Tomato
AT1G03410	Solyc09g010000.4	orthofinder [OG0000199]	lower_confidence	Araport11	ITAG4_0	Arabidopsis	Tomato
AT1G03410	Solyc09g010040.3	orthofinder [OG0000199]	lower_confidence	Araport11	ITAG4_0	Arabidopsis	Tomato
AT1G03410	Solyc12g006380.2	orthofinder [OG0000199]	lower_confidence	Araport11	ITAG4_0	Arabidopsis	Tomato
AT1G03410	Solyc09g089760.1	orthofinder [OG0000199]	lower_confidence	Araport11	ITAG4_0	Arabidopsis	Tomato
AT1G03410	Solyc09g089720.3	orthofinder [OG0000199]	lower_confidence	Araport11	ITAG4_0	Arabidopsis	Tomato
AT1G03410	Solyc09g089690.3	orthofinder [OG0000199]	lower_confidence	Araport11	ITAG4_0	Arabidopsis	Tomato
AT1G03410	Solyc09g089730.3	orthofinder [OG0000199]	lower_confidence	Araport11	ITAG4_0	Arabidopsis	Tomato
AT1G03410	Vitvi05_01chr05g10340	mcscan_last_filtered [390]	lower_confidence	Araport11	T2T_5_1	Arabidopsis	Grapevine
AT1G03410	Vitvi05_01chr12g03390	mcscan_last_filtered [288]	lower_confidence	Araport11	T2T_5_1	Arabidopsis	Grapevine
AT1G03410	Vitvi05_01chr05g10320	orthofinder [OG0000199]	lower_confidence	Araport11	T2T_5_1	Arabidopsis	Grapevine
AT1G03410	Vitvi05_01chr05g10220	orthofinder [OG0000199]	lower_confidence	Araport11	T2T_5_1	Arabidopsis	Grapevine
AT1G03410	Vitvi05_01chr05g10260	orthofinder [OG0000199]	lower_confidence	Araport11	T2T_5_1	Arabidopsis	Grapevine
AT1G03410	Vitvi05_01chr05g10230	orthofinder [OG0000199]	lower_confidence	Araport11	T2T_5_1	Arabidopsis	Grapevine
AT1G03410	Vitvi05_01chr05g10330	orthofinder [OG0000199]	lower_confidence	Araport11	T2T_5_1	Arabidopsis	Grapevine
AT1G03410	Vitvi05_01chr05g10310	orthofinder [OG0000199]	lower_confidence	Araport11	T2T_5_1	Arabidopsis	Grapevine
AT1G03410	Vitvi05_01chr05g10300	orthofinder [OG0000199]	lower_confidence	Araport11	T2T_5_1	Arabidopsis	Grapevine
AT1G03430	Solyc06g084410.4	mcscan_anchors [148], mcscan_last_filtered [148]	lower_confidence	Araport11	ITAG4_0	Arabidopsis	Tomato
AT1G03430	Vitvi05_01chr07g03400	mcscan_last_filtered [204]	lower_confidence	Araport11	T2T_5_1	Arabidopsis	Grapevine
AT1G03440	Solyc06g084420.1	rev_lifton_aegis [10], mcscan_anchors [606], mcscan_last_filtered [606]	high_confidence	Araport11	ITAG4_0	Arabidopsis	Tomato
AT1G03440	Solyc09g074260.1	mcscan_anchors [712], mcscan_last_filtered [712], rbbh [evalue=7.839999999999999e-138/1.51e-137, norm_bitscore=1.0/1.0, coverage=94.2/94.7, identity=70.9/70.9], orthofinder [OG0004811]	medium_confidence	Araport11	ITAG4_0	Arabidopsis	Tomato
AT1G03440	Vitvi05_01chr07g03420	rev_lifton_aegis [10 (copies)], mcscan_last_filtered [762], rbbh [evalue=1.1899999999999999e-150/3.6199999999999997e-150, norm_bitscore=1.1/1.1, coverage=95.0/93.8, identity=73.0/73.0], orthofinder [OG0004811]	high_confidence	Araport11	T2T_5_1	Arabidopsis	Grapevine
AT1G03457	Solyc09g074360.4	mcscan_anchors [766], mcscan_last_filtered [766], orthofinder [OG0004812]	lower_confidence	Araport11	ITAG4_0	Arabidopsis	Tomato
AT1G03457	Vitvi05_01chr07g03740	mcscan_last_filtered [733], orthofinder [OG0004812]	lower_confidence	Araport11	T2T_5_1	Arabidopsis	Grapevine
AT1G03470	Solyc09g074470.3	mcscan_anchors [131], mcscan_last_filtered [131], rbbh [evalue=4e-37/4.53e-40, norm_bitscore=0.5/0.5, coverage=77.8/80.0, identity=42.5/42.5], orthofinder [OG0002887]	medium_confidence	Araport11	ITAG4_0	Arabidopsis	Tomato
AT1G03470	Vitvi05_01chr07g03890	mcscan_last_filtered [164], rbbh [evalue=4.9699999999999996e-45/5.2e-49, norm_bitscore=0.6/0.6, coverage=91.1/93.6, identity=42.0/43.1], orthofinder [OG0002887]	medium_confidence	Araport11	T2T_5_1	Arabidopsis	Grapevine
AT1G03475	Solyc10g005110.3	mcscan_last_filtered [884], rbbh [evalue=6.280000000000001e-226/4.39e-226, norm_bitscore=1.6/1.6, coverage=98.4/87.3, identity=77.5/84.2], orthofinder [OG0004813]	medium_confidence	Araport11	ITAG4_0	Arabidopsis	Tomato
AT1G03475	Vitvi05_01chr03g19780	mcscan_last_filtered [937], rbbh [evalue=2.0400000000000002e-224/2.3600000000000002e-226, norm_bitscore=1.6/1.5, coverage=87.9/85.8, identity=85.6/85.6], orthofinder [OG0004813]	medium_confidence	Araport11	T2T_5_1	Arabidopsis	Grapevine
AT1G03490	Vitvi05_01chr08g06530	mcscan_last_filtered [53.1]	lower_confidence	Araport11	T2T_5_1	Arabidopsis	Grapevine
AT1G03495	Solyc10g008665.1	mcscan_anchors [50], mcscan_last_filtered [50]	lower_confidence	Araport11	ITAG4_0	Arabidopsis	Tomato
AT1G03495	Solyc10g008680.3	mcscan_anchors [48], mcscan_last_filtered [48.6]	lower_confidence	Araport11	ITAG4_0	Arabidopsis	Tomato
AT1G03495	Vitvi05_01chr13g26800	mcscan_last_filtered [85.1]	lower_confidence	Araport11	T2T_5_1	Arabidopsis	Grapevine
AT1G03495	Vitvi05_01chr12g09850	mcscan_last_filtered [71.7]	lower_confidence	Araport11	T2T_5_1	Arabidopsis	Grapevine
AT1G03510	Solyc10g008590.1	rev_lifton_aegis [10], mcscan_anchors [592], mcscan_last_filtered [592], rbbh [evalue=3.27e-185/5.14e-184, norm_bitscore=1.2/1.2, coverage=99.5/99.8, identity=60.5/60.5], orthofinder [OG0008208]	high_confidence	Araport11	ITAG4_0	Arabidopsis	Tomato
AT1G03510	Vitvi05_01chr05g16790	rev_lifton_aegis [10], mcscan_last_filtered [720], rbbh [evalue=2.16e-202/1.77e-199, norm_bitscore=1.3/1.3, coverage=98.8/99.3, identity=67.0/66.8], orthofinder [OG0008208]	high_confidence	Araport11	T2T_5_1	Arabidopsis	Grapevine
AT1G03520	Solyc07g054440.3	mcscan_anchors [842], mcscan_last_filtered [842], rbbh [evalue=4.09e-231/1.45e-233, norm_bitscore=1.4/1.4, coverage=96.0/99.1, identity=70.1/70.1], orthofinder [OG0004814]	medium_confidence	Araport11	ITAG4_0	Arabidopsis	Tomato
AT1G03520	Vitvi05_01chr12g08120	rec_liftoff_aegis [6/6], rev_lifton_aegis [11], mcscan_anchors [913], mcscan_last_filtered [913], rbbh [evalue=7.32e-235/9.21e-236, norm_bitscore=1.4/1.5, coverage=96.2/99.5, identity=71.6/71.6], orthofinder [OG0004814]	high_confidence	Araport11	T2T_5_1	Arabidopsis	Grapevine
AT1G03530	Solyc07g054460.4	mcscan_anchors [321], mcscan_last_filtered [321], rbbh [evalue=9.57e-68/2.73e-68, norm_bitscore=0.3/0.3, coverage=43.5/46.5, identity=45.6/44.6], orthofinder [OG0008209]	medium_confidence	Araport11	ITAG4_0	Arabidopsis	Tomato
AT1G03530	Vitvi05_01chr12g08090	mcscan_anchors [397], mcscan_last_filtered [397], rbbh [evalue=8.51e-74/1.6000000000000001e-75, norm_bitscore=0.3/0.4, coverage=48.3/53.3, identity=48.8/46.0], orthofinder [OG0008209]	medium_confidence	Araport11	T2T_5_1	Arabidopsis	Grapevine
AT1G03540	Solyc10g008570.3	mcscan_anchors [718], mcscan_last_filtered [718], rbbh [evalue=1.4499999999999999e-204/1.59e-203, norm_bitscore=1.0/0.7, coverage=95.6/63.1, identity=50.9/50.9], orthofinder [OG0008210]	medium_confidence	Araport11	ITAG4_0	Arabidopsis	Tomato
AT1G03540	Vitvi05_01chr12g08060	rev_lifton_aegis [10], mcscan_anchors [981], mcscan_last_filtered [981], rbbh [evalue=6.430000000000001e-272/7.06e-272, norm_bitscore=1.2/1.2, coverage=98.9/94.8, identity=61.4/61.4], orthofinder [OG0008210]	high_confidence	Araport11	T2T_5_1	Arabidopsis	Grapevine
AT1G03550	Solyc07g054490.3	mcscan_anchors [580], mcscan_last_filtered [580]	lower_confidence	Araport11	ITAG4_0	Arabidopsis	Tomato
AT1G03550	Solyc12g010750.2	mcscan_last_filtered [520]	lower_confidence	Araport11	ITAG4_0	Arabidopsis	Tomato
AT1G03550	Solyc02g078840.4	mcscan_last_filtered [473]	lower_confidence	Araport11	ITAG4_0	Arabidopsis	Tomato
AT1G03550	Solyc10g009180.3	mcscan_last_filtered [455]	lower_confidence	Araport11	ITAG4_0	Arabidopsis	Tomato
AT1G03550	Vitvi05_01chr12g08040	mcscan_anchors [615], mcscan_last_filtered [615]	lower_confidence	Araport11	T2T_5_1	Arabidopsis	Grapevine
AT1G03550	Vitvi05_01chr10g07430	mcscan_last_filtered [511]	lower_confidence	Araport11	T2T_5_1	Arabidopsis	Grapevine
AT1G03560	Solyc10g008510.3	rec_liftoff_aegis [9/9], rev_lifton_aegis [11], mcscan_anchors [1150], mcscan_last_filtered [1.15e+03], rbbh [evalue=1.72e-38/2.3999999999999997e-38, norm_bitscore=0.2/0.2, coverage=97.7/93.5, identity=66.1/66.1], orthofinder [OG0008211]	high_confidence	Araport11	ITAG4_0	Arabidopsis	Tomato
AT1G03560	Vitvi05_01chr12g07920	rev_lifton_aegis [10], mcscan_anchors [1290], mcscan_last_filtered [1.29e+03], rbbh [evalue=6.4e-65/2.41e-64, norm_bitscore=0.3/0.3, coverage=31.9/32.5, identity=58.1/58.1], orthofinder [OG0008211]	high_confidence	Araport11	T2T_5_1	Arabidopsis	Grapevine
AT1G03590	Solyc10g008490.3	rev_lifton_aegis [11 (copies)], mcscan_anchors [845], mcscan_last_filtered [845], orthofinder [OG0002888]	high_confidence	Araport11	ITAG4_0	Arabidopsis	Tomato
AT1G03590	Solyc07g054300.3	mcscan_anchors [897], mcscan_last_filtered [897], orthofinder [OG0002888]	lower_confidence	Araport11	ITAG4_0	Arabidopsis	Tomato
AT1G03590	Vitvi05_01chr12g07870	mcscan_anchors [952], mcscan_last_filtered [952], orthofinder [OG0002888]	lower_confidence	Araport11	T2T_5_1	Arabidopsis	Grapevine
AT1G03600	Solyc07g054290.1	rev_lifton_aegis [11], mcscan_anchors [275], mcscan_last_filtered [275], rbbh [evalue=4.21e-60/2.28e-60, norm_bitscore=1.1/0.9, coverage=89.1/91.4, identity=65.9/62.2], orthofinder [OG0008212]	high_confidence	Araport11	ITAG4_0	Arabidopsis	Tomato
AT1G03600	Vitvi05_01chr12g07810	rev_lifton_aegis [10], mcscan_anchors [241], mcscan_last_filtered [241], rbbh [evalue=1.29e-57/1.34e-57, norm_bitscore=1.0/1.0, coverage=77.1/75.0, identity=68.1/69.8], orthofinder [OG0008212]	high_confidence	Araport11	T2T_5_1	Arabidopsis	Grapevine
AT1G03610	Solyc07g054270.3	mcscan_anchors [557], mcscan_last_filtered [557], orthofinder [OG0001897]	lower_confidence	Araport11	ITAG4_0	Arabidopsis	Tomato
AT1G03610	Solyc10g008480.3	mcscan_anchors [562], mcscan_last_filtered [562], orthofinder [OG0001897]	lower_confidence	Araport11	ITAG4_0	Arabidopsis	Tomato
AT1G03610	Solyc12g010730.2	mcscan_last_filtered [508], orthofinder [OG0001897]	lower_confidence	Araport11	ITAG4_0	Arabidopsis	Tomato
AT1G03610	Vitvi05_01chr12g07800	mcscan_anchors [644], mcscan_last_filtered [644], orthofinder [OG0001897]	lower_confidence	Araport11	T2T_5_1	Arabidopsis	Grapevine
AT1G03620	Solyc10g008470.3	mcscan_anchors [461], mcscan_last_filtered [461], rbbh [evalue=1.12e-121/1.03e-122, norm_bitscore=1.2/1.5, coverage=77.5/99.6, identity=71.4/71.4], orthofinder [OG0008213]	medium_confidence	Araport11	ITAG4_0	Arabidopsis	Tomato
AT1G03620	Vitvi05_01chr12g07750	mcscan_anchors [550], mcscan_last_filtered [550], rbbh [evalue=1.1899999999999999e-141/9.02e-142, norm_bitscore=1.3/1.3, coverage=98.7/99.0, identity=66.8/66.8], orthofinder [OG0008213]	medium_confidence	Araport11	T2T_5_1	Arabidopsis	Grapevine
AT1G03630	Solyc07g054210.3	mcscan_anchors [817], mcscan_last_filtered [817], orthofinder [OG0008214]	lower_confidence	Araport11	ITAG4_0	Arabidopsis	Tomato
AT1G03630	Solyc12g013710.2	mcscan_last_filtered [835]	lower_confidence	Araport11	ITAG4_0	Arabidopsis	Tomato
AT1G03630	Solyc10g006900.3	mcscan_last_filtered [823]	lower_confidence	Araport11	ITAG4_0	Arabidopsis	Tomato
AT1G03630	Vitvi05_01chr12g05860	mcscan_anchors [955], mcscan_last_filtered [955], rbbh [evalue=4.860000000000001e-224/8.009999999999999e-228, norm_bitscore=1.5/1.6, coverage=100.0/100.0, identity=81.1/81.1], orthofinder [OG0008214]	medium_confidence	Araport11	T2T_5_1	Arabidopsis	Grapevine
AT1G03630	Vitvi05_01chr19g04390	mcscan_last_filtered [844]	lower_confidence	Araport11	T2T_5_1	Arabidopsis	Grapevine
AT1G03650	Solyc12g010680.3	mcscan_last_filtered [301], rbbh [evalue=9.54e-72/2.57e-71, norm_bitscore=1.3/1.4, coverage=94.3/96.2, identity=70.0/70.0], orthofinder [OG0008215]	medium_confidence	Araport11	ITAG4_0	Arabidopsis	Tomato
AT1G03650	Vitvi05_01chr12g05730	mcscan_anchors [344], mcscan_last_filtered [344], rbbh [evalue=3.3100000000000003e-79/3.01e-80, norm_bitscore=1.5/1.5, coverage=97.5/98.1, identity=74.4/74.4], orthofinder [OG0008215]	medium_confidence	Araport11	T2T_5_1	Arabidopsis	Grapevine
AT1G03670	Solyc07g061750.4	rbbh [evalue=4.48e-35/1.0900000000000001e-36, norm_bitscore=0.2/0.2, coverage=69.7/76.4, identity=31.1/30.7]	medium_confidence	Araport11	ITAG4_0	Arabidopsis	Tomato
AT1G03670	Vitvi05_01chr12g05480	rbbh [evalue=6.12e-86/3.88e-91, norm_bitscore=0.5/0.4, coverage=87.7/82.0, identity=36.8/36.8]	medium_confidence	Araport11	T2T_5_1	Arabidopsis	Grapevine
AT1G03670	Vitvi05_01chr12g05530	mcscan_anchors [289], mcscan_last_filtered [289]	lower_confidence	Araport11	T2T_5_1	Arabidopsis	Grapevine
AT1G03680	Solyc10g008390.3	mcscan_anchors [182], mcscan_last_filtered [182], orthofinder [OG0000812]	lower_confidence	Araport11	ITAG4_0	Arabidopsis	Tomato
AT1G03680	Solyc12g013810.2	mcscan_last_filtered [213]	lower_confidence	Araport11	ITAG4_0	Arabidopsis	Tomato
AT1G03680	Solyc10g006970.3	mcscan_last_filtered [205]	lower_confidence	Araport11	ITAG4_0	Arabidopsis	Tomato
AT1G03680	Solyc07g063190.3	mcscan_last_filtered [184]	lower_confidence	Araport11	ITAG4_0	Arabidopsis	Tomato
AT1G03680	Vitvi05_01chr12g05340	mcscan_anchors [239], mcscan_last_filtered [239], orthofinder [OG0000812]	lower_confidence	Araport11	T2T_5_1	Arabidopsis	Grapevine
AT1G03680	Vitvi05_01chr19g03890	mcscan_last_filtered [213]	lower_confidence	Araport11	T2T_5_1	Arabidopsis	Grapevine
AT1G03687	Solyc07g054070.4	mcscan_anchors [483], mcscan_last_filtered [483], rbbh [evalue=1.15e-147/3.04e-145, norm_bitscore=1.1/1.1, coverage=85.9/83.5, identity=61.9/61.9], orthofinder [OG0008216]	medium_confidence	Araport11	ITAG4_0	Arabidopsis	Tomato
AT1G03687	Vitvi05_01chr12g05320	mcscan_anchors [618], mcscan_last_filtered [618], rbbh [evalue=2.47e-167/1.88e-167, norm_bitscore=1.2/1.2, coverage=86.6/84.9, identity=69.1/69.1], orthofinder [OG0008216]	medium_confidence	Araport11	T2T_5_1	Arabidopsis	Grapevine
AT1G03700	Solyc02g078250.4	mcscan_last_filtered [133], orthofinder [OG0002889]	lower_confidence	Araport11	ITAG4_0	Arabidopsis	Tomato
AT1G03700	Vitvi05_01chr12g05230	mcscan_anchors [192], mcscan_last_filtered [192], orthofinder [OG0002889]	lower_confidence	Araport11	T2T_5_1	Arabidopsis	Grapevine
AT1G03700	Vitvi05_01chr10g08230	orthofinder [OG0002889]	lower_confidence	Araport11	T2T_5_1	Arabidopsis	Grapevine
AT1G03730	Solyc07g053930.1	mcscan_anchors [168], mcscan_last_filtered [168], orthofinder [OG0001898]	lower_confidence	Araport11	ITAG4_0	Arabidopsis	Tomato
AT1G03730	Solyc10g008310.1	mcscan_anchors [179], mcscan_last_filtered [179]	lower_confidence	Araport11	ITAG4_0	Arabidopsis	Tomato
AT1G03730	Vitvi05_01chr12g04930	mcscan_anchors [173], mcscan_last_filtered [173], rbbh [evalue=2.48e-53/4.05e-53, norm_bitscore=1.0/0.9, coverage=82.1/76.5, identity=65.7/65.7], orthofinder [OG0001898]	medium_confidence	Araport11	T2T_5_1	Arabidopsis	Grapevine
AT1G03740	Solyc07g053910.3	mcscan_anchors [703], mcscan_last_filtered [703]	lower_confidence	Araport11	ITAG4_0	Arabidopsis	Tomato
AT1G03740	Solyc10g008280.3	mcscan_anchors [666], mcscan_last_filtered [666]	lower_confidence	Araport11	ITAG4_0	Arabidopsis	Tomato
AT1G03740	Vitvi05_01chr12g04910	mcscan_anchors [746], mcscan_last_filtered [746]	lower_confidence	Araport11	T2T_5_1	Arabidopsis	Grapevine
AT1G03740	Vitvi05_01chr04g12570	mcscan_last_filtered [617]	lower_confidence	Araport11	T2T_5_1	Arabidopsis	Grapevine
AT1G03740	Vitvi05_01chr05g21620	mcscan_last_filtered [613]	lower_confidence	Araport11	T2T_5_1	Arabidopsis	Grapevine
AT1G03750	Solyc07g053870.4	mcscan_anchors [1350], mcscan_last_filtered [1.35e+03], rbbh [evalue=0.0/0.0, norm_bitscore=1.2/1.2, coverage=99.3/98.1, identity=63.7/63.9], orthofinder [OG0008218]	medium_confidence	Araport11	ITAG4_0	Arabidopsis	Tomato
AT1G03750	Vitvi05_01chr12g04690	mcscan_anchors [1460], mcscan_last_filtered [1.46e+03], rbbh [evalue=0.0/0.0, norm_bitscore=1.3/1.3, coverage=99.5/95.7, identity=67.4/67.3], orthofinder [OG0008218]	medium_confidence	Araport11	T2T_5_1	Arabidopsis	Grapevine
AT1G03760	Solyc07g053860.3	mcscan_anchors [274], mcscan_last_filtered [274], rbbh [evalue=1.06e-63/3.62e-63, norm_bitscore=0.5/0.6, coverage=100.0/100.0, identity=39.7/40.3], orthofinder [OG0008219]	medium_confidence	Araport11	ITAG4_0	Arabidopsis	Tomato
AT1G03760	Vitvi05_01chr12g04680	mcscan_anchors [274], mcscan_last_filtered [274], rbbh [evalue=7.89e-75/7.09e-73, norm_bitscore=0.6/0.6, coverage=100.0/100.0, identity=41.6/41.6], orthofinder [OG0008219]	medium_confidence	Araport11	T2T_5_1	Arabidopsis	Grapevine
AT1G03770	Solyc02g077890.4	mcscan_last_filtered [271], rbbh [evalue=3.94e-59/3.18e-53, norm_bitscore=0.4/0.4, coverage=66.5/69.8, identity=42.0/42.0], orthofinder [OG0001344]	medium_confidence	Araport11	ITAG4_0	Arabidopsis	Tomato
AT1G03770	Solyc07g053800.3	mcscan_anchors [230], mcscan_last_filtered [230], orthofinder [OG0001344]	lower_confidence	Araport11	ITAG4_0	Arabidopsis	Tomato
AT1G03770	Vitvi05_01chr12g04570	mcscan_anchors [463], mcscan_last_filtered [463], orthofinder [OG0001344]	lower_confidence	Araport11	T2T_5_1	Arabidopsis	Grapevine
AT1G03770	Vitvi05_01chr10g08750	mcscan_last_filtered [343], orthofinder [OG0001344]	lower_confidence	Araport11	T2T_5_1	Arabidopsis	Grapevine
AT1G03770	Vitvi05_01chr15g06100	orthofinder [OG0001344]	lower_confidence	Araport11	T2T_5_1	Arabidopsis	Grapevine
AT1G03780	Solyc07g053790.2	mcscan_anchors [906], mcscan_last_filtered [906], rbbh [evalue=1.15e-243/5.3799999999999993e-244, norm_bitscore=0.9/0.9, coverage=93.3/98.0, identity=55.0/55.4], orthofinder [OG0001899]	medium_confidence	Araport11	ITAG4_0	Arabidopsis	Tomato
AT1G03780	Solyc10g008210.3	mcscan_anchors [912], mcscan_last_filtered [912], orthofinder [OG0001899]	lower_confidence	Araport11	ITAG4_0	Arabidopsis	Tomato
AT1G03780	Solyc12g005480.2	mcscan_last_filtered [914], orthofinder [OG0001899]	lower_confidence	Araport11	ITAG4_0	Arabidopsis	Tomato
AT1G03780	Vitvi05_01chr12g04560	mcscan_anchors [1070], mcscan_last_filtered [1.07e+03], rbbh [evalue=5.43e-252/2.1899999999999998e-249, norm_bitscore=0.9/0.9, coverage=93.7/98.8, identity=53.8/53.8], orthofinder [OG0001899]	medium_confidence	Araport11	T2T_5_1	Arabidopsis	Grapevine
AT1G03790	Solyc07g053750.1	rev_lifton_aegis [11], mcscan_anchors [265], mcscan_last_filtered [265], rbbh [evalue=4.53e-93/2.88e-97, norm_bitscore=0.7/0.7, coverage=82.2/82.1, identity=48.9/48.3], orthofinder [OG0004815]	high_confidence	Araport11	ITAG4_0	Arabidopsis	Tomato
AT1G03790	Vitvi05_01chr12g04540	rev_lifton_aegis [10], mcscan_anchors [272], mcscan_last_filtered [272], rbbh [evalue=6.4e-95/3e-98, norm_bitscore=0.7/0.8, coverage=97.7/95.6, identity=46.9/46.9], orthofinder [OG0004815]	high_confidence	Araport11	T2T_5_1	Arabidopsis	Grapevine
AT1G03800	Solyc07g053740.1	mcscan_anchors [164], mcscan_last_filtered [164]	lower_confidence	Araport11	ITAG4_0	Arabidopsis	Tomato
AT1G03800	Solyc10g009110.1	mcscan_last_filtered [145]	lower_confidence	Araport11	ITAG4_0	Arabidopsis	Tomato
AT1G03800	Solyc03g006320.1	mcscan_last_filtered [116]	lower_confidence	Araport11	ITAG4_0	Arabidopsis	Tomato
AT1G03800	Vitvi05_01chr12g04460	mcscan_anchors [145], mcscan_last_filtered [145]	lower_confidence	Araport11	T2T_5_1	Arabidopsis	Grapevine
AT1G03800	Vitvi05_01chr10g08830	mcscan_last_filtered [156]	lower_confidence	Araport11	T2T_5_1	Arabidopsis	Grapevine
AT1G03800	Vitvi05_01chr07g00340	mcscan_last_filtered [141]	lower_confidence	Araport11	T2T_5_1	Arabidopsis	Grapevine
AT1G03800	Vitvi05_01chr14g09200	mcscan_last_filtered [120]	lower_confidence	Araport11	T2T_5_1	Arabidopsis	Grapevine
AT1G03800	Vitvi05_01chr19g09150	mcscan_last_filtered [113]	lower_confidence	Araport11	T2T_5_1	Arabidopsis	Grapevine
AT1G03810	Solyc07g053690.3	mcscan_anchors [208], mcscan_last_filtered [208]	lower_confidence	Araport11	ITAG4_0	Arabidopsis	Tomato
AT1G03810	Solyc10g008190.3	mcscan_anchors [219], mcscan_last_filtered [219]	lower_confidence	Araport11	ITAG4_0	Arabidopsis	Tomato
AT1G03810	Solyc02g077740.3	mcscan_last_filtered [189]	lower_confidence	Araport11	ITAG4_0	Arabidopsis	Tomato
AT1G03810	Vitvi05_01chr12g04370	mcscan_anchors [213], mcscan_last_filtered [213]	lower_confidence	Araport11	T2T_5_1	Arabidopsis	Grapevine
AT1G03810	Vitvi05_01chr18g23820	mcscan_last_filtered [195]	lower_confidence	Araport11	T2T_5_1	Arabidopsis	Grapevine
AT1G03810	Vitvi05_01chr18g36440	mcscan_last_filtered [167]	lower_confidence	Araport11	T2T_5_1	Arabidopsis	Grapevine
AT1G03810	Vitvi05_01chr05g03050	mcscan_last_filtered [165]	lower_confidence	Araport11	T2T_5_1	Arabidopsis	Grapevine
AT1G03820	Solyc07g053640.1	mcscan_anchors [61], mcscan_last_filtered [61.3]	lower_confidence	Araport11	ITAG4_0	Arabidopsis	Tomato
AT1G03820	Solyc02g077710.1	mcscan_last_filtered [47.2]	lower_confidence	Araport11	ITAG4_0	Arabidopsis	Tomato
AT1G03820	Vitvi05_01chr12g04320	mcscan_anchors [64], mcscan_last_filtered [64.1]	lower_confidence	Araport11	T2T_5_1	Arabidopsis	Grapevine
AT1G03840	Solyc07g053570.4	rev_lifton_aegis [10], mcscan_anchors [447], mcscan_last_filtered [447], rbbh [evalue=6.44e-148/7.959999999999999e-146, norm_bitscore=0.9/0.8, coverage=93.7/96.8, identity=52.7/52.7], orthofinder [OG0004816]	high_confidence	Araport11	ITAG4_0	Arabidopsis	Tomato
AT1G03840	Solyc03g121660.3	mcscan_last_filtered [451]	lower_confidence	Araport11	ITAG4_0	Arabidopsis	Tomato
AT1G03840	Solyc09g065670.3	mcscan_last_filtered [438]	lower_confidence	Araport11	ITAG4_0	Arabidopsis	Tomato
AT1G03840	Solyc06g062670.3	mcscan_last_filtered [419]	lower_confidence	Araport11	ITAG4_0	Arabidopsis	Tomato
AT1G03840	Solyc09g074780.3	mcscan_last_filtered [417]	lower_confidence	Araport11	ITAG4_0	Arabidopsis	Tomato
AT1G03840	Solyc09g007550.3	mcscan_last_filtered [413]	lower_confidence	Araport11	ITAG4_0	Arabidopsis	Tomato
AT1G03840	Solyc08g063040.4	mcscan_last_filtered [412]	lower_confidence	Araport11	ITAG4_0	Arabidopsis	Tomato
AT1G03840	Solyc10g084180.2	mcscan_last_filtered [405]	lower_confidence	Araport11	ITAG4_0	Arabidopsis	Tomato
AT1G03840	Solyc06g075250.3	mcscan_last_filtered [404]	lower_confidence	Araport11	ITAG4_0	Arabidopsis	Tomato
AT1G03840	Solyc01g099340.3	mcscan_last_filtered [399]	lower_confidence	Araport11	ITAG4_0	Arabidopsis	Tomato
AT1G03840	Solyc04g080130.3	mcscan_last_filtered [391]	lower_confidence	Araport11	ITAG4_0	Arabidopsis	Tomato
AT1G03840	Solyc02g085580.4	mcscan_last_filtered [378]	lower_confidence	Araport11	ITAG4_0	Arabidopsis	Tomato
AT1G03840	Solyc02g062940.3	mcscan_last_filtered [376]	lower_confidence	Araport11	ITAG4_0	Arabidopsis	Tomato
AT1G03840	Solyc04g008500.4	mcscan_last_filtered [355]	lower_confidence	Araport11	ITAG4_0	Arabidopsis	Tomato
AT1G03840	Solyc11g069240.2	mcscan_last_filtered [339]	lower_confidence	Araport11	ITAG4_0	Arabidopsis	Tomato
AT1G03840	Vitvi05_01chr12g04180	rev_lifton_aegis [10], mcscan_anchors [470], mcscan_last_filtered [470], rbbh [evalue=3.23e-151/2.34e-153, norm_bitscore=0.9/1.0, coverage=93.1/95.2, identity=52.6/54.2], orthofinder [OG0004816]	high_confidence	Araport11	T2T_5_1	Arabidopsis	Grapevine
AT1G03840	Vitvi05_01chr07g01230	mcscan_last_filtered [455]	lower_confidence	Araport11	T2T_5_1	Arabidopsis	Grapevine
AT1G03840	Vitvi05_01chr06g04640	mcscan_last_filtered [436]	lower_confidence	Araport11	T2T_5_1	Arabidopsis	Grapevine
AT1G03840	Vitvi05_01chr09g02720	mcscan_last_filtered [436]	lower_confidence	Araport11	T2T_5_1	Arabidopsis	Grapevine
AT1G03840	Vitvi05_01chr08g11590	mcscan_last_filtered [432]	lower_confidence	Araport11	T2T_5_1	Arabidopsis	Grapevine
AT1G03840	Vitvi05_01chr18g13990	mcscan_last_filtered [423]	lower_confidence	Araport11	T2T_5_1	Arabidopsis	Grapevine
AT1G03840	Vitvi05_01chr14g02900	mcscan_last_filtered [421]	lower_confidence	Araport11	T2T_5_1	Arabidopsis	Grapevine
AT1G03840	Vitvi05_01chr04g01270	mcscan_last_filtered [409]	lower_confidence	Araport11	T2T_5_1	Arabidopsis	Grapevine
AT1G03840	Vitvi05_01chr01g20420	mcscan_last_filtered [405]	lower_confidence	Araport11	T2T_5_1	Arabidopsis	Grapevine
AT1G03840	Vitvi05_01chr07g04390	mcscan_last_filtered [395]	lower_confidence	Araport11	T2T_5_1	Arabidopsis	Grapevine
AT1G03840	Vitvi05_01chr09g22040	mcscan_last_filtered [368]	lower_confidence	Araport11	T2T_5_1	Arabidopsis	Grapevine
AT1G03850	Solyc10g008150.1	mcscan_anchors [67], mcscan_last_filtered [67.9]	lower_confidence	Araport11	ITAG4_0	Arabidopsis	Tomato
AT1G03860	Solyc10g008140.3	mcscan_anchors [712], mcscan_last_filtered [712]	lower_confidence	Araport11	ITAG4_0	Arabidopsis	Tomato
AT1G03860	Solyc12g005500.3	mcscan_last_filtered [576]	lower_confidence	Araport11	ITAG4_0	Arabidopsis	Tomato
AT1G03860	Vitvi05_01chr15g15150	mcscan_last_filtered [709]	lower_confidence	Araport11	T2T_5_1	Arabidopsis	Grapevine
AT1G03860	Vitvi05_01chr19g22410	mcscan_last_filtered [694]	lower_confidence	Araport11	T2T_5_1	Arabidopsis	Grapevine
AT1G03870	Solyc07g053540.1	rev_lifton_aegis [10], mcscan_anchors [164], mcscan_last_filtered [164], rbbh [evalue=8.21e-60/6.33e-59, norm_bitscore=0.8/0.8, coverage=85.9/94.0, identity=48.8/47.7], orthofinder [OG0001900]	high_confidence	Araport11	ITAG4_0	Arabidopsis	Tomato
AT1G03870	Solyc07g053530.1	orthofinder [OG0001900]	lower_confidence	Araport11	ITAG4_0	Arabidopsis	Tomato
AT1G03870	Vitvi05_01chr12g04140	rev_lifton_aegis [11 (copies)], mcscan_anchors [228], mcscan_last_filtered [228], rbbh [evalue=1.65e-75/8.17e-74, norm_bitscore=0.9/0.9, coverage=85.1/82.9, identity=57.0/57.4], orthofinder [OG0001900]	high_confidence	Araport11	T2T_5_1	Arabidopsis	Grapevine
AT1G03880	Solyc09g025210.3	mcscan_anchors [238], mcscan_last_filtered [238], orthofinder [OG0000661]	lower_confidence	Araport11	ITAG4_0	Arabidopsis	Tomato
AT1G03880	Solyc03g005580.2	orthofinder [OG0000661]	lower_confidence	Araport11	ITAG4_0	Arabidopsis	Tomato
AT1G03880	Solyc09g090150.4	orthofinder [OG0000661]	lower_confidence	Araport11	ITAG4_0	Arabidopsis	Tomato
AT1G03880	Vitvi05_01chr07g09130	orthofinder [OG0000661]	lower_confidence	Araport11	T2T_5_1	Arabidopsis	Grapevine
AT1G03880	Vitvi05_01chr07g09140	orthofinder [OG0000661]	lower_confidence	Araport11	T2T_5_1	Arabidopsis	Grapevine
AT1G03880	Vitvi05_01chr07g09150	orthofinder [OG0000661]	lower_confidence	Araport11	T2T_5_1	Arabidopsis	Grapevine
AT1G03890	Solyc09g025210.3	orthofinder [OG0000661]	lower_confidence	Araport11	ITAG4_0	Arabidopsis	Tomato
AT1G03890	Solyc03g005580.2	orthofinder [OG0000661]	lower_confidence	Araport11	ITAG4_0	Arabidopsis	Tomato
AT1G03890	Solyc09g090150.4	orthofinder [OG0000661]	lower_confidence	Araport11	ITAG4_0	Arabidopsis	Tomato
AT1G03890	Vitvi05_01chr07g09130	orthofinder [OG0000661]	lower_confidence	Araport11	T2T_5_1	Arabidopsis	Grapevine
AT1G03890	Vitvi05_01chr07g09140	orthofinder [OG0000661]	lower_confidence	Araport11	T2T_5_1	Arabidopsis	Grapevine
AT1G03890	Vitvi05_01chr07g09150	orthofinder [OG0000661]	lower_confidence	Araport11	T2T_5_1	Arabidopsis	Grapevine
AT1G03900	Solyc06g008340.4	mcscan_anchors [529], mcscan_last_filtered [529], rbbh [evalue=2.24e-129/1.36e-130, norm_bitscore=1.3/1.3, coverage=100.0/96.5, identity=71.0/71.0], orthofinder [OG0008220]	medium_confidence	Araport11	ITAG4_0	Arabidopsis	Tomato
AT1G03900	Vitvi05_01chr07g09460	mcscan_anchors [559], mcscan_last_filtered [559], rbbh [evalue=2.11e-125/2.4e-127, norm_bitscore=1.3/1.3, coverage=100.0/100.0, identity=70.2/70.2], orthofinder [OG0008220]	medium_confidence	Araport11	T2T_5_1	Arabidopsis	Grapevine
AT1G03905	Solyc09g066470.4	mcscan_anchors [570], mcscan_last_filtered [570], rbbh [evalue=8.050000000000001e-156/9.32e-157, norm_bitscore=1.5/1.5, coverage=95.9/99.7, identity=76.2/75.6], orthofinder [OG0004817]	medium_confidence	Araport11	ITAG4_0	Arabidopsis	Tomato
AT1G03905	Vitvi05_01chr07g09490	mcscan_anchors [647], mcscan_last_filtered [647], rbbh [evalue=2.2e-165/6.130000000000001e-166, norm_bitscore=1.6/1.5, coverage=97.9/92.6, identity=78.6/78.6], orthofinder [OG0004817]	medium_confidence	Araport11	T2T_5_1	Arabidopsis	Grapevine
AT1G03910	Solyc10g085410.3	mcscan_last_filtered [748], rbbh [evalue=2.9500000000000004e-281/1.9000000000000002e-281, norm_bitscore=1.1/1.2, coverage=88.1/86.5, identity=66.0/66.1], orthofinder [OG0004818]	medium_confidence	Araport11	ITAG4_0	Arabidopsis	Tomato
AT1G03910	Vitvi05_01chr08g18870	rec_liftoff_aegis [7/7], rev_lifton_aegis [11], mcscan_last_filtered [977], rbbh [evalue=1.82e-316/2.03e-315, norm_bitscore=1.2/1.3, coverage=88.6/89.2, identity=71.3/71.3], orthofinder [OG0004818]	high_confidence	Araport11	T2T_5_1	Arabidopsis	Grapevine
AT1G03920	Solyc09g066460.4	mcscan_anchors [1110], mcscan_last_filtered [1.11e+03], rbbh [evalue=3.43e-300/4.8799999999999994e-297, norm_bitscore=1.4/1.5, coverage=95.8/99.6, identity=75.6/75.0], orthofinder [OG0004819]	medium_confidence	Araport11	ITAG4_0	Arabidopsis	Tomato
AT1G03920	Solyc06g008330.2	mcscan_anchors [1090], mcscan_last_filtered [1.09e+03], orthofinder [OG0004819]	lower_confidence	Araport11	ITAG4_0	Arabidopsis	Tomato
AT1G03920	Solyc09g090200.4	mcscan_last_filtered [897]	lower_confidence	Araport11	ITAG4_0	Arabidopsis	Tomato
AT1G03920	Vitvi05_01chr07g09500	mcscan_anchors [1110], mcscan_last_filtered [1.11e+03], rbbh [evalue=2.29e-298/3.8699999999999996e-297, norm_bitscore=1.4/1.5, coverage=98.2/98.2, identity=74.3/74.3], orthofinder [OG0004819]	medium_confidence	Araport11	T2T_5_1	Arabidopsis	Grapevine
AT1G03920	Vitvi05_01chr05g11280	mcscan_last_filtered [1.11e+03]	lower_confidence	Araport11	T2T_5_1	Arabidopsis	Grapevine
AT1G03920	Vitvi05_01chr10g17780	mcscan_last_filtered [957]	lower_confidence	Araport11	T2T_5_1	Arabidopsis	Grapevine
AT1G03930	Solyc06g008320.4	mcscan_anchors [894], mcscan_last_filtered [894]	lower_confidence	Araport11	ITAG4_0	Arabidopsis	Tomato
AT1G03930	Solyc06g083830.4	mcscan_anchors [906], mcscan_last_filtered [906]	lower_confidence	Araport11	ITAG4_0	Arabidopsis	Tomato
AT1G03930	Solyc09g090250.4	mcscan_last_filtered [908]	lower_confidence	Araport11	ITAG4_0	Arabidopsis	Tomato
AT1G03930	Solyc06g053560.4	mcscan_last_filtered [843]	lower_confidence	Araport11	ITAG4_0	Arabidopsis	Tomato
AT1G03930	Solyc06g062790.3	mcscan_last_filtered [715]	lower_confidence	Araport11	ITAG4_0	Arabidopsis	Tomato
AT1G03930	Vitvi05_01chr07g09540	mcscan_anchors [928], mcscan_last_filtered [928]	lower_confidence	Araport11	T2T_5_1	Arabidopsis	Grapevine
AT1G03930	Vitvi05_01chr05g11270	mcscan_last_filtered [968]	lower_confidence	Araport11	T2T_5_1	Arabidopsis	Grapevine
AT1G03940	Solyc10g008665.1	mcscan_last_filtered [50]	lower_confidence	Araport11	ITAG4_0	Arabidopsis	Tomato
AT1G03940	Solyc10g008680.3	mcscan_last_filtered [48.6]	lower_confidence	Araport11	ITAG4_0	Arabidopsis	Tomato
AT1G03940	Vitvi05_01chr12g09870	mcscan_last_filtered [73.1], rbbh [evalue=7.11e-95/1.83e-95, norm_bitscore=0.6/0.6, coverage=97.0/99.6, identity=35.5/35.1]	medium_confidence	Araport11	T2T_5_1	Arabidopsis	Grapevine
AT1G03940	Vitvi05_01chr13g26800	mcscan_last_filtered [85.1]	lower_confidence	Araport11	T2T_5_1	Arabidopsis	Grapevine
AT1G03940	Vitvi05_01chr12g09850	mcscan_last_filtered [69.3]	lower_confidence	Araport11	T2T_5_1	Arabidopsis	Grapevine
AT1G03950	Solyc02g069680.3	mcscan_last_filtered [416]	lower_confidence	Araport11	ITAG4_0	Arabidopsis	Tomato
AT1G03950	Vitvi05_01chr07g09550	mcscan_anchors [579], mcscan_last_filtered [579], rbbh [evalue=8.429999999999999e-89/3.15e-89, norm_bitscore=1.2/1.2, coverage=99.5/98.6, identity=82.4/82.4], orthofinder [OG0015137]	medium_confidence	Araport11	T2T_5_1	Arabidopsis	Grapevine
AT1G03950	Vitvi05_01chr10g18740	mcscan_last_filtered [408]	lower_confidence	Araport11	T2T_5_1	Arabidopsis	Grapevine
AT1G03960	Solyc04g010070.4	mcscan_last_filtered [1.1e+03]	lower_confidence	Araport11	ITAG4_0	Arabidopsis	Tomato
AT1G03960	Solyc05g054980.3	mcscan_last_filtered [997]	lower_confidence	Araport11	ITAG4_0	Arabidopsis	Tomato
AT1G03960	Vitvi05_01chr07g09560	mcscan_anchors [1160], mcscan_last_filtered [1.16e+03]	lower_confidence	Araport11	T2T_5_1	Arabidopsis	Grapevine
AT1G03960	Vitvi05_01chr14g10930	mcscan_last_filtered [1.13e+03]	lower_confidence	Araport11	T2T_5_1	Arabidopsis	Grapevine
AT1G03970	Solyc04g071510.3	mcscan_last_filtered [165], rbbh [evalue=1.49e-40/3.58e-43, norm_bitscore=0.5/0.5, coverage=69.0/64.7, identity=52.9/52.4], orthofinder [OG0004820]	medium_confidence	Araport11	ITAG4_0	Arabidopsis	Tomato
AT1G03970	Solyc01g104650.3	mcscan_last_filtered [157]	lower_confidence	Araport11	ITAG4_0	Arabidopsis	Tomato
AT1G03970	Vitvi05_01chr18g24480	mcscan_last_filtered [167], orthofinder [OG0004820]	lower_confidence	Araport11	T2T_5_1	Arabidopsis	Grapevine
AT1G03970	Vitvi05_01chr12g16010	mcscan_last_filtered [140]	lower_confidence	Araport11	T2T_5_1	Arabidopsis	Grapevine
AT1G03980	Solyc09g072620.4	mcscan_anchors [637], mcscan_last_filtered [637], orthofinder [OG0004821]	lower_confidence	Araport11	ITAG4_0	Arabidopsis	Tomato
AT1G03980	Vitvi05_01chr07g09680	mcscan_anchors [731], mcscan_last_filtered [731], orthofinder [OG0004821]	lower_confidence	Araport11	T2T_5_1	Arabidopsis	Grapevine
AT1G03982	Solyc09g072640.3	mcscan_anchors [93], mcscan_last_filtered [93.4]	lower_confidence	Araport11	ITAG4_0	Arabidopsis	Tomato
AT1G03982	Vitvi05_01chr05g20420	mcscan_last_filtered [59.3]	lower_confidence	Araport11	T2T_5_1	Arabidopsis	Grapevine
AT1G03990	Solyc09g072610.3	mcscan_anchors [715], mcscan_last_filtered [715]	lower_confidence	Araport11	ITAG4_0	Arabidopsis	Tomato
AT1G03990	Solyc09g090350.3	mcscan_last_filtered [700]	lower_confidence	Araport11	ITAG4_0	Arabidopsis	Tomato
AT1G03990	Vitvi05_01chr07g09710	mcscan_anchors [914], mcscan_last_filtered [914]	lower_confidence	Araport11	T2T_5_1	Arabidopsis	Grapevine
AT1G03990	Vitvi05_01chr05g11580	mcscan_last_filtered [801]	lower_confidence	Araport11	T2T_5_1	Arabidopsis	Grapevine
AT1G04000	Vitvi05_01chr07g09740	mcscan_anchors [77], mcscan_last_filtered [77.2], orthofinder [OG0008222]	lower_confidence	Araport11	T2T_5_1	Arabidopsis	Grapevine
AT1G04000	Vitvi05_01chr05g11660	mcscan_last_filtered [106]	lower_confidence	Araport11	T2T_5_1	Arabidopsis	Grapevine
AT1G04010	Solyc09g072710.4	mcscan_anchors [1010], mcscan_last_filtered [1.01e+03], rbbh [evalue=0.0/0.0, norm_bitscore=1.5/1.6, coverage=97.8/96.1, identity=70.3/71.8], orthofinder [OG0008223]	medium_confidence	Araport11	ITAG4_0	Arabidopsis	Tomato
AT1G04010	Vitvi05_01chr07g09930	mcscan_anchors [1550], mcscan_last_filtered [1.55e+03], rbbh [evalue=0.0/0.0, norm_bitscore=1.7/1.7, coverage=97.8/95.9, identity=77.3/79.1], orthofinder [OG0008223]	medium_confidence	Araport11	T2T_5_1	Arabidopsis	Grapevine
AT1G04020	Solyc06g008210.4	mcscan_anchors [350], mcscan_last_filtered [350], rbbh [evalue=7.01e-159/7.910000000000001e-164, norm_bitscore=0.7/0.7, coverage=98.3/94.8, identity=40.5/40.5], orthofinder [OG0001345]	medium_confidence	Araport11	ITAG4_0	Arabidopsis	Tomato
AT1G04020	Solyc09g066080.3	mcscan_last_filtered [326], orthofinder [OG0001345]	lower_confidence	Araport11	ITAG4_0	Arabidopsis	Tomato
AT1G04020	Solyc05g016230.3	mcscan_last_filtered [322], orthofinder [OG0001345]	lower_confidence	Araport11	ITAG4_0	Arabidopsis	Tomato
AT1G04020	Solyc12g041980.3	orthofinder [OG0001345]	lower_confidence	Araport11	ITAG4_0	Arabidopsis	Tomato
AT1G04020	Solyc12g042000.3	orthofinder [OG0001345]	lower_confidence	Araport11	ITAG4_0	Arabidopsis	Tomato
AT1G04020	Vitvi05_01chr07g09980	mcscan_anchors [365], mcscan_last_filtered [365], rbbh [evalue=7.219999999999999e-126/8.17e-127, norm_bitscore=0.5/0.9, coverage=53.1/90.0, identity=48.1/48.1], orthofinder [OG0001345]	medium_confidence	Araport11	T2T_5_1	Arabidopsis	Grapevine
AT1G04030	Solyc09g072800.3	mcscan_anchors [210], mcscan_last_filtered [210], rbbh [evalue=2.33e-61/1.4999999999999998e-67, norm_bitscore=0.5/0.5, coverage=98.6/97.5, identity=38.8/38.9], orthofinder [OG0002891]	medium_confidence	Araport11	ITAG4_0	Arabidopsis	Tomato
AT1G04030	Vitvi05_01chr07g10090	rev_lifton_aegis [10], mcscan_anchors [292], mcscan_last_filtered [292], rbbh [evalue=6.64e-66/3.8799999999999996e-69, norm_bitscore=0.5/0.5, coverage=85.7/86.0, identity=46.6/46.6], orthofinder [OG0002891]	high_confidence	Araport11	T2T_5_1	Arabidopsis	Grapevine
AT1G04030	Vitvi05_01chr14g11570	orthofinder [OG0002891]	lower_confidence	Araport11	T2T_5_1	Arabidopsis	Grapevine
AT1G04040	Solyc09g090600.3	mcscan_last_filtered [295], rbbh [evalue=4.4000000000000004e-96/2.44e-97, norm_bitscore=1.0/1.1, coverage=92.3/92.2, identity=54.2/54.2], orthofinder [OG0004822]	medium_confidence	Araport11	ITAG4_0	Arabidopsis	Tomato
AT1G04040	Vitvi05_01chr07g10240	mcscan_anchors [340], mcscan_last_filtered [340], orthofinder [OG0004822]	lower_confidence	Araport11	T2T_5_1	Arabidopsis	Grapevine
AT1G04050	Solyc06g083760.3	mcscan_anchors [433], mcscan_last_filtered [433]	lower_confidence	Araport11	ITAG4_0	Arabidopsis	Tomato
AT1G04050	Solyc09g072890.2	mcscan_anchors [358], mcscan_last_filtered [358]	lower_confidence	Araport11	ITAG4_0	Arabidopsis	Tomato
AT1G04050	Solyc09g090630.3	mcscan_last_filtered [365]	lower_confidence	Araport11	ITAG4_0	Arabidopsis	Tomato
AT1G04050	Vitvi05_01chr07g10300	mcscan_anchors [408], mcscan_last_filtered [408]	lower_confidence	Araport11	T2T_5_1	Arabidopsis	Grapevine
AT1G04050	Vitvi05_01chr05g12090	mcscan_last_filtered [404]	lower_confidence	Araport11	T2T_5_1	Arabidopsis	Grapevine
AT1G04070	Solyc03g005700.1	mcscan_last_filtered [98.9]	lower_confidence	Araport11	ITAG4_0	Arabidopsis	Tomato
AT1G04070	Solyc06g008120.1	orthofinder [OG0004823]	lower_confidence	Araport11	ITAG4_0	Arabidopsis	Tomato
AT1G04070	Vitvi05_01chr07g10340	mcscan_anchors [115], mcscan_last_filtered [115], orthofinder [OG0004823]	lower_confidence	Araport11	T2T_5_1	Arabidopsis	Grapevine
AT1G04080	Vitvi05_01chr07g10420	mcscan_anchors [714], mcscan_last_filtered [714], rbbh [evalue=9.72e-290/1.3300000000000001e-291, norm_bitscore=1.0/0.8, coverage=84.6/64.0, identity=63.2/63.2], orthofinder [OG0015140]	medium_confidence	Araport11	T2T_5_1	Arabidopsis	Grapevine
AT1G04090	Solyc09g064540.3	mcscan_anchors [745], mcscan_last_filtered [745], rbbh [evalue=4.59e-257/4.0299999999999996e-260, norm_bitscore=1.2/1.3, coverage=99.7/99.6, identity=60.2/60.2], orthofinder [OG0004824]	medium_confidence	Araport11	ITAG4_0	Arabidopsis	Tomato
AT1G04090	Solyc05g055910.4	mcscan_last_filtered [524]	lower_confidence	Araport11	ITAG4_0	Arabidopsis	Tomato
AT1G04090	Vitvi05_01chr07g10500	mcscan_anchors [762], mcscan_last_filtered [762], orthofinder [OG0004824]	lower_confidence	Araport11	T2T_5_1	Arabidopsis	Grapevine
AT1G04100	Solyc09g064530.3	mcscan_anchors [170], mcscan_last_filtered [170]	lower_confidence	Araport11	ITAG4_0	Arabidopsis	Tomato
AT1G04110	Solyc08g007660.2	rev_lifton_aegis [7]	high_confidence	Araport11	ITAG4_0	Arabidopsis	Tomato
AT1G04110	Solyc09g064490.3	mcscan_anchors [1210], mcscan_last_filtered [1.21e+03], rbbh [evalue=0.0/0.0, norm_bitscore=1.3/1.3, coverage=98.5/91.5, identity=67.5/67.5], orthofinder [OG0004825]	medium_confidence	Araport11	ITAG4_0	Arabidopsis	Tomato
AT1G04110	Solyc06g083720.2	mcscan_anchors [1220], mcscan_last_filtered [1.22e+03], orthofinder [OG0004825]	lower_confidence	Araport11	ITAG4_0	Arabidopsis	Tomato
AT1G04110	Vitvi05_01chr02g05960	rev_lifton_aegis [10]	high_confidence	Araport11	T2T_5_1	Arabidopsis	Grapevine
AT1G04110	Vitvi05_01chr07g10590	mcscan_anchors [1450], mcscan_last_filtered [1.45e+03], rbbh [evalue=0.0/0.0, norm_bitscore=1.4/1.4, coverage=99.4/96.3, identity=69.3/70.8], orthofinder [OG0004825]	medium_confidence	Araport11	T2T_5_1	Arabidopsis	Grapevine
AT1G04120	Solyc09g064440.4	mcscan_anchors [3290], mcscan_last_filtered [3.29e+03], rbbh [evalue=0.0/0.0, norm_bitscore=1.5/1.5, coverage=99.3/98.4, identity=79.3/79.3], orthofinder [OG0008224]	medium_confidence	Araport11	ITAG4_0	Arabidopsis	Tomato
AT1G04120	Vitvi05_01chr07g10640	rec_liftoff_aegis [6/6], rev_lifton_aegis [10], mcscan_anchors [3550], mcscan_last_filtered [3.55e+03], rbbh [evalue=0.0/0.0, norm_bitscore=1.5/1.5, coverage=99.1/98.1, identity=80.5/80.5], orthofinder [OG0008224]	high_confidence	Araport11	T2T_5_1	Arabidopsis	Grapevine
AT1G04130	Solyc09g064380.3	mcscan_anchors [397], mcscan_last_filtered [397], rbbh [evalue=1.3000000000000001e-105/4.42e-106, norm_bitscore=0.9/1.2, coverage=65.9/92.6, identity=66.0/66.0], orthofinder [OG0008225]	medium_confidence	Araport11	ITAG4_0	Arabidopsis	Tomato
AT1G04130	Vitvi05_01chr07g10850	mcscan_anchors [589], mcscan_last_filtered [589], rbbh [evalue=1.55e-168/2.14e-171, norm_bitscore=1.3/1.3, coverage=100.0/100.0, identity=64.1/64.1], orthofinder [OG0008225]	medium_confidence	Araport11	T2T_5_1	Arabidopsis	Grapevine
AT1G04140	Solyc09g091020.3	mcscan_last_filtered [490], rbbh [evalue=3.61e-253/1.2599999999999998e-250, norm_bitscore=0.9/0.9, coverage=95.2/93.3, identity=53.7/53.7], orthofinder [OG0001901]	medium_confidence	Araport11	ITAG4_0	Arabidopsis	Tomato
AT1G04140	Solyc05g053130.3	mcscan_last_filtered [462], orthofinder [OG0001901]	lower_confidence	Araport11	ITAG4_0	Arabidopsis	Tomato
AT1G04140	Vitvi05_01chr07g10880	mcscan_anchors [1270], mcscan_last_filtered [1.27e+03], rbbh [evalue=5.29e-293/8.409999999999999e-298, norm_bitscore=1.0/1.0, coverage=95.8/95.7, identity=58.0/57.9], orthofinder [OG0001901]	medium_confidence	Araport11	T2T_5_1	Arabidopsis	Grapevine
AT1G04140	Vitvi05_01chr05g12850	orthofinder [OG0001901]	lower_confidence	Araport11	T2T_5_1	Arabidopsis	Grapevine
AT1G04150	Solyc09g064230.3	mcscan_anchors [1180], mcscan_last_filtered [1.18e+03], rbbh [evalue=0.0/0.0, norm_bitscore=1.2/1.2, coverage=99.2/99.7, identity=62.1/62.1], orthofinder [OG0008226]	medium_confidence	Araport11	ITAG4_0	Arabidopsis	Tomato
AT1G04150	Vitvi05_01chr07g11020	rev_lifton_aegis [11], mcscan_anchors [1500], mcscan_last_filtered [1.5e+03], rbbh [evalue=0.0/0.0, norm_bitscore=1.3/1.3, coverage=99.3/99.5, identity=67.1/67.1], orthofinder [OG0008226]	high_confidence	Araport11	T2T_5_1	Arabidopsis	Grapevine
AT1G04160	Solyc06g008090.3	mcscan_anchors [3030], mcscan_last_filtered [3.03e+03], orthofinder [OG0001902]	lower_confidence	Araport11	ITAG4_0	Arabidopsis	Tomato
AT1G04160	Solyc09g064200.4	mcscan_anchors [3240], mcscan_last_filtered [3.24e+03], orthofinder [OG0001902]	lower_confidence	Araport11	ITAG4_0	Arabidopsis	Tomato
AT1G04160	Vitvi05_01chr07g11040	mcscan_anchors [3460], mcscan_last_filtered [3.46e+03], rbbh [evalue=0.0/0.0, norm_bitscore=1.4/1.3, coverage=99.9/99.8, identity=75.5/75.5], orthofinder [OG0001902]	medium_confidence	Araport11	T2T_5_1	Arabidopsis	Grapevine
AT1G04160	Vitvi05_01chr12g18190	orthofinder [OG0001902]	lower_confidence	Araport11	T2T_5_1	Arabidopsis	Grapevine
AT1G04170	Solyc01g066690.3	mcscan_last_filtered [1.16e+03], rbbh [evalue=1.6399999999999999e-304/1.03e-305, norm_bitscore=1.8/1.6, coverage=100.0/92.3, identity=88.6/88.6]	medium_confidence	Araport11	ITAG4_0	Arabidopsis	Tomato
AT1G04170	Solyc05g054310.4	mcscan_last_filtered [1.16e+03]	lower_confidence	Araport11	ITAG4_0	Arabidopsis	Tomato
AT1G04170	Solyc12g099470.2	mcscan_last_filtered [1.16e+03], orthofinder [OG0004826]	lower_confidence	Araport11	ITAG4_0	Arabidopsis	Tomato
AT1G04170	Vitvi05_01chr10g23080	mcscan_last_filtered [1.2e+03], rbbh [evalue=1.67e-312/4.54e-315, norm_bitscore=1.8/1.8, coverage=100.0/100.0, identity=90.3/90.3], orthofinder [OG0004826]	medium_confidence	Araport11	T2T_5_1	Arabidopsis	Grapevine
AT1G04170	Vitvi05_01chr13g10600	mcscan_last_filtered [1.18e+03], orthofinder [OG0004826]	lower_confidence	Araport11	T2T_5_1	Arabidopsis	Grapevine
AT1G04180	Solyc09g064160.3	rev_lifton_aegis [10], mcscan_anchors [752], mcscan_last_filtered [752], orthofinder [OG0001346]	high_confidence	Araport11	ITAG4_0	Arabidopsis	Tomato
AT1G04180	Solyc06g008050.4	mcscan_anchors [724], mcscan_last_filtered [724], orthofinder [OG0001346]	lower_confidence	Araport11	ITAG4_0	Arabidopsis	Tomato
AT1G04180	Solyc06g083700.4	mcscan_anchors [782], mcscan_last_filtered [782], orthofinder [OG0001346]	lower_confidence	Araport11	ITAG4_0	Arabidopsis	Tomato
AT1G04180	Vitvi05_01chr07g11060	mcscan_anchors [690], mcscan_last_filtered [690], orthofinder [OG0001346]	lower_confidence	Araport11	T2T_5_1	Arabidopsis	Grapevine
AT1G04180	Vitvi05_01chr05g13390	mcscan_last_filtered [619]	lower_confidence	Araport11	T2T_5_1	Arabidopsis	Grapevine
AT1G04190	Solyc09g082540.3	mcscan_last_filtered [706], rbbh [evalue=1.69e-144/6.76e-146, norm_bitscore=1.2/1.3, coverage=94.5/97.5, identity=68.2/68.2], orthofinder [OG0008227]	medium_confidence	Araport11	ITAG4_0	Arabidopsis	Tomato
AT1G04190	Vitvi05_01chr05g08130	mcscan_last_filtered [732], rbbh [evalue=2.14e-147/1.96e-148, norm_bitscore=1.3/1.3, coverage=98.5/98.2, identity=67.7/67.7], orthofinder [OG0008227]	medium_confidence	Araport11	T2T_5_1	Arabidopsis	Grapevine
AT1G04200	Solyc09g082680.3	mcscan_last_filtered [1.17e+03], rbbh [evalue=4.69e-313/1.36e-314, norm_bitscore=1.2/1.2, coverage=98.6/99.0, identity=63.9/63.9], orthofinder [OG0008228]	medium_confidence	Araport11	ITAG4_0	Arabidopsis	Tomato
AT1G04200	Vitvi05_01chr05g08440	mcscan_last_filtered [1.49e+03], rbbh [evalue=0.0/0.0, norm_bitscore=1.3/1.3, coverage=97.1/99.7, identity=71.2/70.2], orthofinder [OG0008228]	medium_confidence	Araport11	T2T_5_1	Arabidopsis	Grapevine
AT1G04210	Solyc09g082800.3	mcscan_last_filtered [827], rbbh [evalue=0.0/0.0, norm_bitscore=0.8/0.8, coverage=99.3/95.0, identity=54.1/54.7], orthofinder [OG0008229]	medium_confidence	Araport11	ITAG4_0	Arabidopsis	Tomato
AT1G04210	Vitvi05_01chr05g08540	mcscan_last_filtered [1.15e+03], rbbh [evalue=0.0/0.0, norm_bitscore=1.0/0.9, coverage=96.5/96.1, identity=59.0/59.0], orthofinder [OG0008229]	medium_confidence	Araport11	T2T_5_1	Arabidopsis	Grapevine
AT1G04220	Solyc03g005320.3	rec_liftoff_aegis [7/7], rev_lifton_aegis [9], mcscan_anchors [879], mcscan_last_filtered [879]	high_confidence	Araport11	ITAG4_0	Arabidopsis	Tomato
AT1G04220	Solyc09g083050.3	mcscan_last_filtered [945]	lower_confidence	Araport11	ITAG4_0	Arabidopsis	Tomato
AT1G04220	Solyc08g067410.2	mcscan_last_filtered [817]	lower_confidence	Araport11	ITAG4_0	Arabidopsis	Tomato
AT1G04220	Solyc06g065560.2	mcscan_last_filtered [812]	lower_confidence	Araport11	ITAG4_0	Arabidopsis	Tomato
AT1G04220	Solyc12g006820.1	mcscan_last_filtered [703]	lower_confidence	Araport11	ITAG4_0	Arabidopsis	Tomato
AT1G04220	Vitvi05_01chr07g00880	rev_lifton_aegis [9]	high_confidence	Araport11	T2T_5_1	Arabidopsis	Grapevine
AT1G04220	Vitvi05_01chr05g09160	mcscan_anchors [1000], mcscan_last_filtered [1e+03]	lower_confidence	Araport11	T2T_5_1	Arabidopsis	Grapevine
AT1G04220	Vitvi05_01chr04g05660	mcscan_last_filtered [832]	lower_confidence	Araport11	T2T_5_1	Arabidopsis	Grapevine
AT1G04230	Solyc09g083270.4	mcscan_anchors [564], mcscan_last_filtered [564], orthofinder [OG0004827]	lower_confidence	Araport11	ITAG4_0	Arabidopsis	Tomato
AT1G04230	Vitvi05_01chr05g09270	mcscan_anchors [708], mcscan_last_filtered [708], rbbh [evalue=6.79e-123/2.83e-115, norm_bitscore=1.1/1.0, coverage=87.7/87.3, identity=68.9/68.9], orthofinder [OG0004827]	medium_confidence	Araport11	T2T_5_1	Arabidopsis	Grapevine
AT1G04240	Solyc09g065850.4	rev_lifton_aegis [8], mcscan_last_filtered [273]	high_confidence	Araport11	ITAG4_0	Arabidopsis	Tomato
AT1G04240	Solyc06g053840.3	mcscan_anchors [270], mcscan_last_filtered [270], orthofinder [OG0001347]	lower_confidence	Araport11	ITAG4_0	Arabidopsis	Tomato
AT1G04240	Solyc09g083280.3	mcscan_anchors [303], mcscan_last_filtered [303], orthofinder [OG0001347]	lower_confidence	Araport11	ITAG4_0	Arabidopsis	Tomato
AT1G04240	Solyc06g084070.3	mcscan_last_filtered [243]	lower_confidence	Araport11	ITAG4_0	Arabidopsis	Tomato
AT1G04240	Solyc06g008580.3	mcscan_last_filtered [229]	lower_confidence	Araport11	ITAG4_0	Arabidopsis	Tomato
AT1G04240	Vitvi05_01chr05g09310	mcscan_anchors [313], mcscan_last_filtered [313], orthofinder [OG0001347]	lower_confidence	Araport11	T2T_5_1	Arabidopsis	Grapevine
AT1G04240	Vitvi05_01chr14g08300	mcscan_last_filtered [277], orthofinder [OG0001347]	lower_confidence	Araport11	T2T_5_1	Arabidopsis	Grapevine
AT1G04240	Vitvi05_01chr07g00720	mcscan_last_filtered [258], orthofinder [OG0001347]	lower_confidence	Araport11	T2T_5_1	Arabidopsis	Grapevine
AT1G04250	Solyc06g053830.3	mcscan_anchors [316], mcscan_last_filtered [316]	lower_confidence	Araport11	ITAG4_0	Arabidopsis	Tomato
AT1G04250	Solyc09g083290.3	mcscan_anchors [366], mcscan_last_filtered [366]	lower_confidence	Araport11	ITAG4_0	Arabidopsis	Tomato
AT1G04250	Solyc01g097290.4	mcscan_last_filtered [339]	lower_confidence	Araport11	ITAG4_0	Arabidopsis	Tomato
AT1G04250	Solyc06g008590.3	mcscan_last_filtered [279]	lower_confidence	Araport11	ITAG4_0	Arabidopsis	Tomato
AT1G04250	Vitvi05_01chr09g06210	rev_lifton_aegis [9]	high_confidence	Araport11	T2T_5_1	Arabidopsis	Grapevine
AT1G04250	Vitvi05_01chr05g09330	mcscan_anchors [387], mcscan_last_filtered [387]	lower_confidence	Araport11	T2T_5_1	Arabidopsis	Grapevine
AT1G04250	Vitvi05_01chr07g00700	mcscan_last_filtered [377]	lower_confidence	Araport11	T2T_5_1	Arabidopsis	Grapevine
AT1G04250	Vitvi05_01chr14g08310	mcscan_last_filtered [371]	lower_confidence	Araport11	T2T_5_1	Arabidopsis	Grapevine
AT1G04260	Solyc09g083320.1	rbbh [evalue=2.96e-35/2.62e-35, norm_bitscore=0.7/0.7, coverage=87.4/87.6, identity=38.1/38.8], orthofinder [OG0008230]	medium_confidence	Araport11	ITAG4_0	Arabidopsis	Tomato
AT1G04260	Vitvi05_01chr05g09400	mcscan_anchors [122], mcscan_last_filtered [122], orthofinder [OG0008230]	lower_confidence	Araport11	T2T_5_1	Arabidopsis	Grapevine
AT1G04270	Solyc09g083370.3	mcscan_anchors [438], mcscan_last_filtered [438], rbbh [evalue=9.87e-90/1.3399999999999999e-89, norm_bitscore=1.7/1.7, coverage=100.0/100.0, identity=81.0/81.0], orthofinder [OG0001018]	medium_confidence	Araport11	ITAG4_0	Arabidopsis	Tomato
AT1G04270	Solyc02g082000.3	mcscan_last_filtered [457], orthofinder [OG0001018]	lower_confidence	Araport11	ITAG4_0	Arabidopsis	Tomato
AT1G04270	Solyc01g058060.1	orthofinder [OG0001018]	lower_confidence	Araport11	ITAG4_0	Arabidopsis	Tomato
AT1G04270	Solyc12g038950.3	orthofinder [OG0001018]	lower_confidence	Araport11	ITAG4_0	Arabidopsis	Tomato
AT1G04270	Vitvi05_01chr05g09460	mcscan_anchors [426], mcscan_last_filtered [426], rbbh [evalue=1.4399999999999999e-95/6.179999999999999e-95, norm_bitscore=1.8/1.8, coverage=100.0/100.0, identity=90.8/90.8], orthofinder [OG0001018]	medium_confidence	Araport11	T2T_5_1	Arabidopsis	Grapevine
AT1G04270	Vitvi05_01chr07g00330	mcscan_last_filtered [446], orthofinder [OG0001018]	lower_confidence	Araport11	T2T_5_1	Arabidopsis	Grapevine
AT1G04280	Solyc06g053810.3	mcscan_anchors [845], mcscan_last_filtered [845], rbbh [evalue=2.96e-219/3.63e-222, norm_bitscore=1.2/1.2, coverage=87.3/97.1, identity=67.4/63.7], orthofinder [OG0004828]	medium_confidence	Araport11	ITAG4_0	Arabidopsis	Tomato
AT1G04280	Vitvi05_01chr05g09540	rbbh [evalue=3.75e-223/1.8599999999999998e-228, norm_bitscore=1.2/1.2, coverage=95.7/97.9, identity=65.3/65.1], orthofinder [OG0004828]	medium_confidence	Araport11	T2T_5_1	Arabidopsis	Grapevine
AT1G04280	Vitvi05_01chr05g09500	mcscan_anchors [847], mcscan_last_filtered [847], orthofinder [OG0004828]	lower_confidence	Araport11	T2T_5_1	Arabidopsis	Grapevine
AT1G04290	Solyc09g005390.3	mcscan_last_filtered [223], rbbh [evalue=5.8999999999999994e-67/2.7799999999999998e-67, norm_bitscore=1.3/1.3, coverage=100.0/100.0, identity=65.4/65.4], orthofinder [OG0008231]	medium_confidence	Araport11	ITAG4_0	Arabidopsis	Tomato
AT1G04290	Vitvi05_01chr07g32300	rbbh [evalue=2.2500000000000001e-66/8.26e-67, norm_bitscore=1.3/1.3, coverage=100.0/100.0, identity=66.0/66.0], orthofinder [OG0008231]	medium_confidence	Araport11	T2T_5_1	Arabidopsis	Grapevine
AT1G04290	Vitvi05_01chr07g32310	mcscan_last_filtered [267]	lower_confidence	Araport11	T2T_5_1	Arabidopsis	Grapevine
AT1G04300	Solyc03g005430.4	mcscan_anchors [1090], mcscan_last_filtered [1.09e+03], orthofinder [OG0001348]	lower_confidence	Araport11	ITAG4_0	Arabidopsis	Tomato
AT1G04300	Solyc06g053750.3	mcscan_anchors [1060], mcscan_last_filtered [1.06e+03], orthofinder [OG0001348]	lower_confidence	Araport11	ITAG4_0	Arabidopsis	Tomato
AT1G04300	Solyc09g089560.4	mcscan_anchors [945], mcscan_last_filtered [945], orthofinder [OG0001348]	lower_confidence	Araport11	ITAG4_0	Arabidopsis	Tomato
AT1G04300	Vitvi05_01chr05g09760	mcscan_last_filtered [1.51e+03], orthofinder [OG0001348]	lower_confidence	Araport11	T2T_5_1	Arabidopsis	Grapevine
AT1G04300	Vitvi05_01chr10g23580	orthofinder [OG0001348]	lower_confidence	Araport11	T2T_5_1	Arabidopsis	Grapevine
AT1G04330	Solyc06g053700.1	mcscan_anchors [71], mcscan_last_filtered [71.7], orthofinder [OG0008232]	lower_confidence	Araport11	ITAG4_0	Arabidopsis	Tomato
AT1G04330	Solyc09g089650.1	mcscan_anchors [67], mcscan_last_filtered [67.5], orthofinder [OG0008232]	lower_confidence	Araport11	ITAG4_0	Arabidopsis	Tomato
AT1G04340	Solyc06g053660.3	mcscan_anchors [196], mcscan_last_filtered [196], rbbh [evalue=3.4500000000000003e-56/2.83e-57, norm_bitscore=1.1/1.1, coverage=100.0/98.1, identity=58.1/58.6], orthofinder [OG0004829]	medium_confidence	Araport11	ITAG4_0	Arabidopsis	Tomato
AT1G04340	Vitvi05_01chr05g10190	mcscan_anchors [259], mcscan_last_filtered [259], rbbh [evalue=1.12e-63/4.08e-64, norm_bitscore=1.2/1.2, coverage=100.0/100.0, identity=61.9/61.9], orthofinder [OG0004829]	medium_confidence	Araport11	T2T_5_1	Arabidopsis	Grapevine
AT1G04350	Solyc09g089830.4	rev_lifton_aegis [10]	high_confidence	Araport11	ITAG4_0	Arabidopsis	Tomato
AT1G04350	Solyc09g089680.4	mcscan_anchors [432], mcscan_last_filtered [432], rbbh [evalue=1.68e-148/1.35e-147, norm_bitscore=1.2/1.1, coverage=98.6/97.6, identity=57.8/57.3]	medium_confidence	Araport11	ITAG4_0	Arabidopsis	Tomato
AT1G04350	Solyc09g010020.2	mcscan_last_filtered [393]	lower_confidence	Araport11	ITAG4_0	Arabidopsis	Tomato
AT1G04350	Solyc12g006380.2	mcscan_last_filtered [376]	lower_confidence	Araport11	ITAG4_0	Arabidopsis	Tomato
AT1G04350	Solyc03g095900.4	mcscan_last_filtered [308]	lower_confidence	Araport11	ITAG4_0	Arabidopsis	Tomato
AT1G04350	Vitvi05_01chr08g17280	rev_lifton_aegis [10 (copies)]	high_confidence	Araport11	T2T_5_1	Arabidopsis	Grapevine
AT1G04350	Vitvi05_01chr05g10340	mcscan_anchors [398], mcscan_last_filtered [398]	lower_confidence	Araport11	T2T_5_1	Arabidopsis	Grapevine
AT1G04350	Vitvi05_01chr07g08720	mcscan_anchors [244], mcscan_last_filtered [244]	lower_confidence	Araport11	T2T_5_1	Arabidopsis	Grapevine
AT1G04350	Vitvi05_01chr12g03390	mcscan_last_filtered [291]	lower_confidence	Araport11	T2T_5_1	Arabidopsis	Grapevine
AT1G04360	Solyc09g089890.1	rev_lifton_aegis [10], mcscan_anchors [215], mcscan_last_filtered [215], orthofinder [OG0001904]	high_confidence	Araport11	ITAG4_0	Arabidopsis	Tomato
AT1G04360	Solyc03g005490.4	mcscan_anchors [166], mcscan_last_filtered [166]	lower_confidence	Araport11	ITAG4_0	Arabidopsis	Tomato
AT1G04360	Solyc06g053640.1	mcscan_anchors [223], mcscan_last_filtered [223], orthofinder [OG0001904]	lower_confidence	Araport11	ITAG4_0	Arabidopsis	Tomato
AT1G04360	Solyc09g066300.3	mcscan_last_filtered [157]	lower_confidence	Araport11	ITAG4_0	Arabidopsis	Tomato
AT1G04360	Vitvi05_01chr05g10510	mcscan_anchors [349], mcscan_last_filtered [349], orthofinder [OG0001904]	lower_confidence	Araport11	T2T_5_1	Arabidopsis	Grapevine
AT1G04360	Vitvi05_01chr07g08790	mcscan_anchors [284], mcscan_last_filtered [284], orthofinder [OG0001904]	lower_confidence	Araport11	T2T_5_1	Arabidopsis	Grapevine
AT1G04370	Solyc03g005510.2	mcscan_anchors [120], mcscan_last_filtered [120]	lower_confidence	Araport11	ITAG4_0	Arabidopsis	Tomato
AT1G04370	Solyc09g089930.3	mcscan_anchors [165], mcscan_last_filtered [165]	lower_confidence	Araport11	ITAG4_0	Arabidopsis	Tomato
AT1G04370	Solyc09g066350.1	mcscan_last_filtered [144]	lower_confidence	Araport11	ITAG4_0	Arabidopsis	Tomato
AT1G04370	Solyc09g066340.1	orthofinder [OG0001905]	lower_confidence	Araport11	ITAG4_0	Arabidopsis	Tomato
AT1G04370	Solyc09g089910.1	orthofinder [OG0001905]	lower_confidence	Araport11	ITAG4_0	Arabidopsis	Tomato
AT1G04370	Vitvi05_01chr05g10530	mcscan_anchors [171], mcscan_last_filtered [171]	lower_confidence	Araport11	T2T_5_1	Arabidopsis	Grapevine
AT1G04370	Vitvi05_01chr07g08890	mcscan_anchors [149], mcscan_last_filtered [149]	lower_confidence	Araport11	T2T_5_1	Arabidopsis	Grapevine
AT1G04370	Vitvi05_01chr05g10520	orthofinder [OG0001905]	lower_confidence	Araport11	T2T_5_1	Arabidopsis	Grapevine
AT1G04390	Solyc10g005600.4	mcscan_last_filtered [404], rbbh [evalue=6.03e-262/1.13e-264, norm_bitscore=0.8/0.8, coverage=99.7/94.0, identity=41.6/41.6], orthofinder [OG0001906]	medium_confidence	Araport11	ITAG4_0	Arabidopsis	Tomato
AT1G04390	Vitvi05_01chr19g18960	mcscan_last_filtered [648], rbbh [evalue=2.81e-246/8.08e-249, norm_bitscore=0.7/0.6, coverage=92.6/70.0, identity=42.0/42.1], orthofinder [OG0001906]	medium_confidence	Araport11	T2T_5_1	Arabidopsis	Grapevine
AT1G04390	Vitvi05_01chr19g19030	orthofinder [OG0001906]	lower_confidence	Araport11	T2T_5_1	Arabidopsis	Grapevine
AT1G04390	Vitvi05_01chr19g19010	orthofinder [OG0001906]	lower_confidence	Araport11	T2T_5_1	Arabidopsis	Grapevine
AT1G04390	Vitvi05_01chr19g19020	orthofinder [OG0001906]	lower_confidence	Araport11	T2T_5_1	Arabidopsis	Grapevine
AT1G04400	Solyc09g090100.3	mcscan_anchors [948], mcscan_last_filtered [948], rbbh [evalue=4.0099999999999995e-282/2.17e-279, norm_bitscore=1.3/1.2, coverage=89.4/94.3, identity=66.8/64.0], orthofinder [OG0008233]	medium_confidence	Araport11	ITAG4_0	Arabidopsis	Tomato
AT1G04400	Vitvi05_01chr05g10970	mcscan_anchors [1060], mcscan_last_filtered [1.06e+03], rbbh [evalue=9.72e-290/7.21e-288, norm_bitscore=1.3/1.2, coverage=96.7/95.4, identity=65.0/65.0], orthofinder [OG0008233]	medium_confidence	Araport11	T2T_5_1	Arabidopsis	Grapevine
AT1G04410	Solyc09g090140.4	mcscan_anchors [929], mcscan_last_filtered [929], rbbh [evalue=2.92e-223/9.279999999999999e-225, norm_bitscore=1.8/1.7, coverage=100.0/90.5, identity=93.1/93.1], orthofinder [OG0002892]	medium_confidence	Araport11	ITAG4_0	Arabidopsis	Tomato
AT1G04410	Solyc01g090710.3	mcscan_last_filtered [768]	lower_confidence	Araport11	ITAG4_0	Arabidopsis	Tomato
AT1G04410	Vitvi05_01chr07g09070	rec_liftoff_aegis [9/9], rev_lifton_aegis [11], mcscan_anchors [980], mcscan_last_filtered [980], orthofinder [OG0002892]	high_confidence	Araport11	T2T_5_1	Arabidopsis	Grapevine
AT1G04410	Vitvi05_01chr15g11170	mcscan_last_filtered [718]	lower_confidence	Araport11	T2T_5_1	Arabidopsis	Grapevine
AT1G04410	Vitvi05_01chr07g09060	orthofinder [OG0002892]	lower_confidence	Araport11	T2T_5_1	Arabidopsis	Grapevine
AT1G04420	Solyc06g053600.4	mcscan_anchors [872], mcscan_last_filtered [872], rbbh [evalue=2.9400000000000003e-215/1.37e-215, norm_bitscore=1.4/1.5, coverage=88.4/95.0, identity=78.9/76.8], orthofinder [OG0008234]	medium_confidence	Araport11	ITAG4_0	Arabidopsis	Tomato
AT1G04420	Vitvi05_01chr05g11160	mcscan_anchors [857], mcscan_last_filtered [857], rbbh [evalue=6.700000000000001e-213/7.19e-213, norm_bitscore=1.4/1.4, coverage=89.1/88.8, identity=77.4/76.9], orthofinder [OG0008234]	medium_confidence	Araport11	T2T_5_1	Arabidopsis	Grapevine
AT1G04430	Solyc03g005600.3	mcscan_anchors [1350], mcscan_last_filtered [1.35e+03]	lower_confidence	Araport11	ITAG4_0	Arabidopsis	Tomato
AT1G04430	Solyc09g090190.3	mcscan_anchors [1370], mcscan_last_filtered [1.37e+03]	lower_confidence	Araport11	ITAG4_0	Arabidopsis	Tomato
AT1G04430	Vitvi05_01chr07g09430	rec_liftoff_aegis [8/8], rev_lifton_aegis [11], mcscan_last_filtered [1.36e+03]	high_confidence	Araport11	T2T_5_1	Arabidopsis	Grapevine
AT1G04430	Vitvi05_01chr05g11220	mcscan_anchors [1400], mcscan_last_filtered [1.4e+03]	lower_confidence	Araport11	T2T_5_1	Arabidopsis	Grapevine
AT1G04440	Solyc06g053560.4	mcscan_anchors [878], mcscan_last_filtered [878]	lower_confidence	Araport11	ITAG4_0	Arabidopsis	Tomato
AT1G04440	Solyc06g008320.4	mcscan_anchors [887], mcscan_last_filtered [887]	lower_confidence	Araport11	ITAG4_0	Arabidopsis	Tomato
AT1G04440	Solyc06g083830.4	mcscan_anchors [897], mcscan_last_filtered [897]	lower_confidence	Araport11	ITAG4_0	Arabidopsis	Tomato
AT1G04440	Solyc09g090250.4	mcscan_anchors [946], mcscan_last_filtered [946]	lower_confidence	Araport11	ITAG4_0	Arabidopsis	Tomato
AT1G04440	Vitvi05_01chr05g11270	mcscan_anchors [979], mcscan_last_filtered [979]	lower_confidence	Araport11	T2T_5_1	Arabidopsis	Grapevine
AT1G04440	Vitvi05_01chr07g09540	mcscan_last_filtered [875]	lower_confidence	Araport11	T2T_5_1	Arabidopsis	Grapevine
AT1G04445	Vitvi05_01chr19g02330	mcscan_last_filtered [51.3]	lower_confidence	Araport11	T2T_5_1	Arabidopsis	Grapevine
AT1G04450	Solyc06g008240.3	mcscan_anchors [132], mcscan_last_filtered [132]	lower_confidence	Araport11	ITAG4_0	Arabidopsis	Tomato
AT1G04450	Solyc06g083800.4	mcscan_anchors [136], mcscan_last_filtered [136]	lower_confidence	Araport11	ITAG4_0	Arabidopsis	Tomato
AT1G04450	Solyc09g072640.3	mcscan_last_filtered [106]	lower_confidence	Araport11	ITAG4_0	Arabidopsis	Tomato
AT1G04450	Vitvi05_01chr05g11510	mcscan_anchors [108], mcscan_last_filtered [108]	lower_confidence	Araport11	T2T_5_1	Arabidopsis	Grapevine
AT1G04450	Vitvi05_01chr07g09640	mcscan_last_filtered [107]	lower_confidence	Araport11	T2T_5_1	Arabidopsis	Grapevine
AT1G04455	Solyc09g090410.3	mcscan_anchors [205], mcscan_last_filtered [205]	lower_confidence	Araport11	ITAG4_0	Arabidopsis	Tomato
AT1G04455	Vitvi05_01chr05g11770	mcscan_anchors [219], mcscan_last_filtered [219]	lower_confidence	Araport11	T2T_5_1	Arabidopsis	Grapevine
AT1G04470	Solyc03g005630.3	mcscan_anchors [1180], mcscan_last_filtered [1.18e+03], orthofinder [OG0002893]	lower_confidence	Araport11	ITAG4_0	Arabidopsis	Tomato
AT1G04470	Solyc09g090480.2	mcscan_anchors [1240], mcscan_last_filtered [1.24e+03], orthofinder [OG0002893]	lower_confidence	Araport11	ITAG4_0	Arabidopsis	Tomato
AT1G04470	Vitvi05_01chr05g11850	mcscan_anchors [1630], mcscan_last_filtered [1.63e+03], orthofinder [OG0002893]	lower_confidence	Araport11	T2T_5_1	Arabidopsis	Grapevine
AT1G04480	Solyc09g072865.1	rec_liftoff_aegis [8/8], rev_lifton_aegis [10], mcscan_last_filtered [478], orthofinder [OG0000813]	high_confidence	Araport11	ITAG4_0	Arabidopsis	Tomato
AT1G04480	Solyc06g008170.3	mcscan_anchors [472], mcscan_last_filtered [472], rbbh [evalue=2.43e-98/4.72e-98, norm_bitscore=2.0/2.0, coverage=100.0/100.0, identity=97.9/97.9], orthofinder [OG0000813]	medium_confidence	Araport11	ITAG4_0	Arabidopsis	Tomato
AT1G04480	Solyc06g083780.3	mcscan_anchors [443], mcscan_last_filtered [443], orthofinder [OG0000813]	lower_confidence	Araport11	ITAG4_0	Arabidopsis	Tomato
AT1G04480	Solyc09g090610.3	mcscan_anchors [464], mcscan_last_filtered [464], orthofinder [OG0000813]	lower_confidence	Araport11	ITAG4_0	Arabidopsis	Tomato
AT1G04480	Vitvi05_01chr05g12080	mcscan_anchors [459], mcscan_last_filtered [459], rbbh [evalue=9e-98/9.52e-98, norm_bitscore=2.0/2.0, coverage=100.0/100.0, identity=97.2/97.2], orthofinder [OG0000813]	medium_confidence	Araport11	T2T_5_1	Arabidopsis	Grapevine
AT1G04480	Vitvi05_01chr07g10280	mcscan_last_filtered [441], orthofinder [OG0000813]	lower_confidence	Araport11	T2T_5_1	Arabidopsis	Grapevine
AT1G04490	Solyc09g090640.3	orthofinder [OG0004830]	lower_confidence	Araport11	ITAG4_0	Arabidopsis	Tomato
AT1G04490	Vitvi05_01chr05g12100	orthofinder [OG0004830]	lower_confidence	Araport11	T2T_5_1	Arabidopsis	Grapevine
AT1G04500	Solyc09g090650.3	mcscan_anchors [171], mcscan_last_filtered [171], rbbh [evalue=4.9e-56/7.020000000000001e-56, norm_bitscore=0.5/0.5, coverage=87.3/74.3, identity=41.1/42.4], orthofinder [OG0002894]	medium_confidence	Araport11	ITAG4_0	Arabidopsis	Tomato
AT1G04500	Solyc08g081350.2	mcscan_last_filtered [127]	lower_confidence	Araport11	ITAG4_0	Arabidopsis	Tomato
AT1G04500	Solyc12g096940.3	orthofinder [OG0002894]	lower_confidence	Araport11	ITAG4_0	Arabidopsis	Tomato
AT1G04500	Vitvi05_01chr05g12110	mcscan_anchors [344], mcscan_last_filtered [344], rbbh [evalue=4.79e-88/2.44e-86, norm_bitscore=0.7/0.6, coverage=100.0/100.0, identity=44.3/44.3], orthofinder [OG0002894]	medium_confidence	Araport11	T2T_5_1	Arabidopsis	Grapevine
AT1G04510	Solyc09g090660.3	mcscan_anchors [1090], mcscan_last_filtered [1.09e+03], rbbh [evalue=9.639999999999999e-284/1.68e-286, norm_bitscore=1.5/1.5, coverage=98.9/99.8, identity=74.5/74.5], orthofinder [OG0004831]	medium_confidence	Araport11	ITAG4_0	Arabidopsis	Tomato
AT1G04510	Vitvi05_01chr05g12120	mcscan_anchors [1180], mcscan_last_filtered [1.18e+03], orthofinder [OG0004831]	lower_confidence	Araport11	T2T_5_1	Arabidopsis	Grapevine
AT1G04520	Solyc09g090680.3	rev_lifton_aegis [10], mcscan_anchors [512], mcscan_last_filtered [512], rbbh [evalue=3.21e-132/1.4599999999999998e-128, norm_bitscore=1.2/1.1, coverage=93.2/85.2, identity=65.3/65.7], orthofinder [OG0001907]	high_confidence	Araport11	ITAG4_0	Arabidopsis	Tomato
AT1G04520	Solyc03g005690.3	mcscan_anchors [471], mcscan_last_filtered [471], orthofinder [OG0001907]	lower_confidence	Araport11	ITAG4_0	Arabidopsis	Tomato
AT1G04520	Solyc06g083750.3	orthofinder [OG0001907]	lower_confidence	Araport11	ITAG4_0	Arabidopsis	Tomato
AT1G04520	Vitvi05_01chr07g10330	rev_lifton_aegis [10], orthofinder [OG0001907]	high_confidence	Araport11	T2T_5_1	Arabidopsis	Grapevine
AT1G04520	Vitvi05_01chr05g12150	mcscan_anchors [468], mcscan_last_filtered [468], rbbh [evalue=8.78e-124/5.130000000000001e-123, norm_bitscore=1.2/0.8, coverage=99.4/69.5, identity=65.1/66.8]	medium_confidence	Araport11	T2T_5_1	Arabidopsis	Grapevine
AT1G04530	Solyc09g090930.3	mcscan_anchors [204], mcscan_last_filtered [204], rbbh [evalue=5.4699999999999996e-24/6.74e-24, norm_bitscore=0.3/0.3, coverage=61.1/43.1, identity=36.8/36.8], orthofinder [OG0004832]	medium_confidence	Araport11	ITAG4_0	Arabidopsis	Tomato
AT1G04530	Solyc03g005710.3	orthofinder [OG0004832]	lower_confidence	Araport11	ITAG4_0	Arabidopsis	Tomato
AT1G04530	Vitvi05_01chr05g12240	mcscan_anchors [182], mcscan_last_filtered [182], rbbh [evalue=2.29e-17/1.09e-14, norm_bitscore=0.3/0.1, coverage=60.5/35.5, identity=31.7/31.8], orthofinder [OG0004832]	medium_confidence	Araport11	T2T_5_1	Arabidopsis	Grapevine
AT1G04530	Vitvi05_01chr07g10490	mcscan_last_filtered [142]	lower_confidence	Araport11	T2T_5_1	Arabidopsis	Grapevine
AT1G04540	Solyc03g005720.3	rev_lifton_aegis [9], mcscan_anchors [263], mcscan_last_filtered [263], orthofinder [OG0001349]	high_confidence	Araport11	ITAG4_0	Arabidopsis	Tomato
AT1G04540	Solyc12g096970.2	mcscan_anchors [227], mcscan_last_filtered [227], rbbh [evalue=1.6300000000000002e-88/7.05e-89, norm_bitscore=0.5/0.5, coverage=93.4/93.8, identity=37.8/36.0], orthofinder [OG0001349]	medium_confidence	Araport11	ITAG4_0	Arabidopsis	Tomato
AT1G04540	Solyc09g090920.4	mcscan_anchors [259], mcscan_last_filtered [259], orthofinder [OG0001349]	lower_confidence	Araport11	ITAG4_0	Arabidopsis	Tomato
AT1G04540	Vitvi05_01chr05g12250	mcscan_anchors [246], mcscan_last_filtered [246], rbbh [evalue=4.68e-90/1.75e-96, norm_bitscore=0.5/0.6, coverage=94.0/97.6, identity=36.8/37.3], orthofinder [OG0001349]	medium_confidence	Araport11	T2T_5_1	Arabidopsis	Grapevine
AT1G04550	Solyc09g090910.3	mcscan_anchors [291], mcscan_last_filtered [291], orthofinder [OG0002895]	lower_confidence	Araport11	ITAG4_0	Arabidopsis	Tomato
AT1G04550	Solyc12g096980.3	mcscan_anchors [221], mcscan_last_filtered [221], orthofinder [OG0002895]	lower_confidence	Araport11	ITAG4_0	Arabidopsis	Tomato
AT1G04550	Vitvi05_01chr05g12260	mcscan_anchors [315], mcscan_last_filtered [315], orthofinder [OG0002895]	lower_confidence	Araport11	T2T_5_1	Arabidopsis	Grapevine
AT1G04555	Solyc09g090820.4	mcscan_anchors [120], mcscan_last_filtered [120], rbbh [evalue=5.0399999999999995e-25/2.54e-27, norm_bitscore=0.6/0.9, coverage=57.5/84.6, identity=59.1/59.1], orthofinder [OG0002896]	medium_confidence	Araport11	ITAG4_0	Arabidopsis	Tomato
AT1G04555	Vitvi05_01chr05g12520	mcscan_last_filtered [172], rbbh [evalue=9.109999999999999e-38/4.76e-38, norm_bitscore=0.8/0.8, coverage=88.9/88.8, identity=59.1/59.1], orthofinder [OG0002896]	medium_confidence	Araport11	T2T_5_1	Arabidopsis	Grapevine
AT1G04555	Vitvi05_01chr05g12460	orthofinder [OG0002896]	lower_confidence	Araport11	T2T_5_1	Arabidopsis	Grapevine
AT1G04555	Vitvi05_01chr05g12500	orthofinder [OG0002896]	lower_confidence	Araport11	T2T_5_1	Arabidopsis	Grapevine
AT1G04560	Solyc05g053160.3	mcscan_last_filtered [320], rbbh [evalue=1.35e-88/2.15e-89, norm_bitscore=1.4/1.4, coverage=86.1/98.3, identity=72.7/68.3], orthofinder [OG0008235]	medium_confidence	Araport11	ITAG4_0	Arabidopsis	Tomato
AT1G04560	Solyc09g090800.2	mcscan_anchors [324], mcscan_last_filtered [324]	lower_confidence	Araport11	ITAG4_0	Arabidopsis	Tomato
AT1G04560	Vitvi05_01chr05g12550	rev_lifton_aegis [10], mcscan_last_filtered [316], rbbh [evalue=3.95e-87/8.02e-87, norm_bitscore=1.4/1.4, coverage=96.3/98.3, identity=70.6/69.8], orthofinder [OG0008235]	high_confidence	Araport11	T2T_5_1	Arabidopsis	Grapevine
AT1G04570	Solyc09g090760.4	mcscan_anchors [657], mcscan_last_filtered [657], rbbh [evalue=1.1699999999999999e-180/9.54e-180, norm_bitscore=1.0/0.6, coverage=85.6/57.7, identity=60.4/60.4], orthofinder [OG0004833]	medium_confidence	Araport11	ITAG4_0	Arabidopsis	Tomato
AT1G04570	Vitvi05_01chr05g12630	mcscan_last_filtered [779], rbbh [evalue=1.0800000000000001e-185/5.7999999999999996e-186, norm_bitscore=1.0/1.0, coverage=87.1/86.1, identity=60.0/60.0], orthofinder [OG0004833]	medium_confidence	Araport11	T2T_5_1	Arabidopsis	Grapevine
AT1G04580	Solyc11g071600.2	rec_liftoff_aegis [6/6], rev_lifton_aegis [8], orthofinder [OG0000313]	high_confidence	Araport11	ITAG4_0	Arabidopsis	Tomato
AT1G04580	Solyc01g009230.4	mcscan_last_filtered [1.8e+03], orthofinder [OG0000313]	lower_confidence	Araport11	ITAG4_0	Arabidopsis	Tomato
AT1G04580	Solyc11g071620.3	mcscan_last_filtered [1.72e+03], orthofinder [OG0000313]	lower_confidence	Araport11	ITAG4_0	Arabidopsis	Tomato
AT1G04580	Solyc01g088170.4	mcscan_last_filtered [1.66e+03], orthofinder [OG0000313]	lower_confidence	Araport11	ITAG4_0	Arabidopsis	Tomato
AT1G04580	Solyc01g088180.2	orthofinder [OG0000313]	lower_confidence	Araport11	ITAG4_0	Arabidopsis	Tomato
AT1G04580	Solyc11g071610.2	orthofinder [OG0000313]	lower_confidence	Araport11	ITAG4_0	Arabidopsis	Tomato
AT1G04580	Solyc11g071580.2	orthofinder [OG0000313]	lower_confidence	Araport11	ITAG4_0	Arabidopsis	Tomato
AT1G04580	Solyc01g088200.4	orthofinder [OG0000313]	lower_confidence	Araport11	ITAG4_0	Arabidopsis	Tomato
AT1G04580	Solyc01g088230.3	orthofinder [OG0000313]	lower_confidence	Araport11	ITAG4_0	Arabidopsis	Tomato
AT1G04580	Vitvi05_01chr06g13810	rec_liftoff_aegis [6/6], rev_lifton_aegis [6], mcscan_last_filtered [2.18e+03], orthofinder [OG0000313]	medium_confidence	Araport11	T2T_5_1	Arabidopsis	Grapevine
AT1G04580	Vitvi05_01chr18g32800	mcscan_last_filtered [2.12e+03], orthofinder [OG0000313]	lower_confidence	Araport11	T2T_5_1	Arabidopsis	Grapevine
AT1G04580	Vitvi05_01chr18g32770	orthofinder [OG0000313]	lower_confidence	Araport11	T2T_5_1	Arabidopsis	Grapevine
AT1G04580	Vitvi05_01chr18g32860	orthofinder [OG0000313]	lower_confidence	Araport11	T2T_5_1	Arabidopsis	Grapevine
AT1G04590	Solyc04g056370.3	rev_lifton_aegis [8], mcscan_last_filtered [323], rbbh [evalue=1.5e-93/5.25e-94, norm_bitscore=0.7/1.0, coverage=53.0/73.8, identity=65.4/64.5], orthofinder [OG0008236]	high_confidence	Araport11	ITAG4_0	Arabidopsis	Tomato
AT1G04590	Vitvi05_01chr05g20780	mcscan_last_filtered [411], rbbh [evalue=1.39e-95/6.489999999999999e-95, norm_bitscore=0.7/0.9, coverage=56.9/74.8, identity=64.9/63.6], orthofinder [OG0008236]	medium_confidence	Araport11	T2T_5_1	Arabidopsis	Grapevine
AT1G04600	Solyc09g091080.4	rec_liftoff_aegis [6/6], rev_lifton_aegis [6], mcscan_anchors [2080], mcscan_last_filtered [2.08e+03]	medium_confidence	Araport11	ITAG4_0	Arabidopsis	Tomato
AT1G04600	Solyc09g064200.4	rev_liftoff_aegis [6]	medium_confidence	Araport11	ITAG4_0	Arabidopsis	Tomato
AT1G04600	Vitvi05_01chr05g13180	fwd_liftoff_aegis [6]	medium_confidence	Araport11	T2T_5_1	Arabidopsis	Grapevine
AT1G04610	Solyc09g091090.2	mcscan_anchors [732], mcscan_last_filtered [732], rbbh [evalue=2.43e-216/1.4e-217, norm_bitscore=1.4/1.4, coverage=93.8/94.4, identity=70.6/70.6], orthofinder [OG0004834]	medium_confidence	Araport11	ITAG4_0	Arabidopsis	Tomato
AT1G04610	Solyc06g008050.4	mcscan_anchors [704], mcscan_last_filtered [704]	lower_confidence	Araport11	ITAG4_0	Arabidopsis	Tomato
AT1G04610	Solyc06g083700.4	mcscan_anchors [695], mcscan_last_filtered [695]	lower_confidence	Araport11	ITAG4_0	Arabidopsis	Tomato
AT1G04610	Solyc09g064160.3	mcscan_last_filtered [667]	lower_confidence	Araport11	ITAG4_0	Arabidopsis	Tomato
AT1G04610	Vitvi05_01chr05g13390	rev_lifton_aegis [10], mcscan_last_filtered [805], rbbh [evalue=1.6e-223/8.12e-224, norm_bitscore=1.4/1.5, coverage=98.2/99.1, identity=70.5/70.9], orthofinder [OG0004834]	high_confidence	Araport11	T2T_5_1	Arabidopsis	Grapevine
AT1G04610	Vitvi05_01chr07g11060	mcscan_last_filtered [711]	lower_confidence	Araport11	T2T_5_1	Arabidopsis	Grapevine
AT1G04620	Solyc09g091100.4	mcscan_anchors [945], mcscan_last_filtered [945], rbbh [evalue=1.34e-245/4.33e-245, norm_bitscore=1.5/1.8, coverage=82.5/99.5, identity=84.3/84.3], orthofinder [OG0008237]	medium_confidence	Araport11	ITAG4_0	Arabidopsis	Tomato
AT1G04620	Vitvi05_01chr05g13400	mcscan_last_filtered [1.19e+03], rbbh [evalue=9.42e-289/4.01e-288, norm_bitscore=1.7/1.7, coverage=98.1/98.7, identity=84.2/84.2], orthofinder [OG0008237]	medium_confidence	Araport11	T2T_5_1	Arabidopsis	Grapevine
AT1G04630	Solyc09g091170.4	mcscan_anchors [378], mcscan_last_filtered [378], orthofinder [OG0004835]	lower_confidence	Araport11	ITAG4_0	Arabidopsis	Tomato
AT1G04630	Vitvi05_01chr07g11380	mcscan_last_filtered [372], rbbh [evalue=1.9299999999999998e-89/8.339999999999999e-89, norm_bitscore=1.8/1.8, coverage=100.0/100.0, identity=84.7/84.7], orthofinder [OG0004835]	medium_confidence	Araport11	T2T_5_1	Arabidopsis	Grapevine
AT1G04635	Solyc01g006260.4	mcscan_last_filtered [210], rbbh [evalue=1.02e-57/1.1500000000000001e-58, norm_bitscore=1.2/1.2, coverage=93.4/100.0, identity=61.6/61.6], orthofinder [OG0008238]	medium_confidence	Araport11	ITAG4_0	Arabidopsis	Tomato
AT1G04635	Vitvi05_01chr16g20700	mcscan_last_filtered [301], rbbh [evalue=2.22e-72/7.199999999999999e-74, norm_bitscore=1.4/1.4, coverage=100.0/100.0, identity=69.9/69.9], orthofinder [OG0008238]	medium_confidence	Araport11	T2T_5_1	Arabidopsis	Grapevine
AT1G04640	Solyc02g077460.3	rev_lifton_aegis [9], mcscan_last_filtered [442], rbbh [evalue=3.8399999999999996e-114/5.06e-116, norm_bitscore=1.4/1.5, coverage=89.8/99.5, identity=74.5/73.6], orthofinder [OG0004836]	high_confidence	Araport11	ITAG4_0	Arabidopsis	Tomato
AT1G04640	Solyc04g049460.2	orthofinder [OG0004836]	lower_confidence	Araport11	ITAG4_0	Arabidopsis	Tomato
AT1G04640	Vitvi05_01chr06g02120	rec_liftoff_aegis [8/9], rev_lifton_aegis [11], mcscan_last_filtered [538], rbbh [evalue=1.35e-134/6.78e-137, norm_bitscore=1.6/1.3, coverage=100.0/77.1, identity=78.0/78.0], orthofinder [OG0004836]	high_confidence	Araport11	T2T_5_1	Arabidopsis	Grapevine
AT1G04645	Vitvi05_01chr12g16040	mcscan_last_filtered [66.9], rbbh [evalue=3.25e-29/2.63e-29, norm_bitscore=0.8/0.7, coverage=83.7/81.4, identity=47.4/46.5]	medium_confidence	Araport11	T2T_5_1	Arabidopsis	Grapevine
AT1G04645	Vitvi05_01chr07g11960	mcscan_anchors [66], mcscan_last_filtered [66.5]	lower_confidence	Araport11	T2T_5_1	Arabidopsis	Grapevine
AT1G04645	Vitvi05_01chr19g13260	mcscan_last_filtered [81.7], orthofinder [OG0000257]	lower_confidence	Araport11	T2T_5_1	Arabidopsis	Grapevine
AT1G04645	Vitvi05_01chr16g03190	mcscan_last_filtered [71.7]	lower_confidence	Araport11	T2T_5_1	Arabidopsis	Grapevine
AT1G04645	Vitvi05_01chr16g03130	mcscan_last_filtered [58.6]	lower_confidence	Araport11	T2T_5_1	Arabidopsis	Grapevine
AT1G04645	Vitvi05_01chr19g13200	orthofinder [OG0000257]	lower_confidence	Araport11	T2T_5_1	Arabidopsis	Grapevine
AT1G04645	Vitvi05_01chr19g13210	orthofinder [OG0000257]	lower_confidence	Araport11	T2T_5_1	Arabidopsis	Grapevine
AT1G04645	Vitvi05_01chr19g13330	orthofinder [OG0000257]	lower_confidence	Araport11	T2T_5_1	Arabidopsis	Grapevine
AT1G04645	Vitvi05_01chr19g13340	orthofinder [OG0000257]	lower_confidence	Araport11	T2T_5_1	Arabidopsis	Grapevine
AT1G04645	Vitvi05_01chr19g13190	orthofinder [OG0000257]	lower_confidence	Araport11	T2T_5_1	Arabidopsis	Grapevine
AT1G04645	Vitvi05_01chr19g13320	orthofinder [OG0000257]	lower_confidence	Araport11	T2T_5_1	Arabidopsis	Grapevine
AT1G04650	Solyc09g091370.4	mcscan_anchors [205], mcscan_last_filtered [205], rbbh [evalue=2.78e-175/7.12e-179, norm_bitscore=0.5/0.8, coverage=67.1/94.8, identity=43.4/43.0], orthofinder [OG0008239]	medium_confidence	Araport11	ITAG4_0	Arabidopsis	Tomato
AT1G04650	Vitvi05_01chr05g14130	mcscan_anchors [851], mcscan_last_filtered [851], rbbh [evalue=9.220000000000001e-271/7.56e-275, norm_bitscore=0.8/0.9, coverage=90.2/99.7, identity=47.5/47.5], orthofinder [OG0008239]	medium_confidence	Araport11	T2T_5_1	Arabidopsis	Grapevine
AT1G04660	Solyc09g091390.3	mcscan_anchors [111], mcscan_last_filtered [111]	lower_confidence	Araport11	ITAG4_0	Arabidopsis	Tomato
AT1G04660	Vitvi05_01chr05g14170	mcscan_anchors [171], mcscan_last_filtered [171]	lower_confidence	Araport11	T2T_5_1	Arabidopsis	Grapevine
AT1G04670	Solyc12g098140.2	mcscan_anchors [75], mcscan_last_filtered [75.1]	lower_confidence	Araport11	ITAG4_0	Arabidopsis	Tomato
AT1G04680	Solyc06g083580.4	mcscan_anchors [790], mcscan_last_filtered [790]	lower_confidence	Araport11	ITAG4_0	Arabidopsis	Tomato
AT1G04680	Solyc09g091430.4	mcscan_anchors [905], mcscan_last_filtered [905]	lower_confidence	Araport11	ITAG4_0	Arabidopsis	Tomato
AT1G04680	Solyc09g061890.3	mcscan_anchors [788], mcscan_last_filtered [788]	lower_confidence	Araport11	ITAG4_0	Arabidopsis	Tomato
AT1G04680	Vitvi05_01chr05g14210	mcscan_anchors [909], mcscan_last_filtered [909]	lower_confidence	Araport11	T2T_5_1	Arabidopsis	Grapevine
AT1G04680	Vitvi05_01chr07g12170	mcscan_anchors [850], mcscan_last_filtered [850]	lower_confidence	Araport11	T2T_5_1	Arabidopsis	Grapevine
AT1G04690	Solyc12g098150.2	mcscan_anchors [842], mcscan_last_filtered [842], rbbh [evalue=1e-220/5.59e-220, norm_bitscore=1.8/1.8, coverage=100.0/99.4, identity=86.6/86.6], orthofinder [OG0008240]	medium_confidence	Araport11	ITAG4_0	Arabidopsis	Tomato
AT1G04690	Vitvi05_01chr05g14290	mcscan_anchors [877], mcscan_last_filtered [877], rbbh [evalue=1.31e-224/2.79e-224, norm_bitscore=1.9/1.9, coverage=100.0/100.0, identity=88.1/88.1], orthofinder [OG0008240]	medium_confidence	Araport11	T2T_5_1	Arabidopsis	Grapevine
AT1G04700	Solyc09g091460.3	mcscan_anchors [736], mcscan_last_filtered [736], rbbh [evalue=1e-232/9.82e-231, norm_bitscore=0.7/0.6, coverage=99.8/99.7, identity=40.1/40.1], orthofinder [OG0008241]	medium_confidence	Araport11	ITAG4_0	Arabidopsis	Tomato
AT1G04700	Vitvi05_01chr05g14300	mcscan_anchors [774], mcscan_last_filtered [774], rbbh [evalue=3.3e-258/2.5800000000000003e-259, norm_bitscore=0.7/0.6, coverage=99.7/96.6, identity=42.8/43.9], orthofinder [OG0008241]	medium_confidence	Araport11	T2T_5_1	Arabidopsis	Grapevine
AT1G04710	Solyc09g091470.3	mcscan_anchors [1110], mcscan_last_filtered [1.11e+03]	lower_confidence	Araport11	ITAG4_0	Arabidopsis	Tomato
AT1G04710	Solyc09g061840.4	mcscan_anchors [938], mcscan_last_filtered [938]	lower_confidence	Araport11	ITAG4_0	Arabidopsis	Tomato
AT1G04710	Vitvi05_01chr05g14350	mcscan_anchors [1210], mcscan_last_filtered [1.21e+03]	lower_confidence	Araport11	T2T_5_1	Arabidopsis	Grapevine
AT1G04710	Vitvi05_01chr07g12280	mcscan_anchors [876], mcscan_last_filtered [876]	lower_confidence	Araport11	T2T_5_1	Arabidopsis	Grapevine
AT1G04730	Solyc09g091650.3	mcscan_anchors [1160], mcscan_last_filtered [1.16e+03], rbbh [evalue=1.84e-318/2.48e-316, norm_bitscore=1.0/0.9, coverage=99.8/96.5, identity=53.9/53.9], orthofinder [OG0008242]	medium_confidence	Araport11	ITAG4_0	Arabidopsis	Tomato
AT1G04730	Vitvi05_01chr06g12880	mcscan_last_filtered [1.36e+03], rbbh [evalue=0.0/0.0, norm_bitscore=1.1/1.1, coverage=99.6/99.4, identity=57.9/58.1], orthofinder [OG0008242]	medium_confidence	Araport11	T2T_5_1	Arabidopsis	Grapevine
AT1G04730	Vitvi05_01chr06g12610	rev_lifton_aegis [6]	lower_confidence	Araport11	T2T_5_1	Arabidopsis	Grapevine
AT1G04750	Solyc06g083530.3	mcscan_anchors [615], mcscan_last_filtered [615], orthofinder [OG0001908]	lower_confidence	Araport11	ITAG4_0	Arabidopsis	Tomato
AT1G04750	Solyc09g091610.3	mcscan_anchors [546], mcscan_last_filtered [546]	lower_confidence	Araport11	ITAG4_0	Arabidopsis	Tomato
AT1G04750	Solyc09g061620.3	mcscan_anchors [601], mcscan_last_filtered [601], orthofinder [OG0001908]	lower_confidence	Araport11	ITAG4_0	Arabidopsis	Tomato
AT1G04750	Solyc12g098180.3	mcscan_anchors [545], mcscan_last_filtered [545]	lower_confidence	Araport11	ITAG4_0	Arabidopsis	Tomato
AT1G04750	Solyc02g069150.3	mcscan_last_filtered [523]	lower_confidence	Araport11	ITAG4_0	Arabidopsis	Tomato
AT1G04750	Vitvi05_01chr07g12540	mcscan_anchors [625], mcscan_last_filtered [625], rbbh [evalue=5.66e-135/2.97e-135, norm_bitscore=1.7/1.7, coverage=100.0/100.0, identity=88.2/88.2], orthofinder [OG0001908]	medium_confidence	Araport11	T2T_5_1	Arabidopsis	Grapevine
AT1G04750	Vitvi05_01chr01g02020	mcscan_last_filtered [501]	lower_confidence	Araport11	T2T_5_1	Arabidopsis	Grapevine
AT1G04750	Vitvi05_01chr05g15670	mcscan_last_filtered [468]	lower_confidence	Araport11	T2T_5_1	Arabidopsis	Grapevine
AT1G04760	Solyc06g083530.3	rbbh [evalue=1.11e-133/9.179999999999999e-135, norm_bitscore=1.7/1.7, coverage=99.1/99.1, identity=83.6/83.6], orthofinder [OG0001908]	medium_confidence	Araport11	ITAG4_0	Arabidopsis	Tomato
AT1G04760	Solyc09g061620.3	orthofinder [OG0001908]	lower_confidence	Araport11	ITAG4_0	Arabidopsis	Tomato
AT1G04760	Vitvi05_01chr07g12540	orthofinder [OG0001908]	lower_confidence	Araport11	T2T_5_1	Arabidopsis	Grapevine
AT1G04770	Solyc09g091600.4	mcscan_anchors [502], mcscan_last_filtered [502], rbbh [evalue=7.24e-130/1.0000000000000001e-129, norm_bitscore=1.2/1.2, coverage=93.4/89.3, identity=68.7/68.7], orthofinder [OG0000537]	medium_confidence	Araport11	ITAG4_0	Arabidopsis	Tomato
AT1G04770	Solyc06g007970.3	mcscan_anchors [375], mcscan_last_filtered [375]	lower_confidence	Araport11	ITAG4_0	Arabidopsis	Tomato
AT1G04770	Solyc09g061700.3	mcscan_anchors [386], mcscan_last_filtered [386]	lower_confidence	Araport11	ITAG4_0	Arabidopsis	Tomato
AT1G04770	Vitvi05_01chr15g04980	mcscan_last_filtered [524], rbbh [evalue=8.33e-127/4.88e-126, norm_bitscore=1.2/1.2, coverage=97.7/94.2, identity=65.1/67.4], orthofinder [OG0000537]	medium_confidence	Araport11	T2T_5_1	Arabidopsis	Grapevine
AT1G04770	Vitvi05_01chr07g12410	mcscan_anchors [489], mcscan_last_filtered [489]	lower_confidence	Araport11	T2T_5_1	Arabidopsis	Grapevine
AT1G04780	Solyc09g091560.3	rec_liftoff_aegis [7/7], rev_lifton_aegis [11], mcscan_anchors [1150], mcscan_last_filtered [1.15e+03], rbbh [evalue=1.86e-305/2.08e-311, norm_bitscore=1.3/1.3, coverage=98.5/98.9, identity=69.7/69.7], orthofinder [OG0008243]	high_confidence	Araport11	ITAG4_0	Arabidopsis	Tomato
AT1G04780	Vitvi05_01chr05g15640	mcscan_last_filtered [1.16e+03], rbbh [evalue=1.05e-313/8.33e-320, norm_bitscore=1.3/1.4, coverage=98.5/98.9, identity=72.9/72.9], orthofinder [OG0008243]	medium_confidence	Araport11	T2T_5_1	Arabidopsis	Grapevine
AT1G04790	Solyc09g091480.4	mcscan_anchors [231], mcscan_last_filtered [231], rbbh [evalue=2.59e-58/3.0900000000000003e-58, norm_bitscore=0.3/0.3, coverage=71.3/70.1, identity=34.4/34.1], orthofinder [OG0008244]	medium_confidence	Araport11	ITAG4_0	Arabidopsis	Tomato
AT1G04790	Vitvi05_01chr05g14370	mcscan_anchors [260], mcscan_last_filtered [260], rbbh [evalue=3.74e-83/2.3800000000000002e-85, norm_bitscore=0.4/0.4, coverage=100.0/77.4, identity=34.8/38.4], orthofinder [OG0008244]	medium_confidence	Araport11	T2T_5_1	Arabidopsis	Grapevine
AT1G04810	Solyc05g053650.3	rec_liftoff_aegis [6/6], rev_lifton_aegis [7], mcscan_anchors [2260], mcscan_last_filtered [2.26e+03], orthofinder [OG0001909]	high_confidence	Araport11	ITAG4_0	Arabidopsis	Tomato
AT1G04810	Solyc09g091750.3	mcscan_anchors [2230], mcscan_last_filtered [2.23e+03], orthofinder [OG0001909]	lower_confidence	Araport11	ITAG4_0	Arabidopsis	Tomato
AT1G04810	Vitvi05_01chr10g23930	rec_liftoff_aegis [8/8], rev_lifton_aegis [11], mcscan_last_filtered [2.59e+03], orthofinder [OG0001909]	high_confidence	Araport11	T2T_5_1	Arabidopsis	Grapevine
AT1G04810	Vitvi05_01chr07g20890	mcscan_last_filtered [2.58e+03], orthofinder [OG0001909]	lower_confidence	Araport11	T2T_5_1	Arabidopsis	Grapevine
AT1G04820	Solyc08g006890.3	rec_liftoff_aegis [10/10], rev_lifton_aegis [11], mcscan_last_filtered [1.45e+03]	high_confidence	Araport11	ITAG4_0	Arabidopsis	Tomato
AT1G04820	Solyc04g077020.3	mcscan_last_filtered [1.43e+03], orthofinder [OG0002897]	lower_confidence	Araport11	ITAG4_0	Arabidopsis	Tomato
AT1G04820	Solyc02g087880.3	mcscan_last_filtered [1.3e+03]	lower_confidence	Araport11	ITAG4_0	Arabidopsis	Tomato
AT1G04820	Solyc02g091870.3	mcscan_last_filtered [1.2e+03]	lower_confidence	Araport11	ITAG4_0	Arabidopsis	Tomato
AT1G04820	Vitvi05_01chr18g08870	rec_liftoff_aegis [10/10], rev_lifton_aegis [11], mcscan_last_filtered [1.46e+03]	high_confidence	Araport11	T2T_5_1	Arabidopsis	Grapevine
AT1G04820	Vitvi05_01chr03g11210	mcscan_last_filtered [1.48e+03], rbbh [evalue=0.0/0.0, norm_bitscore=2.0/2.0, coverage=100.0/100.0, identity=97.1/97.1], orthofinder [OG0002897]	medium_confidence	Araport11	T2T_5_1	Arabidopsis	Grapevine
AT1G04820	Vitvi05_01chr07g25380	mcscan_last_filtered [1.41e+03]	lower_confidence	Araport11	T2T_5_1	Arabidopsis	Grapevine
AT1G04820	Vitvi05_01chr14g29000	mcscan_last_filtered [1.38e+03]	lower_confidence	Araport11	T2T_5_1	Arabidopsis	Grapevine
AT1G04820	Vitvi05_01chr06g00860	mcscan_last_filtered [1.13e+03]	lower_confidence	Araport11	T2T_5_1	Arabidopsis	Grapevine
AT1G04830	Solyc02g071420.4	rev_lifton_aegis [9], orthofinder [OG0001910]	high_confidence	Araport11	ITAG4_0	Arabidopsis	Tomato
AT1G04830	Solyc05g053710.4	mcscan_anchors [492], mcscan_last_filtered [492], orthofinder [OG0001910]	lower_confidence	Araport11	ITAG4_0	Arabidopsis	Tomato
AT1G04830	Solyc09g092070.4	mcscan_anchors [680], mcscan_last_filtered [680], orthofinder [OG0001910]	lower_confidence	Araport11	ITAG4_0	Arabidopsis	Tomato
AT1G04830	Vitvi05_01chr05g18440	mcscan_last_filtered [598]	lower_confidence	Araport11	T2T_5_1	Arabidopsis	Grapevine
AT1G04830	Vitvi05_01chr11g06630	orthofinder [OG0001910]	lower_confidence	Araport11	T2T_5_1	Arabidopsis	Grapevine
AT1G04840	Solyc09g092050.4	mcscan_anchors [662], mcscan_last_filtered [662], rbbh [evalue=1.26e-208/3.29e-206, norm_bitscore=0.9/0.9, coverage=99.8/96.2, identity=52.2/52.2], orthofinder [OG0008245]	medium_confidence	Araport11	ITAG4_0	Arabidopsis	Tomato
AT1G04840	Vitvi05_01chr05g18140	rec_liftoff_aegis [9/9], rev_lifton_aegis [11], mcscan_last_filtered [1.02e+03], rbbh [evalue=1.33e-232/1.3199999999999999e-230, norm_bitscore=1.0/1.0, coverage=100.0/99.1, identity=57.4/57.4], orthofinder [OG0008245]	high_confidence	Araport11	T2T_5_1	Arabidopsis	Grapevine
AT1G04850	Solyc12g098420.3	mcscan_anchors [878], mcscan_last_filtered [878], rbbh [evalue=4.45e-159/5.3100000000000003e-160, norm_bitscore=1.1/1.1, coverage=100.0/100.0, identity=75.1/75.1], orthofinder [OG0002898]	medium_confidence	Araport11	ITAG4_0	Arabidopsis	Tomato
AT1G04850	Vitvi05_01chr07g15290	mcscan_last_filtered [577], rbbh [evalue=1.2900000000000002e-110/1.6300000000000001e-109, norm_bitscore=0.8/1.0, coverage=74.2/98.7, identity=64.8/64.8], orthofinder [OG0002898]	medium_confidence	Araport11	T2T_5_1	Arabidopsis	Grapevine
AT1G04850	Vitvi05_01chr05g18480	mcscan_last_filtered [507]	lower_confidence	Araport11	T2T_5_1	Arabidopsis	Grapevine
AT1G04860	Solyc09g091930.3	mcscan_anchors [447], mcscan_last_filtered [447], rbbh [evalue=1.84e-209/1.37e-209, norm_bitscore=0.7/0.6, coverage=99.5/99.9, identity=40.4/40.4], orthofinder [OG0001911]	medium_confidence	Araport11	ITAG4_0	Arabidopsis	Tomato
AT1G04860	Solyc05g053690.2	mcscan_anchors [386], mcscan_last_filtered [386], orthofinder [OG0001911]	lower_confidence	Araport11	ITAG4_0	Arabidopsis	Tomato
AT1G04860	Vitvi05_01chr05g16270	mcscan_last_filtered [488], rbbh [evalue=3.96e-207/3.9600000000000004e-215, norm_bitscore=0.6/0.6, coverage=99.5/99.9, identity=40.6/40.6], orthofinder [OG0001911]	medium_confidence	Araport11	T2T_5_1	Arabidopsis	Grapevine
AT1G04860	Vitvi05_01chr03g10810	orthofinder [OG0001911]	lower_confidence	Araport11	T2T_5_1	Arabidopsis	Grapevine
AT1G04870	Solyc08g067050.3	mcscan_last_filtered [667], rbbh [evalue=6.4200000000000004e-195/3.45e-194, norm_bitscore=1.4/1.5, coverage=94.5/97.6, identity=68.6/68.6], orthofinder [OG0008246]	medium_confidence	Araport11	ITAG4_0	Arabidopsis	Tomato
AT1G04870	Vitvi05_01chr11g05930	mcscan_last_filtered [781], rbbh [evalue=6.88e-201/7.61e-203, norm_bitscore=1.5/1.5, coverage=98.2/98.4, identity=70.8/70.8], orthofinder [OG0008246]	medium_confidence	Araport11	T2T_5_1	Arabidopsis	Grapevine
AT1G04880	Solyc09g091960.3	mcscan_anchors [347], mcscan_last_filtered [347], rbbh [evalue=2.05e-112/2.9e-109, norm_bitscore=0.8/0.7, coverage=74.8/71.7, identity=55.3/54.5], orthofinder [OG0008247]	medium_confidence	Araport11	ITAG4_0	Arabidopsis	Tomato
AT1G04880	Vitvi05_01chr05g16070	mcscan_last_filtered [470], rbbh [evalue=2.96e-133/1.74e-130, norm_bitscore=0.9/0.8, coverage=75.7/70.2, identity=63.0/63.0], orthofinder [OG0008247]	medium_confidence	Araport11	T2T_5_1	Arabidopsis	Grapevine
AT1G04890	Solyc12g098380.3	mcscan_anchors [175], mcscan_last_filtered [175], orthofinder [OG0002899]	lower_confidence	Araport11	ITAG4_0	Arabidopsis	Tomato
AT1G04890	Vitvi05_01chr05g16050	mcscan_last_filtered [222], orthofinder [OG0002899]	lower_confidence	Araport11	T2T_5_1	Arabidopsis	Grapevine
AT1G04900	Solyc12g098360.2	mcscan_anchors [924], mcscan_last_filtered [924], rbbh [evalue=1.17e-235/2.4e-237, norm_bitscore=1.5/1.5, coverage=93.7/93.9, identity=75.8/75.8], orthofinder [OG0015146]	medium_confidence	Araport11	ITAG4_0	Arabidopsis	Tomato
AT1G04900	Vitvi05_01chr05g15690	mcscan_last_filtered [268], rbbh [evalue=1.4899999999999999e-46/5.36e-48, norm_bitscore=0.4/0.2, coverage=23.9/13.0, identity=75.9/75.9]	medium_confidence	Araport11	T2T_5_1	Arabidopsis	Grapevine
AT1G04910	Solyc05g053720.4	mcscan_anchors [1120], mcscan_last_filtered [1.12e+03], rbbh [evalue=3.58e-286/1.3899999999999998e-285, norm_bitscore=1.5/1.5, coverage=85.4/90.1, identity=84.0/80.5], orthofinder [OG0008248]	medium_confidence	Araport11	ITAG4_0	Arabidopsis	Tomato
AT1G04910	Vitvi05_01chr05g18390	mcscan_last_filtered [1.19e+03], rbbh [evalue=2.2700000000000001e-302/6.599999999999999e-300, norm_bitscore=1.6/1.6, coverage=99.0/98.5, identity=77.8/77.8], orthofinder [OG0008248]	medium_confidence	Araport11	T2T_5_1	Arabidopsis	Grapevine
AT1G04910	Vitvi05_01chr07g14250	mcscan_last_filtered [1.03e+03]	lower_confidence	Araport11	T2T_5_1	Arabidopsis	Grapevine
AT1G04920	Solyc09g092130.3	mcscan_anchors [2070], mcscan_last_filtered [2.07e+03], rbbh [evalue=0.0/0.0, norm_bitscore=1.5/1.5, coverage=99.6/99.9, identity=75.3/75.2], orthofinder [OG0008249]	medium_confidence	Araport11	ITAG4_0	Arabidopsis	Tomato
AT1G04920	Vitvi05_01chr05g18150	mcscan_last_filtered [2.14e+03], rbbh [evalue=0.0/0.0, norm_bitscore=1.5/1.5, coverage=100.0/100.0, identity=77.1/77.2], orthofinder [OG0008249]	medium_confidence	Araport11	T2T_5_1	Arabidopsis	Grapevine
AT1G04930	Solyc01g073920.3	mcscan_last_filtered [140], orthofinder [OG0004837]	lower_confidence	Araport11	ITAG4_0	Arabidopsis	Tomato
AT1G04930	Vitvi05_01chr13g28220	orthofinder [OG0004837]	lower_confidence	Araport11	T2T_5_1	Arabidopsis	Grapevine
AT1G04945	Solyc05g054720.3	mcscan_last_filtered [514], orthofinder [OG0002900]	lower_confidence	Araport11	ITAG4_0	Arabidopsis	Tomato
AT1G04945	Solyc04g076740.3	mcscan_last_filtered [487], orthofinder [OG0002900]	lower_confidence	Araport11	ITAG4_0	Arabidopsis	Tomato
AT1G04945	Solyc01g074020.3	mcscan_last_filtered [394]	lower_confidence	Araport11	ITAG4_0	Arabidopsis	Tomato
AT1G04945	Vitvi05_01chr13g27730	mcscan_last_filtered [502], rbbh [evalue=4.8099999999999997e-138/1.34e-139, norm_bitscore=0.6/1.1, coverage=59.8/95.6, identity=54.8/54.8]	medium_confidence	Araport11	T2T_5_1	Arabidopsis	Grapevine
AT1G04945	Vitvi05_01chr18g15170	mcscan_last_filtered [498], orthofinder [OG0002900]	lower_confidence	Araport11	T2T_5_1	Arabidopsis	Grapevine
AT1G04945	Vitvi05_01chr03g10990	mcscan_last_filtered [490]	lower_confidence	Araport11	T2T_5_1	Arabidopsis	Grapevine
AT1G04940	Solyc04g076740.3	rbbh [evalue=1.2e-140/6.59e-140, norm_bitscore=1.4/1.4, coverage=94.2/99.6, identity=75.7/72.0], orthofinder [OG0002900]	medium_confidence	Araport11	ITAG4_0	Arabidopsis	Tomato
AT1G04940	Solyc05g054720.3	orthofinder [OG0002900]	lower_confidence	Araport11	ITAG4_0	Arabidopsis	Tomato
AT1G04940	Vitvi05_01chr18g15170	rbbh [evalue=6.21e-138/7.96e-139, norm_bitscore=1.4/1.4, coverage=100.0/99.6, identity=71.4/71.4], orthofinder [OG0002900]	medium_confidence	Araport11	T2T_5_1	Arabidopsis	Grapevine
AT1G04950	Solyc10g006100.3	mcscan_last_filtered [725], rbbh [evalue=2.06e-212/1.72e-208, norm_bitscore=1.1/1.1, coverage=100.0/100.0, identity=57.6/57.6], orthofinder [OG0001912]	medium_confidence	Araport11	ITAG4_0	Arabidopsis	Tomato
AT1G04950	Solyc07g065040.3	mcscan_last_filtered [714], orthofinder [OG0001912]	lower_confidence	Araport11	ITAG4_0	Arabidopsis	Tomato
AT1G04950	Vitvi05_01chr12g05910	mcscan_last_filtered [983], rbbh [evalue=1.83e-238/6.87e-234, norm_bitscore=1.2/1.2, coverage=100.0/100.0, identity=63.0/63.0], orthofinder [OG0001912]	medium_confidence	Araport11	T2T_5_1	Arabidopsis	Grapevine
AT1G04950	Vitvi05_01chr12g06000	rev_lifton_aegis [6]	lower_confidence	Araport11	T2T_5_1	Arabidopsis	Grapevine
AT1G04950	Vitvi05_01chr19g09390	mcscan_last_filtered [852], orthofinder [OG0001912]	lower_confidence	Araport11	T2T_5_1	Arabidopsis	Grapevine
AT1G04950	Vitvi05_01chr12g05950	orthofinder [OG0001912]	lower_confidence	Araport11	T2T_5_1	Arabidopsis	Grapevine
AT1G04960	Solyc08g082730.4	mcscan_last_filtered [369], rbbh [evalue=3.49e-107/5.25e-106, norm_bitscore=0.9/1.0, coverage=88.7/93.2, identity=55.1/55.1], orthofinder [OG0008250]	medium_confidence	Araport11	ITAG4_0	Arabidopsis	Tomato
AT1G04960	Vitvi05_01chr12g07680	mcscan_anchors [471], mcscan_last_filtered [471], rbbh [evalue=3.95e-115/5.27e-113, norm_bitscore=1.0/1.0, coverage=97.0/91.6, identity=53.7/58.0], orthofinder [OG0008250]	medium_confidence	Araport11	T2T_5_1	Arabidopsis	Grapevine
AT1G04970	Solyc07g065010.4	mcscan_last_filtered [394], rbbh [evalue=8.01e-157/2.2000000000000002e-156, norm_bitscore=0.9/0.9, coverage=92.4/97.1, identity=49.0/48.1], orthofinder [OG0004838]	medium_confidence	Araport11	ITAG4_0	Arabidopsis	Tomato
AT1G04970	Vitvi05_01chr12g07670	mcscan_anchors [868], mcscan_last_filtered [868], rbbh [evalue=4.21e-227/2.61e-226, norm_bitscore=1.3/1.3, coverage=94.9/93.4, identity=65.7/65.7], orthofinder [OG0004838]	medium_confidence	Araport11	T2T_5_1	Arabidopsis	Grapevine
AT1G04970	Vitvi05_01chr19g09350	orthofinder [OG0004838]	lower_confidence	Araport11	T2T_5_1	Arabidopsis	Grapevine
AT1G04980	Solyc07g049450.3	mcscan_anchors [864], mcscan_last_filtered [864], rbbh [evalue=6.53e-238/4.49e-240, norm_bitscore=1.5/1.5, coverage=99.1/100.0, identity=73.2/73.2], orthofinder [OG0004839]	medium_confidence	Araport11	ITAG4_0	Arabidopsis	Tomato
AT1G04980	Vitvi05_01chr12g07510	mcscan_anchors [1040], mcscan_last_filtered [1.04e+03], rbbh [evalue=1.6800000000000002e-235/4.23e-236, norm_bitscore=1.5/1.5, coverage=91.5/93.1, identity=77.3/77.1], orthofinder [OG0004839]	medium_confidence	Araport11	T2T_5_1	Arabidopsis	Grapevine
AT1G04985	Solyc07g049470.4	mcscan_anchors [187], mcscan_last_filtered [187], rbbh [evalue=1.73e-49/7.05e-50, norm_bitscore=0.8/1.0, coverage=77.8/83.0, identity=58.3/58.3], orthofinder [OG0002901]	medium_confidence	Araport11	ITAG4_0	Arabidopsis	Tomato
AT1G04985	Vitvi05_01chr12g07380	mcscan_anchors [151], mcscan_last_filtered [151], rbbh [evalue=4.6899999999999994e-30/7.71e-31, norm_bitscore=0.6/0.5, coverage=45.9/37.7, identity=59.6/59.6], orthofinder [OG0002901]	medium_confidence	Araport11	T2T_5_1	Arabidopsis	Grapevine
AT1G04985	Vitvi05_01chr16g04430	orthofinder [OG0002901]	lower_confidence	Araport11	T2T_5_1	Arabidopsis	Grapevine
AT1G04985	Vitvi05_01chr01g17500	orthofinder [OG0002901]	lower_confidence	Araport11	T2T_5_1	Arabidopsis	Grapevine
AT1G04990	Vitvi05_01chr12g07360	mcscan_anchors [427], mcscan_last_filtered [427], orthofinder [OG0001350]	lower_confidence	Araport11	T2T_5_1	Arabidopsis	Grapevine
AT1G05000	Solyc07g049560.3	mcscan_anchors [297], mcscan_last_filtered [297], rbbh [evalue=2.04e-92/9.99e-93, norm_bitscore=1.1/1.1, coverage=80.6/66.1, identity=68.5/68.5]	medium_confidence	Araport11	ITAG4_0	Arabidopsis	Tomato
AT1G05000	Solyc11g011970.2	mcscan_last_filtered [275]	lower_confidence	Araport11	ITAG4_0	Arabidopsis	Tomato
AT1G05000	Vitvi05_01chr10g02500	rev_lifton_aegis [9], mcscan_last_filtered [306]	high_confidence	Araport11	T2T_5_1	Arabidopsis	Grapevine
AT1G05000	Vitvi05_01chr12g07320	mcscan_anchors [359], mcscan_last_filtered [359]	lower_confidence	Araport11	T2T_5_1	Arabidopsis	Grapevine
AT1G05010	Solyc02g081190.4	rev_lifton_aegis [10], mcscan_last_filtered [679]	high_confidence	Araport11	ITAG4_0	Arabidopsis	Tomato
AT1G05010	Solyc02g036350.3	mcscan_last_filtered [688], rbbh [evalue=1.26e-187/1.03e-188, norm_bitscore=1.6/1.6, coverage=100.0/100.0, identity=76.9/76.9], orthofinder [OG0001351]	medium_confidence	Araport11	ITAG4_0	Arabidopsis	Tomato
AT1G05010	Solyc07g049530.3	mcscan_anchors [691], mcscan_last_filtered [691], orthofinder [OG0001351]	lower_confidence	Araport11	ITAG4_0	Arabidopsis	Tomato
AT1G05010	Solyc12g005940.2	mcscan_last_filtered [656], orthofinder [OG0001351]	lower_confidence	Araport11	ITAG4_0	Arabidopsis	Tomato
AT1G05010	Solyc07g049550.3	orthofinder [OG0001351]	lower_confidence	Araport11	ITAG4_0	Arabidopsis	Tomato
AT1G05010	Vitvi05_01chr10g02480	rec_liftoff_aegis [8/8], rev_lifton_aegis [10], mcscan_last_filtered [712], rbbh [evalue=2.86e-182/1.09e-182, norm_bitscore=1.6/1.5, coverage=100.0/100.0, identity=72.9/72.9], orthofinder [OG0001351]	high_confidence	Araport11	T2T_5_1	Arabidopsis	Grapevine
AT1G05010	Vitvi05_01chr12g07310	mcscan_anchors [689], mcscan_last_filtered [689], orthofinder [OG0001351]	lower_confidence	Araport11	T2T_5_1	Arabidopsis	Grapevine
AT1G05020	Solyc07g049380.1	rec_liftoff_aegis [7/7], rev_lifton_aegis [11], orthofinder [OG0004840]	high_confidence	Araport11	ITAG4_0	Arabidopsis	Tomato
AT1G05020	Solyc12g006000.1	mcscan_last_filtered [588], rbbh [evalue=1.05e-180/7.92e-181, norm_bitscore=0.8/0.7, coverage=100.0/100.0, identity=47.8/47.8], orthofinder [OG0004840]	medium_confidence	Araport11	ITAG4_0	Arabidopsis	Tomato
AT1G05020	Vitvi05_01chr12g07270	rev_lifton_aegis [10], mcscan_anchors [538], mcscan_last_filtered [538], rbbh [evalue=7.190000000000001e-173/1.33e-175, norm_bitscore=0.8/0.9, coverage=99.4/98.8, identity=50.2/50.0], orthofinder [OG0004840]	high_confidence	Araport11	T2T_5_1	Arabidopsis	Grapevine
AT1G05030	Solyc07g049310.3	mcscan_anchors [1020], mcscan_last_filtered [1.02e+03], rbbh [evalue=3.23e-261/8.660000000000001e-259, norm_bitscore=1.4/1.3, coverage=85.3/82.8, identity=78.1/78.1], orthofinder [OG0008251]	medium_confidence	Araport11	ITAG4_0	Arabidopsis	Tomato
AT1G05030	Vitvi05_01chr12g07160	mcscan_anchors [1130], mcscan_last_filtered [1.13e+03], rbbh [evalue=7.460000000000001e-271/1.63e-270, norm_bitscore=1.4/1.4, coverage=85.0/82.6, identity=82.3/82.3], orthofinder [OG0008251]	medium_confidence	Araport11	T2T_5_1	Arabidopsis	Grapevine
AT1G05055	Solyc04g054700.3	mcscan_last_filtered [875], rbbh [evalue=1.58e-227/2.46e-226, norm_bitscore=1.5/1.5, coverage=100.0/100.0, identity=73.7/73.7], orthofinder [OG0002902]	medium_confidence	Araport11	ITAG4_0	Arabidopsis	Tomato
AT1G05055	Solyc08g028693.1	orthofinder [OG0002902]	lower_confidence	Araport11	ITAG4_0	Arabidopsis	Tomato
AT1G05055	Solyc08g028697.1	orthofinder [OG0002902]	lower_confidence	Araport11	ITAG4_0	Arabidopsis	Tomato
AT1G05055	Vitvi05_01chr06g04770	mcscan_last_filtered [939], rbbh [evalue=1.92e-239/7.3e-240, norm_bitscore=1.6/1.5, coverage=95.0/92.2, identity=78.3/78.3], orthofinder [OG0002902]	medium_confidence	Araport11	T2T_5_1	Arabidopsis	Grapevine
AT1G05060	Solyc07g049200.4	mcscan_anchors [368], mcscan_last_filtered [368], rbbh [evalue=5.3699999999999994e-104/2.81e-101, norm_bitscore=1.2/1.2, coverage=99.6/98.8, identity=63.7/63.7], orthofinder [OG0008254]	medium_confidence	Araport11	ITAG4_0	Arabidopsis	Tomato
AT1G05060	Vitvi05_01chr12g07040	mcscan_anchors [390], mcscan_last_filtered [390], rbbh [evalue=7.07e-101/1.5e-100, norm_bitscore=1.2/1.2, coverage=99.6/98.8, identity=62.5/62.5], orthofinder [OG0008254]	medium_confidence	Araport11	T2T_5_1	Arabidopsis	Grapevine
AT1G05065	Vitvi05_01chr12g07030	mcscan_anchors [47], mcscan_last_filtered [47.6]	lower_confidence	Araport11	T2T_5_1	Arabidopsis	Grapevine
AT1G05070	Solyc07g049730.3	mcscan_anchors [236], mcscan_last_filtered [236], orthofinder [OG0001914]	lower_confidence	Araport11	ITAG4_0	Arabidopsis	Tomato
AT1G05070	Vitvi05_01chr12g06930	mcscan_anchors [335], mcscan_last_filtered [335], rbbh [evalue=3.0999999999999996e-67/7.569999999999999e-69, norm_bitscore=1.1/1.0, coverage=97.3/94.5, identity=66.1/66.1], orthofinder [OG0001914]	medium_confidence	Araport11	T2T_5_1	Arabidopsis	Grapevine
AT1G05070	Vitvi05_01chr10g00810	mcscan_last_filtered [318]	lower_confidence	Araport11	T2T_5_1	Arabidopsis	Grapevine
AT1G05087	Solyc07g049750.3	rbbh [evalue=5.82e-35/6.04e-34, norm_bitscore=0.5/0.2, coverage=80.1/37.6, identity=37.1/36.8], orthofinder [OG0002903]	medium_confidence	Araport11	ITAG4_0	Arabidopsis	Tomato
AT1G05087	Vitvi05_01chr12g06920	rbbh [evalue=2.2699999999999997e-46/4.790000000000001e-43, norm_bitscore=0.6/0.3, coverage=84.6/45.2, identity=40.9/40.9], orthofinder [OG0002903]	medium_confidence	Araport11	T2T_5_1	Arabidopsis	Grapevine
AT1G05090	Solyc07g049750.3	mcscan_anchors [66], mcscan_last_filtered [66.5], orthofinder [OG0002903]	lower_confidence	Araport11	ITAG4_0	Arabidopsis	Tomato
AT1G05090	Vitvi05_01chr12g06920	mcscan_anchors [133], mcscan_last_filtered [133], orthofinder [OG0002903]	lower_confidence	Araport11	T2T_5_1	Arabidopsis	Grapevine
AT1G05100	Solyc07g051930.3	rev_lifton_aegis [10], mcscan_anchors [275], mcscan_last_filtered [275], orthofinder [OG0000662]	high_confidence	Araport11	ITAG4_0	Arabidopsis	Tomato
AT1G05100	Solyc05g044440.1	orthofinder [OG0000662]	lower_confidence	Araport11	ITAG4_0	Arabidopsis	Tomato
AT1G05100	Solyc07g051860.1	orthofinder [OG0000662]	lower_confidence	Araport11	ITAG4_0	Arabidopsis	Tomato
AT1G05100	Solyc07g051880.1	orthofinder [OG0000662]	lower_confidence	Araport11	ITAG4_0	Arabidopsis	Tomato
AT1G05100	Solyc07g051920.1	orthofinder [OG0000662]	lower_confidence	Araport11	ITAG4_0	Arabidopsis	Tomato
AT1G05100	Solyc07g051890.1	orthofinder [OG0000662]	lower_confidence	Araport11	ITAG4_0	Arabidopsis	Tomato
AT1G05100	Solyc07g051870.1	orthofinder [OG0000662]	lower_confidence	Araport11	ITAG4_0	Arabidopsis	Tomato
AT1G05100	Vitvi05_01chr12g06620	mcscan_anchors [303], mcscan_last_filtered [303], orthofinder [OG0000662]	lower_confidence	Araport11	T2T_5_1	Arabidopsis	Grapevine
AT1G05100	Vitvi05_01chr10g01030	mcscan_last_filtered [289]	lower_confidence	Araport11	T2T_5_1	Arabidopsis	Grapevine
AT1G05120	Solyc05g044480.3	mcscan_last_filtered [1.06e+03], rbbh [evalue=0.0/0.0, norm_bitscore=1.2/1.1, coverage=85.1/87.5, identity=66.4/65.6], orthofinder [OG0000283]	medium_confidence	Araport11	ITAG4_0	Arabidopsis	Tomato
AT1G05120	Solyc07g052100.4	mcscan_anchors [945], mcscan_last_filtered [945], orthofinder [OG0000283]	lower_confidence	Araport11	ITAG4_0	Arabidopsis	Tomato
AT1G05120	Solyc07g041470.3	rev_lifton_aegis [6], orthofinder [OG0000283]	lower_confidence	Araport11	ITAG4_0	Arabidopsis	Tomato
AT1G05120	Solyc07g150141.1	rev_lifton_aegis [6]	lower_confidence	Araport11	ITAG4_0	Arabidopsis	Tomato
AT1G05120	Solyc10g049750.3	mcscan_last_filtered [1.04e+03], orthofinder [OG0000283]	lower_confidence	Araport11	ITAG4_0	Arabidopsis	Tomato
AT1G05120	Solyc05g044570.2	orthofinder [OG0000283]	lower_confidence	Araport11	ITAG4_0	Arabidopsis	Tomato
AT1G05120	Solyc05g044510.2	orthofinder [OG0000283]	lower_confidence	Araport11	ITAG4_0	Arabidopsis	Tomato
AT1G05120	Solyc07g052020.2	orthofinder [OG0000283]	lower_confidence	Araport11	ITAG4_0	Arabidopsis	Tomato
AT1G05120	Solyc07g052000.1	orthofinder [OG0000283]	lower_confidence	Araport11	ITAG4_0	Arabidopsis	Tomato
AT1G05120	Solyc07g052010.3	orthofinder [OG0000283]	lower_confidence	Araport11	ITAG4_0	Arabidopsis	Tomato
AT1G05120	Solyc07g051970.3	orthofinder [OG0000283]	lower_confidence	Araport11	ITAG4_0	Arabidopsis	Tomato
AT1G05120	Solyc07g051980.3	orthofinder [OG0000283]	lower_confidence	Araport11	ITAG4_0	Arabidopsis	Tomato
AT1G05120	Solyc07g051960.3	orthofinder [OG0000283]	lower_confidence	Araport11	ITAG4_0	Arabidopsis	Tomato
AT1G05120	Solyc07g041430.3	orthofinder [OG0000283]	lower_confidence	Araport11	ITAG4_0	Arabidopsis	Tomato
AT1G05120	Vitvi05_01chr12g06530	mcscan_anchors [1460], mcscan_last_filtered [1.46e+03], rbbh [evalue=0.0/0.0, norm_bitscore=1.2/1.1, coverage=86.0/87.2, identity=66.5/64.7], orthofinder [OG0000283]	medium_confidence	Araport11	T2T_5_1	Arabidopsis	Grapevine
AT1G05140	Solyc07g052290.1	rev_lifton_aegis [11 (copies)], mcscan_anchors [785], mcscan_last_filtered [785], orthofinder [OG0004841]	high_confidence	Araport11	ITAG4_0	Arabidopsis	Tomato
AT1G05140	Vitvi05_01chr12g06410	rev_lifton_aegis [11], mcscan_anchors [824], mcscan_last_filtered [824], rbbh [evalue=5.69e-212/3.09e-212, norm_bitscore=1.3/1.3, coverage=100.0/100.0, identity=70.1/70.1], orthofinder [OG0004841]	high_confidence	Araport11	T2T_5_1	Arabidopsis	Grapevine
AT1G05150	Solyc04g081050.2	rec_liftoff_aegis [10/10], rev_lifton_aegis [11], mcscan_last_filtered [1.67e+03], rbbh [evalue=0.0/0.0, norm_bitscore=1.3/1.3, coverage=99.9/98.8, identity=78.3/78.8], orthofinder [OG0004842]	high_confidence	Araport11	ITAG4_0	Arabidopsis	Tomato
AT1G05150	Vitvi05_01chr18g15800	rec_liftoff_aegis [10/10], rev_lifton_aegis [11], mcscan_last_filtered [1.81e+03], rbbh [evalue=0.0/0.0, norm_bitscore=1.3/1.3, coverage=99.0/98.9, identity=81.3/81.3], orthofinder [OG0004842]	high_confidence	Araport11	T2T_5_1	Arabidopsis	Grapevine
AT1G05160	Solyc01g080900.4	mcscan_last_filtered [807], orthofinder [OG0002904]	lower_confidence	Araport11	ITAG4_0	Arabidopsis	Tomato
AT1G05160	Vitvi05_01chr15g07770	rev_lifton_aegis [10], rbbh [evalue=1.4199999999999998e-249/3.1800000000000003e-251, norm_bitscore=1.4/1.4, coverage=99.2/98.2, identity=67.8/68.1], orthofinder [OG0002904]	high_confidence	Araport11	T2T_5_1	Arabidopsis	Grapevine
AT1G05160	Vitvi05_01chr15g07750	mcscan_last_filtered [885], orthofinder [OG0002904]	lower_confidence	Araport11	T2T_5_1	Arabidopsis	Grapevine
AT1G05170	Solyc07g052320.3	mcscan_anchors [861], mcscan_last_filtered [861], rbbh [evalue=3.9299999999999996e-246/1.26e-244, norm_bitscore=1.7/1.6, coverage=100.0/100.0, identity=78.2/78.2], orthofinder [OG0004843]	medium_confidence	Araport11	ITAG4_0	Arabidopsis	Tomato
AT1G05170	Solyc12g005880.2	mcscan_anchors [794], mcscan_last_filtered [794]	lower_confidence	Araport11	ITAG4_0	Arabidopsis	Tomato
AT1G05170	Solyc07g064670.3	mcscan_last_filtered [818]	lower_confidence	Araport11	ITAG4_0	Arabidopsis	Tomato
AT1G05170	Vitvi05_01chr12g06300	mcscan_anchors [977], mcscan_last_filtered [977], rbbh [evalue=5.280000000000001e-257/1.31e-255, norm_bitscore=1.7/1.7, coverage=100.0/100.0, identity=80.4/80.4], orthofinder [OG0004843]	medium_confidence	Araport11	T2T_5_1	Arabidopsis	Grapevine
AT1G05170	Vitvi05_01chr10g01540	mcscan_last_filtered [851]	lower_confidence	Araport11	T2T_5_1	Arabidopsis	Grapevine
AT1G05170	Vitvi05_01chr19g08570	mcscan_last_filtered [850]	lower_confidence	Araport11	T2T_5_1	Arabidopsis	Grapevine
AT1G05180	Solyc11g072460.2	mcscan_last_filtered [1.17e+03], rbbh [evalue=4.8e-290/1.86e-289, norm_bitscore=1.5/1.5, coverage=97.0/100.0, identity=73.8/73.8], orthofinder [OG0002905]	medium_confidence	Araport11	ITAG4_0	Arabidopsis	Tomato
AT1G05180	Solyc12g005870.3	mcscan_anchors [1100], mcscan_last_filtered [1.1e+03], orthofinder [OG0002905]	lower_confidence	Araport11	ITAG4_0	Arabidopsis	Tomato
AT1G05180	Vitvi05_01chr12g06270	mcscan_anchors [1320], mcscan_last_filtered [1.32e+03], rbbh [evalue=1.51e-303/7.93e-304, norm_bitscore=1.5/1.5, coverage=94.8/94.3, identity=80.3/80.3], orthofinder [OG0002905]	medium_confidence	Araport11	T2T_5_1	Arabidopsis	Grapevine
AT1G05190	Solyc12g100160.3	mcscan_last_filtered [448], rbbh [evalue=1.49e-122/8.17e-123, norm_bitscore=1.5/1.3, coverage=99.6/82.6, identity=77.4/80.3], orthofinder [OG0008255]	medium_confidence	Araport11	ITAG4_0	Arabidopsis	Tomato
AT1G05190	Vitvi05_01chr12g08400	mcscan_anchors [501], mcscan_last_filtered [501], rbbh [evalue=1.6000000000000002e-123/2.0900000000000003e-124, norm_bitscore=1.6/1.5, coverage=100.0/100.0, identity=80.2/80.2], orthofinder [OG0008255]	medium_confidence	Araport11	T2T_5_1	Arabidopsis	Grapevine
AT1G05200	Solyc05g045650.4	mcscan_last_filtered [1.27e+03], rbbh [evalue=0.0/0.0, norm_bitscore=1.2/1.3, coverage=89.1/97.8, identity=67.7/67.7], orthofinder [OG0002906]	medium_confidence	Araport11	ITAG4_0	Arabidopsis	Tomato
AT1G05200	Solyc07g052400.3	mcscan_anchors [1300], mcscan_last_filtered [1.3e+03], orthofinder [OG0002906]	lower_confidence	Araport11	ITAG4_0	Arabidopsis	Tomato
AT1G05200	Vitvi05_01chr12g08430	mcscan_anchors [1560], mcscan_last_filtered [1.56e+03], rbbh [evalue=0.0/0.0, norm_bitscore=1.3/1.3, coverage=91.6/98.1, identity=69.0/66.7], orthofinder [OG0002906]	medium_confidence	Araport11	T2T_5_1	Arabidopsis	Grapevine
AT1G05205	Solyc07g052420.3	mcscan_anchors [210], mcscan_last_filtered [210], rbbh [evalue=2.51e-51/1.3599999999999998e-52, norm_bitscore=1.7/1.8, coverage=88.0/95.3, identity=89.0/89.0], orthofinder [OG0015148]	medium_confidence	Araport11	ITAG4_0	Arabidopsis	Tomato
AT1G05210	Solyc07g052430.3	mcscan_anchors [188], mcscan_last_filtered [188], orthofinder [OG0001915]	lower_confidence	Araport11	ITAG4_0	Arabidopsis	Tomato
AT1G05210	Solyc07g052440.3	orthofinder [OG0001915]	lower_confidence	Araport11	ITAG4_0	Arabidopsis	Tomato
AT1G05210	Vitvi05_01chr12g08450	mcscan_anchors [180], mcscan_last_filtered [180], orthofinder [OG0001915]	lower_confidence	Araport11	T2T_5_1	Arabidopsis	Grapevine
AT1G05220	Solyc07g052430.3	orthofinder [OG0001915]	lower_confidence	Araport11	ITAG4_0	Arabidopsis	Tomato
AT1G05220	Solyc07g052440.3	orthofinder [OG0001915]	lower_confidence	Araport11	ITAG4_0	Arabidopsis	Tomato
AT1G05220	Vitvi05_01chr12g08450	orthofinder [OG0001915]	lower_confidence	Araport11	T2T_5_1	Arabidopsis	Grapevine
AT1G05230	Solyc12g005830.3	rev_lifton_aegis [10]	high_confidence	Araport11	ITAG4_0	Arabidopsis	Tomato
AT1G05230	Solyc10g005330.3	mcscan_last_filtered [1.25e+03]	lower_confidence	Araport11	ITAG4_0	Arabidopsis	Tomato
AT1G05230	Solyc02g080260.4	mcscan_last_filtered [1.19e+03]	lower_confidence	Araport11	ITAG4_0	Arabidopsis	Tomato
AT1G05230	Solyc03g031760.4	mcscan_last_filtered [1.13e+03]	lower_confidence	Araport11	ITAG4_0	Arabidopsis	Tomato
AT1G05230	Vitvi05_01chr12g08470	mcscan_anchors [1520], mcscan_last_filtered [1.52e+03], rbbh [evalue=0.0/0.0, norm_bitscore=1.5/1.4, coverage=95.7/95.5, identity=80.9/78.3], orthofinder [OG0015149]	medium_confidence	Araport11	T2T_5_1	Arabidopsis	Grapevine
AT1G05230	Vitvi05_01chr10g00540	mcscan_last_filtered [1.32e+03]	lower_confidence	Araport11	T2T_5_1	Arabidopsis	Grapevine
AT1G05240	Solyc12g005783.1	mcscan_anchors [265], mcscan_last_filtered [265]	lower_confidence	Araport11	ITAG4_0	Arabidopsis	Tomato
AT1G05240	Solyc05g046000.4	mcscan_last_filtered [345]	lower_confidence	Araport11	ITAG4_0	Arabidopsis	Tomato
AT1G05240	Solyc12g005370.2	mcscan_last_filtered [328]	lower_confidence	Araport11	ITAG4_0	Arabidopsis	Tomato
AT1G05240	Solyc08g075830.4	mcscan_last_filtered [274]	lower_confidence	Araport11	ITAG4_0	Arabidopsis	Tomato
AT1G05240	Vitvi05_01chr12g08620	mcscan_anchors [368], mcscan_last_filtered [368], rbbh [evalue=6.06e-136/2.25e-136, norm_bitscore=1.2/1.2, coverage=98.2/96.6, identity=59.8/59.9]	medium_confidence	Araport11	T2T_5_1	Arabidopsis	Grapevine
AT1G05260	Solyc03g080150.3	rev_lifton_aegis [10]	high_confidence	Araport11	ITAG4_0	Arabidopsis	Tomato
AT1G05260	Solyc07g052540.3	rbbh [evalue=2.7800000000000003e-164/3.13e-163, norm_bitscore=1.4/1.4, coverage=93.0/96.7, identity=71.8/68.4], orthofinder [OG0000457]	medium_confidence	Araport11	ITAG4_0	Arabidopsis	Tomato
AT1G05260	Solyc07g052530.3	mcscan_anchors [519], mcscan_last_filtered [519], orthofinder [OG0000457]	lower_confidence	Araport11	ITAG4_0	Arabidopsis	Tomato
AT1G05260	Solyc05g046010.4	mcscan_last_filtered [520], orthofinder [OG0000457]	lower_confidence	Araport11	ITAG4_0	Arabidopsis	Tomato
AT1G05260	Solyc07g047740.3	mcscan_last_filtered [515], orthofinder [OG0000457]	lower_confidence	Araport11	ITAG4_0	Arabidopsis	Tomato
AT1G05260	Solyc07g049240.3	mcscan_last_filtered [514], orthofinder [OG0000457]	lower_confidence	Araport11	ITAG4_0	Arabidopsis	Tomato
AT1G05260	Solyc07g052550.2	orthofinder [OG0000457]	lower_confidence	Araport11	ITAG4_0	Arabidopsis	Tomato
AT1G05260	Solyc04g056420.1	orthofinder [OG0000457]	lower_confidence	Araport11	ITAG4_0	Arabidopsis	Tomato
AT1G05260	Solyc05g046020.3	orthofinder [OG0000457]	lower_confidence	Araport11	ITAG4_0	Arabidopsis	Tomato
AT1G05260	Solyc05g046030.4	orthofinder [OG0000457]	lower_confidence	Araport11	ITAG4_0	Arabidopsis	Tomato
AT1G05260	Vitvi05_01chr12g08630	rev_lifton_aegis [10], mcscan_anchors [550], mcscan_last_filtered [550], rbbh [evalue=1.68e-166/1.87e-168, norm_bitscore=1.4/1.4, coverage=95.1/95.4, identity=73.1/73.1], orthofinder [OG0000457]	high_confidence	Araport11	T2T_5_1	Arabidopsis	Grapevine
AT1G05270	Solyc12g005780.3	mcscan_anchors [571], mcscan_last_filtered [571], rbbh [evalue=1.17e-152/6.26e-153, norm_bitscore=1.2/1.1, coverage=100.0/83.7, identity=61.0/60.8], orthofinder [OG0004844]	medium_confidence	Araport11	ITAG4_0	Arabidopsis	Tomato
AT1G05270	Vitvi05_01chr12g08650	mcscan_anchors [562], mcscan_last_filtered [562], rbbh [evalue=5.27e-145/1.85e-144, norm_bitscore=1.1/1.0, coverage=76.9/65.9, identity=69.6/69.6], orthofinder [OG0004844]	medium_confidence	Araport11	T2T_5_1	Arabidopsis	Grapevine
AT1G05280	Solyc07g052650.2	rev_lifton_aegis [10], mcscan_anchors [453], mcscan_last_filtered [453], rbbh [evalue=1.1200000000000002e-179/5.21e-175, norm_bitscore=1.0/1.0, coverage=98.6/97.9, identity=52.2/52.7], orthofinder [OG0002907]	high_confidence	Araport11	ITAG4_0	Arabidopsis	Tomato
AT1G05280	Solyc12g005730.2	mcscan_anchors [336], mcscan_last_filtered [336], orthofinder [OG0002907]	lower_confidence	Araport11	ITAG4_0	Arabidopsis	Tomato
AT1G05280	Solyc05g046110.4	mcscan_last_filtered [318], orthofinder [OG0002907]	lower_confidence	Araport11	ITAG4_0	Arabidopsis	Tomato
AT1G05280	Vitvi05_01chr12g08750	rev_lifton_aegis [10], mcscan_anchors [465], mcscan_last_filtered [465], rbbh [evalue=2.57e-190/4.5099999999999995e-191, norm_bitscore=1.1/1.2, coverage=89.2/92.8, identity=58.1/58.1], orthofinder [OG0002907]	high_confidence	Araport11	T2T_5_1	Arabidopsis	Grapevine
AT1G05290	Solyc05g046040.2	orthofinder [OG0001916]	lower_confidence	Araport11	ITAG4_0	Arabidopsis	Tomato
AT1G05290	Vitvi05_01chr12g08720	orthofinder [OG0001916]	lower_confidence	Araport11	T2T_5_1	Arabidopsis	Grapevine
AT1G05300	Solyc07g043200.2	rev_lifton_aegis [10], orthofinder [OG0000458]	high_confidence	Araport11	ITAG4_0	Arabidopsis	Tomato
AT1G05300	Solyc07g043230.3	mcscan_last_filtered [409], orthofinder [OG0000458]	lower_confidence	Araport11	ITAG4_0	Arabidopsis	Tomato
AT1G05300	Solyc02g032100.4	mcscan_last_filtered [304]	lower_confidence	Araport11	ITAG4_0	Arabidopsis	Tomato
AT1G05300	Vitvi05_01chr03g19610	mcscan_last_filtered [372], rbbh [evalue=1.58e-121/1.2300000000000001e-123, norm_bitscore=1.0/1.0, coverage=91.7/93.5, identity=61.1/61.1], orthofinder [OG0000458]	medium_confidence	Araport11	T2T_5_1	Arabidopsis	Grapevine
AT1G05300	Vitvi05_01chr01g01490	mcscan_last_filtered [367]	lower_confidence	Araport11	T2T_5_1	Arabidopsis	Grapevine
AT1G05300	Vitvi05_01chr19g22420	mcscan_last_filtered [327]	lower_confidence	Araport11	T2T_5_1	Arabidopsis	Grapevine
AT1G05300	Vitvi05_01chr03g19630	orthofinder [OG0000458]	lower_confidence	Araport11	T2T_5_1	Arabidopsis	Grapevine
AT1G05310	Solyc07g043240.4	mcscan_last_filtered [627], rbbh [evalue=3.79e-181/5.19e-181, norm_bitscore=1.3/1.3, coverage=82.0/94.4, identity=71.2/67.2], orthofinder [OG0008256]	medium_confidence	Araport11	ITAG4_0	Arabidopsis	Tomato
AT1G05310	Vitvi05_01chr03g19220	mcscan_last_filtered [634], rbbh [evalue=1.37e-183/1.19e-182, norm_bitscore=1.3/1.3, coverage=83.5/82.7, identity=70.8/70.8], orthofinder [OG0008256]	medium_confidence	Araport11	T2T_5_1	Arabidopsis	Grapevine
AT1G05320	Solyc07g043320.3	rbbh [evalue=9.109999999999999e-46/3.9399999999999996e-45, norm_bitscore=0.2/0.1, coverage=61.8/35.8, identity=32.4/32.4], orthofinder [OG0004845]	medium_confidence	Araport11	ITAG4_0	Arabidopsis	Tomato
AT1G05320	Vitvi05_01chr03g18810	rbbh [evalue=5.5e-65/4.59e-63, norm_bitscore=0.3/0.2, coverage=61.8/47.3, identity=33.4/33.4], orthofinder [OG0004845]	medium_confidence	Araport11	T2T_5_1	Arabidopsis	Grapevine
AT1G05340	Solyc05g016060.4	mcscan_last_filtered [73.4]	lower_confidence	Araport11	ITAG4_0	Arabidopsis	Tomato
AT1G05340	Vitvi05_01chr03g18590	mcscan_last_filtered [85.8]	lower_confidence	Araport11	T2T_5_1	Arabidopsis	Grapevine
AT1G05340	Vitvi05_01chr18g09810	orthofinder [OG0001917]	lower_confidence	Araport11	T2T_5_1	Arabidopsis	Grapevine
AT1G05350	Solyc03g111340.4	mcscan_last_filtered [953], rbbh [evalue=1.79e-227/9.81e-227, norm_bitscore=1.5/1.5, coverage=99.5/99.5, identity=77.4/77.4], orthofinder [OG0008257]	medium_confidence	Araport11	ITAG4_0	Arabidopsis	Tomato
AT1G05350	Vitvi05_01chr17g01610	mcscan_last_filtered [1.05e+03], rbbh [evalue=9.27e-232/2.78e-231, norm_bitscore=1.5/1.5, coverage=99.5/99.5, identity=78.1/78.1], orthofinder [OG0008257]	medium_confidence	Araport11	T2T_5_1	Arabidopsis	Grapevine
AT1G05360	Solyc09g075850.3	mcscan_anchors [688], mcscan_last_filtered [688], orthofinder [OG0004846]	lower_confidence	Araport11	ITAG4_0	Arabidopsis	Tomato
AT1G05360	Solyc01g099140.4	mcscan_last_filtered [546]	lower_confidence	Araport11	ITAG4_0	Arabidopsis	Tomato
AT1G05360	Vitvi05_01chr05g07120	mcscan_last_filtered [779], orthofinder [OG0004846]	lower_confidence	Araport11	T2T_5_1	Arabidopsis	Grapevine
AT1G05370	Solyc09g075970.3	mcscan_anchors [602], mcscan_last_filtered [602], rbbh [evalue=3.39e-178/3.51e-180, norm_bitscore=1.2/1.2, coverage=100.0/100.0, identity=64.0/64.0], orthofinder [OG0008258]	medium_confidence	Araport11	ITAG4_0	Arabidopsis	Tomato
AT1G05370	Vitvi05_01chr05g07410	rev_lifton_aegis [11], mcscan_anchors [692], mcscan_last_filtered [692], rbbh [evalue=2.05e-188/6.66e-190, norm_bitscore=1.3/1.3, coverage=100.0/100.0, identity=66.2/66.2], orthofinder [OG0008258]	high_confidence	Araport11	T2T_5_1	Arabidopsis	Grapevine
AT1G05380	Solyc03g005170.3	mcscan_last_filtered [707], rbbh [evalue=4.14e-237/1.3800000000000002e-247, norm_bitscore=0.6/0.7, coverage=56.0/87.0, identity=55.1/44.9], orthofinder [OG0002908]	medium_confidence	Araport11	ITAG4_0	Arabidopsis	Tomato
AT1G05380	Solyc09g076010.3	mcscan_anchors [714], mcscan_last_filtered [714], orthofinder [OG0002908]	lower_confidence	Araport11	ITAG4_0	Arabidopsis	Tomato
AT1G05380	Vitvi05_01chr02g08750	rev_lifton_aegis [7]	high_confidence	Araport11	T2T_5_1	Arabidopsis	Grapevine
AT1G05380	Vitvi05_01chr05g07520	mcscan_anchors [1050], mcscan_last_filtered [1.05e+03], orthofinder [OG0002908]	lower_confidence	Araport11	T2T_5_1	Arabidopsis	Grapevine
AT1G05380	Vitvi05_01chr07g02070	mcscan_last_filtered [742]	lower_confidence	Araport11	T2T_5_1	Arabidopsis	Grapevine
AT1G05385	Solyc09g076030.4	mcscan_anchors [266], mcscan_last_filtered [266], rbbh [evalue=9.55e-63/1.92e-62, norm_bitscore=1.0/0.9, coverage=79.0/75.5, identity=65.4/65.4], orthofinder [OG0008259]	medium_confidence	Araport11	ITAG4_0	Arabidopsis	Tomato
AT1G05385	Vitvi05_01chr05g07540	mcscan_anchors [302], mcscan_last_filtered [302], rbbh [evalue=1.41e-64/2.06e-62, norm_bitscore=1.0/0.9, coverage=92.0/88.6, identity=61.3/61.3], orthofinder [OG0008259]	medium_confidence	Araport11	T2T_5_1	Arabidopsis	Grapevine
AT1G05410	Solyc09g059740.3	rev_lifton_aegis [8]	high_confidence	Araport11	ITAG4_0	Arabidopsis	Tomato
AT1G05410	Solyc09g082140.4	mcscan_anchors [295], mcscan_last_filtered [295], rbbh [evalue=8.739999999999999e-138/4.72e-137, norm_bitscore=0.9/0.9, coverage=96.2/93.6, identity=46.8/46.8], orthofinder [OG0000179]	medium_confidence	Araport11	ITAG4_0	Arabidopsis	Tomato
AT1G05410	Solyc06g054230.4	mcscan_last_filtered [267], orthofinder [OG0000179]	lower_confidence	Araport11	ITAG4_0	Arabidopsis	Tomato
AT1G05410	Solyc09g061260.2	mcscan_last_filtered [210], orthofinder [OG0000179]	lower_confidence	Araport11	ITAG4_0	Arabidopsis	Tomato
AT1G05410	Solyc09g061600.1	orthofinder [OG0000179]	lower_confidence	Araport11	ITAG4_0	Arabidopsis	Tomato
AT1G05410	Solyc09g060060.1	orthofinder [OG0000179]	lower_confidence	Araport11	ITAG4_0	Arabidopsis	Tomato
AT1G05410	Solyc09g060020.1	orthofinder [OG0000179]	lower_confidence	Araport11	ITAG4_0	Arabidopsis	Tomato
AT1G05410	Solyc09g060010.1	orthofinder [OG0000179]	lower_confidence	Araport11	ITAG4_0	Arabidopsis	Tomato
AT1G05410	Solyc09g059870.1	orthofinder [OG0000179]	lower_confidence	Araport11	ITAG4_0	Arabidopsis	Tomato
AT1G05410	Solyc09g059900.1	orthofinder [OG0000179]	lower_confidence	Araport11	ITAG4_0	Arabidopsis	Tomato
AT1G05410	Solyc09g059890.2	orthofinder [OG0000179]	lower_confidence	Araport11	ITAG4_0	Arabidopsis	Tomato
AT1G05410	Solyc09g059910.3	orthofinder [OG0000179]	lower_confidence	Araport11	ITAG4_0	Arabidopsis	Tomato
AT1G05410	Solyc09g061590.1	orthofinder [OG0000179]	lower_confidence	Araport11	ITAG4_0	Arabidopsis	Tomato
AT1G05410	Solyc06g054180.1	orthofinder [OG0000179]	lower_confidence	Araport11	ITAG4_0	Arabidopsis	Tomato
AT1G05410	Solyc06g054160.2	orthofinder [OG0000179]	lower_confidence	Araport11	ITAG4_0	Arabidopsis	Tomato
AT1G05410	Solyc06g054200.3	orthofinder [OG0000179]	lower_confidence	Araport11	ITAG4_0	Arabidopsis	Tomato
AT1G05410	Solyc09g061370.1	orthofinder [OG0000179]	lower_confidence	Araport11	ITAG4_0	Arabidopsis	Tomato
AT1G05410	Solyc09g061500.2	orthofinder [OG0000179]	lower_confidence	Araport11	ITAG4_0	Arabidopsis	Tomato
AT1G05410	Solyc09g061540.1	orthofinder [OG0000179]	lower_confidence	Araport11	ITAG4_0	Arabidopsis	Tomato
AT1G05410	Solyc09g061580.1	orthofinder [OG0000179]	lower_confidence	Araport11	ITAG4_0	Arabidopsis	Tomato
AT1G05410	Vitvi05_01chr05g07700	mcscan_anchors [410], mcscan_last_filtered [410], rbbh [evalue=8.05e-127/1.77e-126, norm_bitscore=0.8/0.4, coverage=96.6/44.1, identity=46.8/47.2], orthofinder [OG0000179]	medium_confidence	Araport11	T2T_5_1	Arabidopsis	Grapevine
AT1G05420	Solyc09g082080.1	rev_lifton_aegis [10], mcscan_anchors [74], mcscan_last_filtered [74.1], rbbh [evalue=7.430000000000001e-27/3.58e-25, norm_bitscore=0.4/0.5, coverage=90.5/43.9, identity=40.1/54.4]	high_confidence	Araport11	ITAG4_0	Arabidopsis	Tomato
AT1G05420	Solyc09g065350.1	mcscan_last_filtered [52.4]	lower_confidence	Araport11	ITAG4_0	Arabidopsis	Tomato
AT1G05420	Vitvi05_01chr05g07650	rev_lifton_aegis [10], mcscan_anchors [160], mcscan_last_filtered [160]	high_confidence	Araport11	T2T_5_1	Arabidopsis	Grapevine
AT1G05420	Vitvi05_01chr07g02050	mcscan_last_filtered [147]	lower_confidence	Araport11	T2T_5_1	Arabidopsis	Grapevine
AT1G05430	Solyc09g082160.4	rbbh [evalue=2.24e-17/1.04e-17, norm_bitscore=0.3/0.3, coverage=83.7/85.9, identity=32.3/31.8], orthofinder [OG0004847]	medium_confidence	Araport11	ITAG4_0	Arabidopsis	Tomato
AT1G05430	Solyc06g054140.4	orthofinder [OG0004847]	lower_confidence	Araport11	ITAG4_0	Arabidopsis	Tomato
AT1G05430	Vitvi05_01chr05g07740	mcscan_anchors [49], mcscan_last_filtered [49.3], rbbh [evalue=8.069999999999999e-23/3.95e-22, norm_bitscore=0.3/0.4, coverage=64.1/61.2, identity=36.0/37.7], orthofinder [OG0004847]	medium_confidence	Araport11	T2T_5_1	Arabidopsis	Grapevine
AT1G05440	Solyc09g082180.3	rev_lifton_aegis [9], mcscan_anchors [183], mcscan_last_filtered [183], rbbh [evalue=2.12e-65/2.66e-61, norm_bitscore=0.5/0.6, coverage=84.5/89.7, identity=36.4/36.8], orthofinder [OG0008260]	high_confidence	Araport11	ITAG4_0	Arabidopsis	Tomato
AT1G05440	Vitvi05_01chr05g07760	rev_lifton_aegis [10], mcscan_anchors [331], mcscan_last_filtered [331], rbbh [evalue=3.1299999999999996e-68/3.43e-67, norm_bitscore=0.6/0.6, coverage=89.3/89.6, identity=37.3/37.3], orthofinder [OG0008260]	high_confidence	Araport11	T2T_5_1	Arabidopsis	Grapevine
AT1G05450	Solyc06g054030.2	mcscan_last_filtered [104], rbbh [evalue=5.36e-29/7.780000000000001e-31, norm_bitscore=0.5/0.6, coverage=45.1/54.5, identity=57.3/54.8], orthofinder [OG0001918]	medium_confidence	Araport11	ITAG4_0	Arabidopsis	Tomato
AT1G05450	Solyc09g082290.3	mcscan_anchors [81], mcscan_last_filtered [81.7]	lower_confidence	Araport11	ITAG4_0	Arabidopsis	Tomato
AT1G05450	Solyc09g065440.4	mcscan_last_filtered [103]	lower_confidence	Araport11	ITAG4_0	Arabidopsis	Tomato
AT1G05450	Solyc09g082300.3	orthofinder [OG0001918]	lower_confidence	Araport11	ITAG4_0	Arabidopsis	Tomato
AT1G05450	Vitvi05_01chr05g07910	mcscan_anchors [166], mcscan_last_filtered [166], rbbh [evalue=2.46e-39/1.09e-38, norm_bitscore=0.7/0.6, coverage=51.5/49.1, identity=64.2/65.4], orthofinder [OG0001918]	medium_confidence	Araport11	T2T_5_1	Arabidopsis	Grapevine
AT1G05460	Solyc06g054050.3	rev_lifton_aegis [10], orthofinder [OG0004848]	high_confidence	Araport11	ITAG4_0	Arabidopsis	Tomato
AT1G05460	Solyc06g054020.3	mcscan_last_filtered [1.12e+03], rbbh [evalue=0.0/0.0, norm_bitscore=1.0/1.1, coverage=83.3/88.1, identity=59.9/59.9], orthofinder [OG0004848]	medium_confidence	Araport11	ITAG4_0	Arabidopsis	Tomato
AT1G05460	Vitvi05_01chr05g07930	mcscan_anchors [1440], mcscan_last_filtered [1.44e+03], rbbh [evalue=0.0/0.0, norm_bitscore=1.1/1.3, coverage=86.9/99.8, identity=63.8/63.1], orthofinder [OG0004848]	medium_confidence	Araport11	T2T_5_1	Arabidopsis	Grapevine
AT1G05470	Solyc09g082370.4	rec_liftoff_aegis [7/7], rev_lifton_aegis [10], mcscan_anchors [1070], mcscan_last_filtered [1.07e+03], orthofinder [OG0001352]	high_confidence	Araport11	ITAG4_0	Arabidopsis	Tomato
AT1G05470	Solyc06g054010.3	mcscan_last_filtered [951]	lower_confidence	Araport11	ITAG4_0	Arabidopsis	Tomato
AT1G05470	Vitvi05_01chr05g07970	orthofinder [OG0001352]	lower_confidence	Araport11	T2T_5_1	Arabidopsis	Grapevine
AT1G05490	Solyc01g068293.1	rev_lifton_aegis [8], orthofinder [OG0000067]	high_confidence	Araport11	ITAG4_0	Arabidopsis	Tomato
AT1G05490	Solyc01g060460.2	mcscan_last_filtered [247], rbbh [evalue=5.27e-167/2.23e-171, norm_bitscore=0.4/0.7, coverage=54.3/90.2, identity=42.6/43.8], orthofinder [OG0000067]	medium_confidence	Araport11	ITAG4_0	Arabidopsis	Tomato
AT1G05490	Solyc08g077690.3	mcscan_last_filtered [242], orthofinder [OG0000067]	lower_confidence	Araport11	ITAG4_0	Arabidopsis	Tomato
AT1G05490	Solyc01g068297.1	mcscan_last_filtered [219], orthofinder [OG0000067]	lower_confidence	Araport11	ITAG4_0	Arabidopsis	Tomato
AT1G05490	Solyc04g054440.3	mcscan_last_filtered [211], orthofinder [OG0000067]	lower_confidence	Araport11	ITAG4_0	Arabidopsis	Tomato
AT1G05490	Solyc08g077650.1	orthofinder [OG0000067]	lower_confidence	Araport11	ITAG4_0	Arabidopsis	Tomato
AT1G05490	Solyc08g077580.2	orthofinder [OG0000067]	lower_confidence	Araport11	ITAG4_0	Arabidopsis	Tomato
AT1G05490	Solyc03g061630.1	orthofinder [OG0000067]	lower_confidence	Araport11	ITAG4_0	Arabidopsis	Tomato
AT1G05490	Solyc08g077660.1	orthofinder [OG0000067]	lower_confidence	Araport11	ITAG4_0	Arabidopsis	Tomato
AT1G05490	Solyc08g061400.1	orthofinder [OG0000067]	lower_confidence	Araport11	ITAG4_0	Arabidopsis	Tomato
AT1G05490	Solyc01g068300.3	orthofinder [OG0000067]	lower_confidence	Araport11	ITAG4_0	Arabidopsis	Tomato
AT1G05490	Solyc08g062050.1	orthofinder [OG0000067]	lower_confidence	Araport11	ITAG4_0	Arabidopsis	Tomato
AT1G05490	Solyc08g077570.3	orthofinder [OG0000067]	lower_confidence	Araport11	ITAG4_0	Arabidopsis	Tomato
AT1G05490	Solyc08g061990.1	orthofinder [OG0000067]	lower_confidence	Araport11	ITAG4_0	Arabidopsis	Tomato
AT1G05490	Solyc08g062000.3	orthofinder [OG0000067]	lower_confidence	Araport11	ITAG4_0	Arabidopsis	Tomato
AT1G05490	Solyc08g061410.3	orthofinder [OG0000067]	lower_confidence	Araport11	ITAG4_0	Arabidopsis	Tomato
AT1G05490	Solyc02g033050.3	orthofinder [OG0000067]	lower_confidence	Araport11	ITAG4_0	Arabidopsis	Tomato
AT1G05490	Solyc08g077610.3	orthofinder [OG0000067]	lower_confidence	Araport11	ITAG4_0	Arabidopsis	Tomato
AT1G05490	Solyc01g068320.3	orthofinder [OG0000067]	lower_confidence	Araport11	ITAG4_0	Arabidopsis	Tomato
AT1G05490	Solyc08g062070.1	orthofinder [OG0000067]	lower_confidence	Araport11	ITAG4_0	Arabidopsis	Tomato
AT1G05490	Solyc08g077600.1	orthofinder [OG0000067]	lower_confidence	Araport11	ITAG4_0	Arabidopsis	Tomato
AT1G05490	Solyc08g077670.3	orthofinder [OG0000067]	lower_confidence	Araport11	ITAG4_0	Arabidopsis	Tomato
AT1G05490	Solyc03g061640.1	orthofinder [OG0000067]	lower_confidence	Araport11	ITAG4_0	Arabidopsis	Tomato
AT1G05490	Solyc08g061420.1	orthofinder [OG0000067]	lower_confidence	Araport11	ITAG4_0	Arabidopsis	Tomato
AT1G05490	Solyc08g061370.1	orthofinder [OG0000067]	lower_confidence	Araport11	ITAG4_0	Arabidopsis	Tomato
AT1G05490	Solyc08g062080.1	orthofinder [OG0000067]	lower_confidence	Araport11	ITAG4_0	Arabidopsis	Tomato
AT1G05490	Solyc08g062060.1	orthofinder [OG0000067]	lower_confidence	Araport11	ITAG4_0	Arabidopsis	Tomato
AT1G05490	Solyc03g098175.1	orthofinder [OG0000067]	lower_confidence	Araport11	ITAG4_0	Arabidopsis	Tomato
AT1G05490	Solyc08g077640.3	orthofinder [OG0000067]	lower_confidence	Araport11	ITAG4_0	Arabidopsis	Tomato
AT1G05490	Solyc08g061390.3	orthofinder [OG0000067]	lower_confidence	Araport11	ITAG4_0	Arabidopsis	Tomato
AT1G05490	Solyc01g058705.1	orthofinder [OG0000067]	lower_confidence	Araport11	ITAG4_0	Arabidopsis	Tomato
AT1G05490	Solyc08g022040.1	orthofinder [OG0000067]	lower_confidence	Araport11	ITAG4_0	Arabidopsis	Tomato
AT1G05490	Solyc08g061340.1	orthofinder [OG0000067]	lower_confidence	Araport11	ITAG4_0	Arabidopsis	Tomato
AT1G05490	Solyc08g077590.1	orthofinder [OG0000067]	lower_confidence	Araport11	ITAG4_0	Arabidopsis	Tomato
AT1G05490	Solyc01g049740.1	orthofinder [OG0000067]	lower_confidence	Araport11	ITAG4_0	Arabidopsis	Tomato
AT1G05490	Solyc08g074710.1	orthofinder [OG0000067]	lower_confidence	Araport11	ITAG4_0	Arabidopsis	Tomato
AT1G05490	Solyc08g061350.1	orthofinder [OG0000067]	lower_confidence	Araport11	ITAG4_0	Arabidopsis	Tomato
AT1G05490	Vitvi05_01chr02g09970	mcscan_last_filtered [595], rbbh [evalue=1.1199999999999999e-225/8.21e-231, norm_bitscore=0.5/0.7, coverage=56.6/77.5, identity=46.8/46.7], orthofinder [OG0000067]	medium_confidence	Araport11	T2T_5_1	Arabidopsis	Grapevine
AT1G05500	Solyc08g021940.3	rev_lifton_aegis [7], orthofinder [OG0000663]	high_confidence	Araport11	ITAG4_0	Arabidopsis	Tomato
AT1G05500	Solyc12g009790.2	mcscan_last_filtered [1.12e+03], rbbh [evalue=1.47e-310/3.52e-311, norm_bitscore=1.5/1.5, coverage=99.6/99.6, identity=75.0/75.0], orthofinder [OG0000663]	medium_confidence	Araport11	ITAG4_0	Arabidopsis	Tomato
AT1G05500	Solyc01g014090.1	rev_lifton_aegis [6], orthofinder [OG0000663]	lower_confidence	Araport11	ITAG4_0	Arabidopsis	Tomato
AT1G05500	Solyc07g007680.4	mcscan_last_filtered [1.06e+03], orthofinder [OG0000663]	lower_confidence	Araport11	ITAG4_0	Arabidopsis	Tomato
AT1G05500	Solyc12g009710.1	orthofinder [OG0000663]	lower_confidence	Araport11	ITAG4_0	Arabidopsis	Tomato
AT1G05500	Solyc01g014370.2	orthofinder [OG0000663]	lower_confidence	Araport11	ITAG4_0	Arabidopsis	Tomato
AT1G05500	Solyc12g009760.1	orthofinder [OG0000663]	lower_confidence	Araport11	ITAG4_0	Arabidopsis	Tomato
AT1G05500	Solyc12g009695.1	orthofinder [OG0000663]	lower_confidence	Araport11	ITAG4_0	Arabidopsis	Tomato
AT1G05500	Vitvi05_01chr11g07870	mcscan_last_filtered [1.23e+03], rbbh [evalue=1.31e-313/1.14e-312, norm_bitscore=1.5/1.5, coverage=99.6/99.5, identity=73.3/73.3], orthofinder [OG0000663]	medium_confidence	Araport11	T2T_5_1	Arabidopsis	Grapevine
AT1G05500	Vitvi05_01chr04g07020	mcscan_last_filtered [1.16e+03]	lower_confidence	Araport11	T2T_5_1	Arabidopsis	Grapevine
AT1G05510	Solyc09g098120.3	mcscan_last_filtered [447], rbbh [evalue=7.67e-130/8.47e-129, norm_bitscore=1.5/1.5, coverage=98.3/99.6, identity=70.6/70.0], orthofinder [OG0004849]	medium_confidence	Araport11	ITAG4_0	Arabidopsis	Tomato
AT1G05510	Vitvi05_01chr05g20010	rev_lifton_aegis [10], mcscan_last_filtered [383], rbbh [evalue=3.21e-127/1.63e-127, norm_bitscore=1.5/1.5, coverage=95.0/98.3, identity=71.7/71.7], orthofinder [OG0004849]	high_confidence	Araport11	T2T_5_1	Arabidopsis	Grapevine
AT1G05520	Solyc05g053830.3	mcscan_last_filtered [1.62e+03], orthofinder [OG0001919]	lower_confidence	Araport11	ITAG4_0	Arabidopsis	Tomato
AT1G05520	Solyc09g092680.4	mcscan_last_filtered [1.46e+03], orthofinder [OG0001919]	lower_confidence	Araport11	ITAG4_0	Arabidopsis	Tomato
AT1G05520	Vitvi05_01chr05g19240	mcscan_last_filtered [1.74e+03], orthofinder [OG0001919]	lower_confidence	Araport11	T2T_5_1	Arabidopsis	Grapevine
AT1G05530	Solyc03g058370.2	rev_lifton_aegis [8]	high_confidence	Araport11	ITAG4_0	Arabidopsis	Tomato
AT1G05530	Vitvi05_01chr05g19470	rev_lifton_aegis [8]	high_confidence	Araport11	T2T_5_1	Arabidopsis	Grapevine
AT1G05560	Solyc09g092490.3	rev_lifton_aegis [7]	high_confidence	Araport11	ITAG4_0	Arabidopsis	Tomato
AT1G05560	Solyc09g092500.1	mcscan_last_filtered [291]	lower_confidence	Araport11	ITAG4_0	Arabidopsis	Tomato
AT1G05560	Solyc12g098590.3	mcscan_last_filtered [269]	lower_confidence	Araport11	ITAG4_0	Arabidopsis	Tomato
AT1G05560	Solyc07g008230.1	mcscan_last_filtered [193]	lower_confidence	Araport11	ITAG4_0	Arabidopsis	Tomato
AT1G05560	Vitvi05_01chr05g19460	mcscan_last_filtered [411]	lower_confidence	Araport11	T2T_5_1	Arabidopsis	Grapevine
AT1G05570	Solyc01g073750.4	rec_liftoff_aegis [6/6], rev_lifton_aegis [11], mcscan_last_filtered [4.48e+03], orthofinder [OG0001353]	high_confidence	Araport11	ITAG4_0	Arabidopsis	Tomato
AT1G05570	Solyc01g006370.3	mcscan_last_filtered [4.22e+03]	lower_confidence	Araport11	ITAG4_0	Arabidopsis	Tomato
AT1G05570	Vitvi05_01chr13g28300	rec_liftoff_aegis [6/6], rev_lifton_aegis [11], mcscan_anchors [4730], mcscan_last_filtered [4.73e+03], orthofinder [OG0001353]	high_confidence	Araport11	T2T_5_1	Arabidopsis	Grapevine
AT1G05570	Vitvi05_01chr06g01950	mcscan_last_filtered [4.53e+03]	lower_confidence	Araport11	T2T_5_1	Arabidopsis	Grapevine
AT1G05575	Solyc01g073720.2	rbbh [evalue=1.22e-19/4.980000000000001e-21, norm_bitscore=0.8/0.9, coverage=75.6/74.2, identity=61.8/60.9], orthofinder [OG0001920]	medium_confidence	Araport11	ITAG4_0	Arabidopsis	Tomato
AT1G05575	Vitvi05_01chr13g28470	rev_lifton_aegis [10], mcscan_anchors [109], mcscan_last_filtered [109], rbbh [evalue=6.63e-20/1.6e-21, norm_bitscore=0.9/0.8, coverage=78.9/71.9, identity=59.2/59.2], orthofinder [OG0001920]	high_confidence	Araport11	T2T_5_1	Arabidopsis	Grapevine
AT1G05575	Vitvi05_01chr06g01750	mcscan_last_filtered [89.6], orthofinder [OG0001920]	lower_confidence	Araport11	T2T_5_1	Arabidopsis	Grapevine
AT1G05575	Vitvi05_01chr06g03400	mcscan_last_filtered [89.3], orthofinder [OG0001920]	lower_confidence	Araport11	T2T_5_1	Arabidopsis	Grapevine
AT1G05577	Solyc01g081630.4	mcscan_last_filtered [210], rbbh [evalue=1.7100000000000002e-72/4.1800000000000005e-73, norm_bitscore=0.6/0.6, coverage=87.7/94.7, identity=40.5/39.9], orthofinder [OG0008261]	medium_confidence	Araport11	ITAG4_0	Arabidopsis	Tomato
AT1G05577	Vitvi05_01chr13g28650	mcscan_anchors [199], mcscan_last_filtered [199], rbbh [evalue=6.51e-72/6.870000000000001e-70, norm_bitscore=0.6/0.5, coverage=96.0/83.6, identity=40.9/43.2], orthofinder [OG0008261]	medium_confidence	Araport11	T2T_5_1	Arabidopsis	Grapevine
AT1G05580	Vitvi05_01chr10g13210	mcscan_last_filtered [379]	lower_confidence	Araport11	T2T_5_1	Arabidopsis	Grapevine
AT1G05590	Solyc01g081610.3	mcscan_last_filtered [771], rbbh [evalue=3.44e-279/1.1899999999999999e-274, norm_bitscore=1.3/1.3, coverage=96.6/97.2, identity=64.8/65.2], orthofinder [OG0008262]	medium_confidence	Araport11	ITAG4_0	Arabidopsis	Tomato
AT1G05590	Vitvi05_01chr13g28680	mcscan_anchors [954], mcscan_last_filtered [954], rbbh [evalue=1.68e-300/2.37e-298, norm_bitscore=1.4/1.4, coverage=93.6/94.1, identity=70.6/70.6], orthofinder [OG0008262]	medium_confidence	Araport11	T2T_5_1	Arabidopsis	Grapevine
AT1G05600	Solyc07g045380.3	mcscan_last_filtered [646], rbbh [evalue=1.1399999999999999e-95/1.34e-94, norm_bitscore=0.6/0.5, coverage=71.7/63.4, identity=48.6/48.6], orthofinder [OG0008263]	medium_confidence	Araport11	ITAG4_0	Arabidopsis	Tomato
AT1G05600	Vitvi05_01chr15g15460	rev_lifton_aegis [10], mcscan_last_filtered [819], rbbh [evalue=5.39e-143/4.9900000000000005e-144, norm_bitscore=0.8/0.8, coverage=71.7/71.6, identity=61.3/61.3], orthofinder [OG0008263]	high_confidence	Araport11	T2T_5_1	Arabidopsis	Grapevine
AT1G05610	Solyc08g015670.4	mcscan_anchors [348], mcscan_last_filtered [348], rbbh [evalue=1.36e-162/3.13e-163, norm_bitscore=1.0/1.0, coverage=89.9/89.2, identity=54.9/55.1], orthofinder [OG0008264]	medium_confidence	Araport11	ITAG4_0	Arabidopsis	Tomato
AT1G05610	Vitvi05_01chr05g26530	mcscan_anchors [641], mcscan_last_filtered [641], rbbh [evalue=1.2899999999999999e-170/1.44e-172, norm_bitscore=1.0/1.0, coverage=92.1/93.5, identity=56.9/56.9], orthofinder [OG0008264]	medium_confidence	Araport11	T2T_5_1	Arabidopsis	Grapevine
AT1G05620	Solyc12g018990.2	mcscan_anchors [658], mcscan_last_filtered [658], rbbh [evalue=1.19e-176/1.33e-175, norm_bitscore=1.5/1.5, coverage=98.8/98.4, identity=75.9/76.3], orthofinder [OG0008265]	medium_confidence	Araport11	ITAG4_0	Arabidopsis	Tomato
AT1G05620	Vitvi05_01chr05g26410	mcscan_anchors [768], mcscan_last_filtered [768], rbbh [evalue=2.3e-187/9.38e-185, norm_bitscore=1.6/1.6, coverage=99.4/100.0, identity=79.8/79.8], orthofinder [OG0008265]	medium_confidence	Araport11	T2T_5_1	Arabidopsis	Grapevine
AT1G05630	Solyc12g019080.3	rec_liftoff_aegis [6/6], rev_lifton_aegis [7], mcscan_anchors [1220], mcscan_last_filtered [1.22e+03], orthofinder [OG0001354]	high_confidence	Araport11	ITAG4_0	Arabidopsis	Tomato
AT1G05630	Solyc12g096660.3	mcscan_anchors [1610], mcscan_last_filtered [1.61e+03], orthofinder [OG0001354]	lower_confidence	Araport11	ITAG4_0	Arabidopsis	Tomato
AT1G05630	Solyc12g019070.1	orthofinder [OG0001354]	lower_confidence	Araport11	ITAG4_0	Arabidopsis	Tomato
AT1G05630	Solyc08g014580.4	orthofinder [OG0001354]	lower_confidence	Araport11	ITAG4_0	Arabidopsis	Tomato
AT1G05630	Vitvi05_01chr05g26290	rec_liftoff_aegis [7/7], rev_lifton_aegis [6], mcscan_anchors [2060], mcscan_last_filtered [2.06e+03], rbbh [evalue=0.0/0.0, norm_bitscore=1.3/1.3, coverage=97.1/95.6, identity=64.5/65.2], orthofinder [OG0001354]	high_confidence	Araport11	T2T_5_1	Arabidopsis	Grapevine
AT1G05640	Solyc08g014570.3	mcscan_anchors [971], mcscan_last_filtered [971], orthofinder [OG0001921]	lower_confidence	Araport11	ITAG4_0	Arabidopsis	Tomato
AT1G05640	Solyc12g019060.2	mcscan_anchors [963], mcscan_last_filtered [963], orthofinder [OG0001921]	lower_confidence	Araport11	ITAG4_0	Arabidopsis	Tomato
AT1G05640	Solyc12g096670.2	mcscan_anchors [966], mcscan_last_filtered [966], orthofinder [OG0001921]	lower_confidence	Araport11	ITAG4_0	Arabidopsis	Tomato
AT1G05640	Vitvi05_01chr05g26280	mcscan_anchors [1110], mcscan_last_filtered [1.11e+03], orthofinder [OG0001921]	lower_confidence	Araport11	T2T_5_1	Arabidopsis	Grapevine
AT1G05640	Vitvi05_01chr05g21920	rev_lifton_aegis [6]	lower_confidence	Araport11	T2T_5_1	Arabidopsis	Grapevine
AT1G05650	Solyc08g014560.3	mcscan_anchors [435], mcscan_last_filtered [435]	lower_confidence	Araport11	ITAG4_0	Arabidopsis	Tomato
AT1G05650	Solyc12g019120.2	mcscan_anchors [454], mcscan_last_filtered [454]	lower_confidence	Araport11	ITAG4_0	Arabidopsis	Tomato
AT1G05650	Solyc12g096730.3	mcscan_anchors [344], mcscan_last_filtered [344]	lower_confidence	Araport11	ITAG4_0	Arabidopsis	Tomato
AT1G05650	Vitvi05_01chr05g26270	mcscan_anchors [526], mcscan_last_filtered [526]	lower_confidence	Araport11	T2T_5_1	Arabidopsis	Grapevine
AT1G05670	Vitvi05_01chr01g13550	rec_liftoff_aegis [9/9], rev_lifton_aegis [11], mcscan_last_filtered [1.32e+03], rbbh [evalue=2.09e-103/2.4e-101, norm_bitscore=0.4/0.4, coverage=36.7/38.5, identity=59.0/59.0], orthofinder [OG0015155]	high_confidence	Araport11	T2T_5_1	Arabidopsis	Grapevine
AT1G05675	Solyc08g006330.3	rev_lifton_aegis [10]	high_confidence	Araport11	ITAG4_0	Arabidopsis	Tomato
AT1G05675	Solyc12g096820.1	orthofinder [OG0000355]	lower_confidence	Araport11	ITAG4_0	Arabidopsis	Tomato
AT1G05675	Solyc12g096830.2	orthofinder [OG0000355]	lower_confidence	Araport11	ITAG4_0	Arabidopsis	Tomato
AT1G05675	Vitvi05_01chr05g25950	rev_lifton_aegis [7], orthofinder [OG0000355]	high_confidence	Araport11	T2T_5_1	Arabidopsis	Grapevine
AT1G05675	Vitvi05_01chr05g25940	orthofinder [OG0000355]	lower_confidence	Araport11	T2T_5_1	Arabidopsis	Grapevine
AT1G05675	Vitvi05_01chr05g26020	orthofinder [OG0000355]	lower_confidence	Araport11	T2T_5_1	Arabidopsis	Grapevine
AT1G05675	Vitvi05_01chr05g25980	orthofinder [OG0000355]	lower_confidence	Araport11	T2T_5_1	Arabidopsis	Grapevine
AT1G05675	Vitvi05_01chr05g26000	orthofinder [OG0000355]	lower_confidence	Araport11	T2T_5_1	Arabidopsis	Grapevine
AT1G05675	Vitvi05_01chr05g26010	orthofinder [OG0000355]	lower_confidence	Araport11	T2T_5_1	Arabidopsis	Grapevine
AT1G05675	Vitvi05_01chr05g25990	orthofinder [OG0000355]	lower_confidence	Araport11	T2T_5_1	Arabidopsis	Grapevine
AT1G05675	Vitvi05_01chr05g25960	orthofinder [OG0000355]	lower_confidence	Araport11	T2T_5_1	Arabidopsis	Grapevine
AT1G05680	Solyc08g006330.3	rev_lifton_aegis [10 (copies)]	high_confidence	Araport11	ITAG4_0	Arabidopsis	Tomato
AT1G05680	Solyc08g006350.3	rbbh [evalue=2.35e-151/3.48e-153, norm_bitscore=1.0/1.0, coverage=98.2/97.4, identity=49.9/49.9]	medium_confidence	Araport11	ITAG4_0	Arabidopsis	Tomato
AT1G05680	Solyc12g096830.2	mcscan_anchors [430], mcscan_last_filtered [430], orthofinder [OG0000355]	lower_confidence	Araport11	ITAG4_0	Arabidopsis	Tomato
AT1G05680	Solyc08g006410.4	mcscan_last_filtered [354]	lower_confidence	Araport11	ITAG4_0	Arabidopsis	Tomato
AT1G05680	Solyc06g007650.2	mcscan_last_filtered [318]	lower_confidence	Araport11	ITAG4_0	Arabidopsis	Tomato
AT1G05680	Solyc12g096820.1	orthofinder [OG0000355]	lower_confidence	Araport11	ITAG4_0	Arabidopsis	Tomato
AT1G05680	Vitvi05_01chr05g25970	rev_lifton_aegis [7]	high_confidence	Araport11	T2T_5_1	Arabidopsis	Grapevine
AT1G05680	Vitvi05_01chr05g25940	mcscan_last_filtered [542], rbbh [evalue=3.65e-174/1.92e-174, norm_bitscore=1.1/1.1, coverage=98.7/98.0, identity=55.6/55.6], orthofinder [OG0000355]	medium_confidence	Araport11	T2T_5_1	Arabidopsis	Grapevine
AT1G05680	Vitvi05_01chr07g19230	mcscan_last_filtered [384]	lower_confidence	Araport11	T2T_5_1	Arabidopsis	Grapevine
AT1G05680	Vitvi05_01chr05g26020	orthofinder [OG0000355]	lower_confidence	Araport11	T2T_5_1	Arabidopsis	Grapevine
AT1G05680	Vitvi05_01chr05g25980	orthofinder [OG0000355]	lower_confidence	Araport11	T2T_5_1	Arabidopsis	Grapevine
AT1G05680	Vitvi05_01chr05g26000	orthofinder [OG0000355]	lower_confidence	Araport11	T2T_5_1	Arabidopsis	Grapevine
AT1G05680	Vitvi05_01chr05g26010	orthofinder [OG0000355]	lower_confidence	Araport11	T2T_5_1	Arabidopsis	Grapevine
AT1G05680	Vitvi05_01chr05g25990	orthofinder [OG0000355]	lower_confidence	Araport11	T2T_5_1	Arabidopsis	Grapevine
AT1G05680	Vitvi05_01chr05g25960	orthofinder [OG0000355]	lower_confidence	Araport11	T2T_5_1	Arabidopsis	Grapevine
AT1G05680	Vitvi05_01chr05g25950	orthofinder [OG0000355]	lower_confidence	Araport11	T2T_5_1	Arabidopsis	Grapevine
AT1G05690	Solyc08g014440.4	mcscan_anchors [385], mcscan_last_filtered [385], rbbh [evalue=1.03e-125/3.64e-126, norm_bitscore=1.0/1.0, coverage=96.7/85.5, identity=52.9/52.9], orthofinder [OG0004850]	medium_confidence	Araport11	ITAG4_0	Arabidopsis	Tomato
AT1G05690	Solyc12g019420.3	orthofinder [OG0004850]	lower_confidence	Araport11	ITAG4_0	Arabidopsis	Tomato
AT1G05690	Vitvi05_01chr05g25880	mcscan_last_filtered [573], rbbh [evalue=9.77e-162/1.74e-163, norm_bitscore=1.3/1.1, coverage=99.2/88.7, identity=62.4/62.4], orthofinder [OG0004850]	medium_confidence	Araport11	T2T_5_1	Arabidopsis	Grapevine
AT1G05700	Solyc03g093380.2	orthofinder [OG0000163]	lower_confidence	Araport11	ITAG4_0	Arabidopsis	Tomato
AT1G05710	Solyc08g014120.3	mcscan_anchors [152], mcscan_last_filtered [152], rbbh [evalue=1.99e-46/1.51e-46, norm_bitscore=0.9/1.1, coverage=85.5/96.3, identity=56.2/56.2], orthofinder [OG0004851]	medium_confidence	Araport11	ITAG4_0	Arabidopsis	Tomato
AT1G05710	Vitvi05_01chr05g25270	mcscan_last_filtered [207], rbbh [evalue=1.05e-50/2.19e-51, norm_bitscore=0.9/1.2, coverage=89.0/99.3, identity=57.0/57.0], orthofinder [OG0004851]	medium_confidence	Araport11	T2T_5_1	Arabidopsis	Grapevine
AT1G05720	Solyc06g053430.4	mcscan_last_filtered [323], rbbh [evalue=5.789999999999999e-81/2.19e-83, norm_bitscore=1.4/1.4, coverage=97.6/90.9, identity=69.4/69.4], orthofinder [OG0008266]	medium_confidence	Araport11	ITAG4_0	Arabidopsis	Tomato
AT1G05720	Vitvi05_01chr05g25280	mcscan_last_filtered [307], rbbh [evalue=3.15e-74/1.07e-76, norm_bitscore=1.3/1.1, coverage=84.8/90.6, identity=61.9/60.2], orthofinder [OG0008266]	medium_confidence	Araport11	T2T_5_1	Arabidopsis	Grapevine
AT1G05730	Solyc08g014300.4	mcscan_anchors [313], mcscan_last_filtered [313], rbbh [evalue=2.42e-72/6.96e-72, norm_bitscore=1.4/1.4, coverage=100.0/95.5, identity=69.3/69.3], orthofinder [OG0002910]	medium_confidence	Araport11	ITAG4_0	Arabidopsis	Tomato
AT1G05730	Vitvi05_01chr05g00240	mcscan_last_filtered [335], orthofinder [OG0002910]	lower_confidence	Araport11	T2T_5_1	Arabidopsis	Grapevine
AT1G05740	Solyc08g014300.4	orthofinder [OG0002910]	lower_confidence	Araport11	ITAG4_0	Arabidopsis	Tomato
AT1G05740	Vitvi05_01chr05g00240	orthofinder [OG0002910]	lower_confidence	Araport11	T2T_5_1	Arabidopsis	Grapevine
AT1G05750	Solyc11g071370.1	mcscan_last_filtered [613], rbbh [evalue=7.58e-175/1.05e-174, norm_bitscore=1.0/1.0, coverage=97.0/97.2, identity=57.8/57.8], orthofinder [OG0008267]	medium_confidence	Araport11	ITAG4_0	Arabidopsis	Tomato
AT1G05750	Vitvi05_01chr06g13740	rev_lifton_aegis [10], mcscan_last_filtered [735], rbbh [evalue=1.4199999999999999e-174/2.3699999999999998e-176, norm_bitscore=1.0/1.0, coverage=98.2/90.0, identity=59.9/63.2], orthofinder [OG0008267]	high_confidence	Araport11	T2T_5_1	Arabidopsis	Grapevine
AT1G05760	Solyc09g083020.1	rbbh [evalue=2.2600000000000003e-27/8.65e-28, norm_bitscore=0.5/0.6, coverage=76.4/89.9, identity=39.5/39.5]	medium_confidence	Araport11	ITAG4_0	Arabidopsis	Tomato
AT1G05780	Solyc11g065610.1	mcscan_last_filtered [70.6], rbbh [evalue=8.1e-11/1.41e-11, norm_bitscore=0.5/1.0, coverage=34.6/67.3, identity=67.6/67.6], orthofinder [OG0004852]	medium_confidence	Araport11	ITAG4_0	Arabidopsis	Tomato
AT1G05780	Vitvi05_01chr01g01470	rev_lifton_aegis [11], mcscan_last_filtered [218], rbbh [evalue=1.91e-42/4.08e-42, norm_bitscore=1.3/1.2, coverage=100.0/100.0, identity=67.3/67.3], orthofinder [OG0004852]	high_confidence	Araport11	T2T_5_1	Arabidopsis	Grapevine
AT1G05785	Solyc09g098500.4	mcscan_anchors [205], mcscan_last_filtered [205], rbbh [evalue=1.27e-51/1.84e-51, norm_bitscore=0.9/1.2, coverage=72.4/93.9, identity=64.3/64.8], orthofinder [OG0008268]	medium_confidence	Araport11	ITAG4_0	Arabidopsis	Tomato
AT1G05785	Vitvi05_01chr05g21080	mcscan_anchors [212], mcscan_last_filtered [212], rbbh [evalue=6.27e-50/3.43e-50, norm_bitscore=0.9/0.9, coverage=57.5/55.2, identity=76.0/76.0], orthofinder [OG0008268]	medium_confidence	Araport11	T2T_5_1	Arabidopsis	Grapevine
AT1G05790	Solyc09g098450.4	mcscan_anchors [644], mcscan_last_filtered [644], rbbh [evalue=1.43e-247/2.2499999999999998e-244, norm_bitscore=1.0/0.9, coverage=97.6/93.9, identity=48.7/48.5], orthofinder [OG0015157]	medium_confidence	Araport11	ITAG4_0	Arabidopsis	Tomato
AT1G05790	Vitvi05_01chr05g21100	mcscan_anchors [332], mcscan_last_filtered [332]	lower_confidence	Araport11	T2T_5_1	Arabidopsis	Grapevine
AT1G05800	Solyc09g098460.1	rev_lifton_aegis [9], mcscan_anchors [486], mcscan_last_filtered [486], rbbh [evalue=1.5600000000000001e-164/8.32e-164, norm_bitscore=1.0/1.0, coverage=80.7/83.6, identity=63.0/63.0], orthofinder [OG0002911]	high_confidence	Araport11	ITAG4_0	Arabidopsis	Tomato
AT1G05800	Solyc12g098730.3	mcscan_last_filtered [435], orthofinder [OG0002911]	lower_confidence	Araport11	ITAG4_0	Arabidopsis	Tomato
AT1G05800	Vitvi05_01chr05g21210	mcscan_anchors [573], mcscan_last_filtered [573], rbbh [evalue=1.86e-189/3.74e-189, norm_bitscore=1.1/1.2, coverage=80.7/83.9, identity=68.0/68.0], orthofinder [OG0002911]	medium_confidence	Araport11	T2T_5_1	Arabidopsis	Grapevine
AT1G05805	Solyc09g098110.4	mcscan_anchors [258], mcscan_last_filtered [258], rbbh [evalue=3.4e-69/5.51e-72, norm_bitscore=0.6/0.6, coverage=92.6/78.9, identity=45.8/46.0], orthofinder [OG0004853]	medium_confidence	Araport11	ITAG4_0	Arabidopsis	Tomato
AT1G05805	Vitvi05_01chr05g21280	mcscan_anchors [299], mcscan_last_filtered [299], rbbh [evalue=4.1e-76/1.11e-77, norm_bitscore=0.7/0.6, coverage=93.1/81.3, identity=48.2/48.2], orthofinder [OG0004853]	medium_confidence	Araport11	T2T_5_1	Arabidopsis	Grapevine
AT1G05810	Solyc09g098170.4	mcscan_anchors [463], mcscan_last_filtered [463], rbbh [evalue=1.22e-120/8.89e-125, norm_bitscore=1.3/1.4, coverage=93.6/94.6, identity=75.5/75.5]	medium_confidence	Araport11	ITAG4_0	Arabidopsis	Tomato
AT1G05810	Solyc09g056340.3	mcscan_last_filtered [455]	lower_confidence	Araport11	ITAG4_0	Arabidopsis	Tomato
AT1G05810	Solyc09g097900.3	mcscan_last_filtered [360]	lower_confidence	Araport11	ITAG4_0	Arabidopsis	Tomato
AT1G05810	Vitvi05_01chr07g18790	mcscan_last_filtered [503]	lower_confidence	Araport11	T2T_5_1	Arabidopsis	Grapevine
AT1G05810	Vitvi05_01chr05g20090	mcscan_last_filtered [486]	lower_confidence	Araport11	T2T_5_1	Arabidopsis	Grapevine
AT1G05820	Solyc12g098670.3	mcscan_last_filtered [658], rbbh [evalue=7.04e-181/6.71e-181, norm_bitscore=1.0/1.0, coverage=95.5/98.3, identity=52.8/51.7], orthofinder [OG0002912]	medium_confidence	Araport11	ITAG4_0	Arabidopsis	Tomato
AT1G05820	Solyc09g098190.3	orthofinder [OG0002912]	lower_confidence	Araport11	ITAG4_0	Arabidopsis	Tomato
AT1G05820	Vitvi05_01chr05g20650	mcscan_last_filtered [872], orthofinder [OG0002912]	lower_confidence	Araport11	T2T_5_1	Arabidopsis	Grapevine
AT1G05830	Solyc09g098260.3	mcscan_anchors [1370], mcscan_last_filtered [1.37e+03], rbbh [evalue=0.0/0.0, norm_bitscore=1.0/1.2, coverage=71.9/93.7, identity=65.2/65.2], orthofinder [OG0004854]	medium_confidence	Araport11	ITAG4_0	Arabidopsis	Tomato
AT1G05830	Vitvi05_01chr05g21300	mcscan_anchors [403], mcscan_last_filtered [403]	lower_confidence	Araport11	T2T_5_1	Arabidopsis	Grapevine
AT1G05830	Vitvi05_01chr07g17600	mcscan_last_filtered [286], orthofinder [OG0004854]	lower_confidence	Araport11	T2T_5_1	Arabidopsis	Grapevine
AT1G05840	Solyc09g098340.3	mcscan_anchors [794], mcscan_last_filtered [794], rbbh [evalue=3.98e-214/3.1100000000000004e-213, norm_bitscore=1.2/1.2, coverage=88.1/88.2, identity=67.5/67.5], orthofinder [OG0004855]	medium_confidence	Araport11	ITAG4_0	Arabidopsis	Tomato
AT1G05840	Solyc05g053900.4	mcscan_last_filtered [775], orthofinder [OG0004855]	lower_confidence	Araport11	ITAG4_0	Arabidopsis	Tomato
AT1G05840	Vitvi05_01chr05g20800	mcscan_last_filtered [1e+03], rbbh [evalue=4.0999999999999996e-244/6.04e-242, norm_bitscore=1.4/1.3, coverage=94.2/91.3, identity=71.0/70.7], orthofinder [OG0004855]	medium_confidence	Araport11	T2T_5_1	Arabidopsis	Grapevine
AT1G05850	Solyc09g098540.3	rev_lifton_aegis [10], mcscan_anchors [626], mcscan_last_filtered [626], orthofinder [OG0002913]	high_confidence	Araport11	ITAG4_0	Arabidopsis	Tomato
AT1G05850	Solyc12g098810.2	mcscan_last_filtered [637], rbbh [evalue=4.92e-175/2.4e-175, norm_bitscore=1.5/1.5, coverage=90.1/88.1, identity=75.2/75.2], orthofinder [OG0002913]	medium_confidence	Araport11	ITAG4_0	Arabidopsis	Tomato
AT1G05850	Vitvi05_01chr05g01410	rev_lifton_aegis [6]	lower_confidence	Araport11	T2T_5_1	Arabidopsis	Grapevine
AT1G05850	Vitvi05_01chr05g01430	mcscan_last_filtered [658], orthofinder [OG0002913]	lower_confidence	Araport11	T2T_5_1	Arabidopsis	Grapevine
AT1G05850	Vitvi05_01chr05g20760	mcscan_last_filtered [638], orthofinder [OG0002913]	lower_confidence	Araport11	T2T_5_1	Arabidopsis	Grapevine
AT1G05860	Solyc01g008190.4	mcscan_last_filtered [96.5]	lower_confidence	Araport11	ITAG4_0	Arabidopsis	Tomato
AT1G05860	Solyc01g008200.3	orthofinder [OG0001922]	lower_confidence	Araport11	ITAG4_0	Arabidopsis	Tomato
AT1G05860	Vitvi05_01chr05g22400	mcscan_anchors [230], mcscan_last_filtered [230], orthofinder [OG0001922]	lower_confidence	Araport11	T2T_5_1	Arabidopsis	Grapevine
AT1G05860	Vitvi05_01chr07g21290	mcscan_last_filtered [208], orthofinder [OG0001922]	lower_confidence	Araport11	T2T_5_1	Arabidopsis	Grapevine
AT1G05870	Solyc06g073450.4	mcscan_anchors [242], mcscan_last_filtered [242], rbbh [evalue=5.6900000000000004e-58/6.36e-57, norm_bitscore=0.9/0.9, coverage=73.2/65.6, identity=66.9/66.9], orthofinder [OG0004856]	medium_confidence	Araport11	ITAG4_0	Arabidopsis	Tomato
AT1G05870	Vitvi05_01chr05g22480	mcscan_anchors [295], mcscan_last_filtered [295], rbbh [evalue=3.24e-60/1.1e-58, norm_bitscore=1.0/1.0, coverage=71.1/65.1, identity=70.4/70.6], orthofinder [OG0004856]	medium_confidence	Araport11	T2T_5_1	Arabidopsis	Grapevine
AT1G05880	Solyc06g073340.3	orthofinder [OG0002914]	lower_confidence	Araport11	ITAG4_0	Arabidopsis	Tomato
AT1G05880	Vitvi05_01chr05g22540	orthofinder [OG0002914]	lower_confidence	Araport11	T2T_5_1	Arabidopsis	Grapevine
AT1G05890	Solyc06g073340.3	mcscan_anchors [992], mcscan_last_filtered [992], orthofinder [OG0002914]	lower_confidence	Araport11	ITAG4_0	Arabidopsis	Tomato
AT1G05890	Solyc11g008580.3	mcscan_last_filtered [1.01e+03]	lower_confidence	Araport11	ITAG4_0	Arabidopsis	Tomato
AT1G05890	Vitvi05_01chr05g22540	mcscan_anchors [1120], mcscan_last_filtered [1.12e+03], orthofinder [OG0002914]	lower_confidence	Araport11	T2T_5_1	Arabidopsis	Grapevine
AT1G05890	Vitvi05_01chr07g21360	mcscan_last_filtered [1.11e+03]	lower_confidence	Araport11	T2T_5_1	Arabidopsis	Grapevine
AT1G05894	Vitvi05_01chr05g22600	mcscan_anchors [53], mcscan_last_filtered [53.8], rbbh [evalue=7.75e-18/7.08e-19, norm_bitscore=0.2/0.2, coverage=77.5/83.4, identity=29.5/29.4], orthofinder [OG0008269]	medium_confidence	Araport11	T2T_5_1	Arabidopsis	Grapevine
AT1G05900	Solyc06g073400.3	mcscan_anchors [472], mcscan_last_filtered [472], orthofinder [OG0002915]	lower_confidence	Araport11	ITAG4_0	Arabidopsis	Tomato
AT1G05900	Solyc09g083003.1	mcscan_last_filtered [356]	lower_confidence	Araport11	ITAG4_0	Arabidopsis	Tomato
AT1G05900	Solyc09g083007.1	orthofinder [OG0002915]	lower_confidence	Araport11	ITAG4_0	Arabidopsis	Tomato
AT1G05900	Vitvi05_01chr05g22650	mcscan_anchors [550], mcscan_last_filtered [550], orthofinder [OG0002915]	lower_confidence	Araport11	T2T_5_1	Arabidopsis	Grapevine
AT1G05910	Solyc04g076180.4	rec_liftoff_aegis [8/8], rev_lifton_aegis [11], mcscan_last_filtered [2.27e+03], rbbh [evalue=0.0/0.0, norm_bitscore=1.2/1.2, coverage=100.0/99.2, identity=68.0/67.7], orthofinder [OG0008270]	high_confidence	Araport11	ITAG4_0	Arabidopsis	Tomato
AT1G05910	Vitvi05_01chr05g22690	rec_liftoff_aegis [8/8], rev_lifton_aegis [11], mcscan_anchors [2540], mcscan_last_filtered [2.54e+03], rbbh [evalue=0.0/0.0, norm_bitscore=1.3/1.3, coverage=100.0/100.0, identity=71.6/71.6], orthofinder [OG0008270]	high_confidence	Araport11	T2T_5_1	Arabidopsis	Grapevine
AT1G05940	Solyc10g018600.2	mcscan_last_filtered [978], rbbh [evalue=3.62e-260/1.73e-260, norm_bitscore=1.3/1.3, coverage=98.4/97.5, identity=66.4/66.8], orthofinder [OG0008271]	medium_confidence	Araport11	ITAG4_0	Arabidopsis	Tomato
AT1G05940	Vitvi05_01chr15g10080	mcscan_last_filtered [1.19e+03], rbbh [evalue=8.67e-273/7.880000000000001e-272, norm_bitscore=1.3/1.3, coverage=97.2/92.8, identity=71.6/71.6], orthofinder [OG0008271]	medium_confidence	Araport11	T2T_5_1	Arabidopsis	Grapevine
AT1G05950	Solyc03g121850.3	mcscan_last_filtered [88.9], rbbh [evalue=3.59e-69/2.08e-72, norm_bitscore=0.4/0.4, coverage=96.7/98.4, identity=30.5/30.4], orthofinder [OG0004857]	medium_confidence	Araport11	ITAG4_0	Arabidopsis	Tomato
AT1G05950	Solyc09g064620.3	orthofinder [OG0004857]	lower_confidence	Araport11	ITAG4_0	Arabidopsis	Tomato
AT1G05950	Solyc05g150103.1	orthofinder [OG0004857]	lower_confidence	Araport11	ITAG4_0	Arabidopsis	Tomato
AT1G05950	Vitvi05_01chr05g22660	mcscan_anchors [112], mcscan_last_filtered [112]	lower_confidence	Araport11	T2T_5_1	Arabidopsis	Grapevine
AT1G05960	Solyc11g044480.2	mcscan_last_filtered [715], rbbh [evalue=0.0/0.0, norm_bitscore=0.9/0.9, coverage=100.0/100.0, identity=53.7/53.6], orthofinder [OG0008272]	medium_confidence	Araport11	ITAG4_0	Arabidopsis	Tomato
AT1G05960	Vitvi05_01chr05g22700	mcscan_anchors [1460], mcscan_last_filtered [1.46e+03], rbbh [evalue=0.0/0.0, norm_bitscore=1.0/1.0, coverage=100.0/96.4, identity=57.4/57.4], orthofinder [OG0008272]	medium_confidence	Araport11	T2T_5_1	Arabidopsis	Grapevine
AT1G05970	Solyc10g079580.2	mcscan_last_filtered [145], rbbh [evalue=6.13e-55/5.170000000000001e-56, norm_bitscore=0.9/0.9, coverage=91.5/91.1, identity=46.7/46.7], orthofinder [OG0004858]	medium_confidence	Araport11	ITAG4_0	Arabidopsis	Tomato
AT1G05970	Solyc04g040020.1	orthofinder [OG0004858]	lower_confidence	Araport11	ITAG4_0	Arabidopsis	Tomato
AT1G05970	Vitvi05_01chr07g31950	mcscan_last_filtered [192], rbbh [evalue=1.13e-59/3.5100000000000004e-59, norm_bitscore=1.0/0.3, coverage=96.0/32.3, identity=49.7/49.7], orthofinder [OG0004858]	medium_confidence	Araport11	T2T_5_1	Arabidopsis	Grapevine
AT1G05990	Solyc11g044920.1	rev_lifton_aegis [9]	high_confidence	Araport11	ITAG4_0	Arabidopsis	Tomato
AT1G05990	Solyc06g150132.1	mcscan_anchors [285], mcscan_last_filtered [285]	lower_confidence	Araport11	ITAG4_0	Arabidopsis	Tomato
AT1G05990	Solyc06g083000.1	mcscan_last_filtered [331]	lower_confidence	Araport11	ITAG4_0	Arabidopsis	Tomato
AT1G05990	Solyc09g055880.1	mcscan_last_filtered [326]	lower_confidence	Araport11	ITAG4_0	Arabidopsis	Tomato
AT1G05990	Solyc05g050750.1	mcscan_last_filtered [316]	lower_confidence	Araport11	ITAG4_0	Arabidopsis	Tomato
AT1G05990	Vitvi05_01chr05g22910	mcscan_anchors [351], mcscan_last_filtered [351]	lower_confidence	Araport11	T2T_5_1	Arabidopsis	Grapevine
AT1G05990	Vitvi05_01chr07g19190	mcscan_last_filtered [405]	lower_confidence	Araport11	T2T_5_1	Arabidopsis	Grapevine
AT1G06000	Solyc05g010685.1	mcscan_last_filtered [162]	lower_confidence	Araport11	ITAG4_0	Arabidopsis	Tomato
AT1G06010	Solyc04g056425.1	mcscan_last_filtered [69.3], rbbh [evalue=4.23e-14/7.31e-15, norm_bitscore=0.8/0.6, coverage=55.7/38.6, identity=61.4/61.4], orthofinder [OG0000314]	medium_confidence	Araport11	ITAG4_0	Arabidopsis	Tomato
AT1G06010	Vitvi05_01chr04g16500	mcscan_last_filtered [92.7], rbbh [evalue=9.36e-16/1.84e-15, norm_bitscore=0.9/0.2, coverage=89.9/23.1, identity=53.5/51.3], orthofinder [OG0000314]	medium_confidence	Araport11	T2T_5_1	Arabidopsis	Grapevine
AT1G06010	Vitvi05_01chr04g02450	orthofinder [OG0000314]	lower_confidence	Araport11	T2T_5_1	Arabidopsis	Grapevine
AT1G06010	Vitvi05_01chr04g02440	orthofinder [OG0000314]	lower_confidence	Araport11	T2T_5_1	Arabidopsis	Grapevine
AT1G06010	Vitvi05_01chr16g12750	orthofinder [OG0000314]	lower_confidence	Araport11	T2T_5_1	Arabidopsis	Grapevine
AT1G06010	Vitvi05_01chr02g17930	orthofinder [OG0000314]	lower_confidence	Araport11	T2T_5_1	Arabidopsis	Grapevine
AT1G06010	Vitvi05_01chr04g11300	orthofinder [OG0000314]	lower_confidence	Araport11	T2T_5_1	Arabidopsis	Grapevine
AT1G06010	Vitvi05_01chr14g19980	orthofinder [OG0000314]	lower_confidence	Araport11	T2T_5_1	Arabidopsis	Grapevine
AT1G06010	Vitvi05_01chr15g15140	orthofinder [OG0000314]	lower_confidence	Araport11	T2T_5_1	Arabidopsis	Grapevine
AT1G06010	Vitvi05_01chr18g06810	orthofinder [OG0000314]	lower_confidence	Araport11	T2T_5_1	Arabidopsis	Grapevine
AT1G06020	Solyc06g073190.3	mcscan_anchors [771], mcscan_last_filtered [771]	lower_confidence	Araport11	ITAG4_0	Arabidopsis	Tomato
AT1G06020	Vitvi05_01chr05g23320	mcscan_last_filtered [756]	lower_confidence	Araport11	T2T_5_1	Arabidopsis	Grapevine
AT1G06040	Solyc06g073180.3	mcscan_anchors [345], mcscan_last_filtered [345], rbbh [evalue=3.17e-87/3.0399999999999997e-89, norm_bitscore=1.0/1.1, coverage=100.0/100.0, identity=59.0/59.0], orthofinder [OG0004860]	medium_confidence	Araport11	ITAG4_0	Arabidopsis	Tomato
AT1G06040	Vitvi05_01chr05g23360	mcscan_last_filtered [410], orthofinder [OG0004860]	lower_confidence	Araport11	T2T_5_1	Arabidopsis	Grapevine
AT1G06050	Solyc06g053360.4	rev_lifton_aegis [10], mcscan_anchors [482], mcscan_last_filtered [482], rbbh [evalue=5.51e-133/2.48e-136, norm_bitscore=1.2/1.2, coverage=95.5/91.6, identity=63.7/63.7], orthofinder [OG0008273]	high_confidence	Araport11	ITAG4_0	Arabidopsis	Tomato
AT1G06050	Vitvi05_01chr05g23410	mcscan_last_filtered [577], rbbh [evalue=1.05e-137/3.56e-141, norm_bitscore=1.2/1.3, coverage=91.1/89.5, identity=69.2/69.2], orthofinder [OG0008273]	medium_confidence	Araport11	T2T_5_1	Arabidopsis	Grapevine
AT1G06060	Solyc04g080900.3	mcscan_last_filtered [369], rbbh [evalue=5.1500000000000005e-80/1.47e-80, norm_bitscore=1.2/0.4, coverage=92.1/28.7, identity=64.0/64.0], orthofinder [OG0002916]	medium_confidence	Araport11	ITAG4_0	Arabidopsis	Tomato
AT1G06060	Vitvi05_01chr18g15440	mcscan_last_filtered [479], rbbh [evalue=1.07e-95/1.08e-96, norm_bitscore=1.3/1.2, coverage=98.1/88.6, identity=67.1/67.1], orthofinder [OG0002916]	medium_confidence	Araport11	T2T_5_1	Arabidopsis	Grapevine
AT1G06060	Vitvi05_01chr18g15460	orthofinder [OG0002916]	lower_confidence	Araport11	T2T_5_1	Arabidopsis	Grapevine
AT1G06060	Vitvi05_01chr18g15480	orthofinder [OG0002916]	lower_confidence	Araport11	T2T_5_1	Arabidopsis	Grapevine
AT1G06070	Solyc06g053350.3	mcscan_anchors [715], mcscan_last_filtered [715], rbbh [evalue=3.73e-142/2.6e-142, norm_bitscore=1.0/0.9, coverage=81.4/83.0, identity=69.1/69.1], orthofinder [OG0004861]	medium_confidence	Araport11	ITAG4_0	Arabidopsis	Tomato
AT1G06070	Vitvi05_01chr05g24240	mcscan_last_filtered [837], rbbh [evalue=9.51e-145/3.09e-146, norm_bitscore=1.0/1.0, coverage=81.4/83.3, identity=71.0/71.0], orthofinder [OG0004861]	medium_confidence	Araport11	T2T_5_1	Arabidopsis	Grapevine
AT1G06110	Solyc06g053340.3	mcscan_anchors [562], mcscan_last_filtered [562], rbbh [evalue=1.9500000000000002e-194/1.34e-194, norm_bitscore=1.2/1.2, coverage=100.0/100.0, identity=59.8/59.8], orthofinder [OG0004862]	medium_confidence	Araport11	ITAG4_0	Arabidopsis	Tomato
AT1G06110	Vitvi05_01chr05g24280	mcscan_last_filtered [566], rbbh [evalue=8.31e-161/1.36e-161, norm_bitscore=1.1/0.9, coverage=85.8/69.8, identity=60.1/60.1], orthofinder [OG0004862]	medium_confidence	Araport11	T2T_5_1	Arabidopsis	Grapevine
AT1G06110	Vitvi05_01chr05g24270	orthofinder [OG0004862]	lower_confidence	Araport11	T2T_5_1	Arabidopsis	Grapevine
AT1G06130	Solyc06g053310.3	mcscan_anchors [631], mcscan_last_filtered [631], rbbh [evalue=1.86e-175/1.0199999999999999e-174, norm_bitscore=1.5/1.5, coverage=99.1/99.7, identity=72.1/72.1], orthofinder [OG0001923]	medium_confidence	Araport11	ITAG4_0	Arabidopsis	Tomato
AT1G06130	Vitvi05_01chr05g24310	mcscan_last_filtered [410], rbbh [evalue=1.7800000000000002e-124/1.44e-123, norm_bitscore=1.1/0.6, coverage=99.1/99.8, identity=37.5/37.5], orthofinder [OG0001923]	medium_confidence	Araport11	T2T_5_1	Arabidopsis	Grapevine
AT1G06135	Vitvi05_01chr07g08240	rbbh [evalue=6.57e-06/3.99e-06, norm_bitscore=0.6/0.4, coverage=68.6/44.2, identity=48.0/48.0]	medium_confidence	Araport11	T2T_5_1	Arabidopsis	Grapevine
AT1G06140	Solyc03g063380.3	rev_lifton_aegis [6]	lower_confidence	Araport11	ITAG4_0	Arabidopsis	Tomato
AT1G06140	Solyc04g076330.3	mcscan_last_filtered [161]	lower_confidence	Araport11	ITAG4_0	Arabidopsis	Tomato
AT1G06140	Vitvi05_01chr05g16680	mcscan_last_filtered [756], rbbh [evalue=3.5100000000000002e-217/1.1999999999999999e-214, norm_bitscore=1.1/0.9, coverage=98.9/79.7, identity=54.4/54.4], orthofinder [OG0015159]	medium_confidence	Araport11	T2T_5_1	Arabidopsis	Grapevine
AT1G06143	Solyc08g077320.3	mcscan_last_filtered [141]	lower_confidence	Araport11	ITAG4_0	Arabidopsis	Tomato
AT1G06143	Vitvi05_01chr19g03030	rev_lifton_aegis [10], mcscan_last_filtered [893], rbbh [evalue=5.2799999999999996e-170/1.92e-170, norm_bitscore=0.9/0.9, coverage=94.6/97.2, identity=60.3/60.3], orthofinder [OG0015160]	high_confidence	Araport11	T2T_5_1	Arabidopsis	Grapevine
AT1G06150	Solyc09g066280.4	mcscan_last_filtered [297], rbbh [evalue=3.1599999999999996e-120/1.26e-120, norm_bitscore=0.5/0.6, coverage=99.3/99.3, identity=38.8/38.6], orthofinder [OG0004864]	medium_confidence	Araport11	ITAG4_0	Arabidopsis	Tomato
AT1G06150	Vitvi05_01chr07g08730	mcscan_anchors [576], mcscan_last_filtered [576], rbbh [evalue=1.1500000000000001e-181/3.47e-181, norm_bitscore=0.7/0.7, coverage=99.6/99.7, identity=46.6/46.6], orthofinder [OG0004864]	medium_confidence	Araport11	T2T_5_1	Arabidopsis	Grapevine
AT1G06160	Solyc09g089930.3	mcscan_last_filtered [162]	lower_confidence	Araport11	ITAG4_0	Arabidopsis	Tomato
AT1G06160	Solyc02g077360.1	mcscan_last_filtered [120]	lower_confidence	Araport11	ITAG4_0	Arabidopsis	Tomato
AT1G06160	Vitvi05_01chr07g08930	mcscan_anchors [210], mcscan_last_filtered [210]	lower_confidence	Araport11	T2T_5_1	Arabidopsis	Grapevine
AT1G06160	Vitvi05_01chr05g10540	mcscan_last_filtered [205]	lower_confidence	Araport11	T2T_5_1	Arabidopsis	Grapevine
AT1G06160	Vitvi05_01chr14g09540	mcscan_last_filtered [192]	lower_confidence	Araport11	T2T_5_1	Arabidopsis	Grapevine
AT1G06170	Solyc01g081100.3	mcscan_last_filtered [273], orthofinder [OG0001924]	lower_confidence	Araport11	ITAG4_0	Arabidopsis	Tomato
AT1G06170	Vitvi05_01chr15g04790	mcscan_last_filtered [288], orthofinder [OG0001924]	lower_confidence	Araport11	T2T_5_1	Arabidopsis	Grapevine
AT1G06180	Solyc06g083900.3	rev_lifton_aegis [10], mcscan_last_filtered [281], rbbh [evalue=4.22e-72/2.7400000000000002e-70, norm_bitscore=0.9/0.8, coverage=48.6/46.9, identity=81.7/81.7]	high_confidence	Araport11	ITAG4_0	Arabidopsis	Tomato
AT1G06180	Solyc09g090130.3	mcscan_last_filtered [282]	lower_confidence	Araport11	ITAG4_0	Arabidopsis	Tomato
AT1G06180	Solyc03g005570.3	mcscan_last_filtered [254]	lower_confidence	Araport11	ITAG4_0	Arabidopsis	Tomato
AT1G06180	Solyc06g053610.3	mcscan_last_filtered [252]	lower_confidence	Araport11	ITAG4_0	Arabidopsis	Tomato
AT1G06180	Solyc05g055030.2	mcscan_last_filtered [252], orthofinder [OG0000315]	lower_confidence	Araport11	ITAG4_0	Arabidopsis	Tomato
AT1G06180	Solyc10g005460.3	mcscan_last_filtered [216]	lower_confidence	Araport11	ITAG4_0	Arabidopsis	Tomato
AT1G06180	Solyc12g096200.2	orthofinder [OG0000315]	lower_confidence	Araport11	ITAG4_0	Arabidopsis	Tomato
AT1G06180	Solyc08g008480.4	orthofinder [OG0000315]	lower_confidence	Araport11	ITAG4_0	Arabidopsis	Tomato
AT1G06180	Solyc08g082890.3	orthofinder [OG0000315]	lower_confidence	Araport11	ITAG4_0	Arabidopsis	Tomato
AT1G06180	Solyc08g005870.2	orthofinder [OG0000315]	lower_confidence	Araport11	ITAG4_0	Arabidopsis	Tomato
AT1G06180	Vitvi05_01chr07g09050	mcscan_anchors [303], mcscan_last_filtered [303]	lower_confidence	Araport11	T2T_5_1	Arabidopsis	Grapevine
AT1G06180	Vitvi05_01chr14g10430	mcscan_last_filtered [261], orthofinder [OG0000315]	lower_confidence	Araport11	T2T_5_1	Arabidopsis	Grapevine
AT1G06180	Vitvi05_01chr05g11020	mcscan_last_filtered [241]	lower_confidence	Araport11	T2T_5_1	Arabidopsis	Grapevine
AT1G06190	Solyc09g025260.4	mcscan_last_filtered [214], rbbh [evalue=5.21e-51/1.0199999999999999e-52, norm_bitscore=0.4/0.5, coverage=94.8/93.3, identity=38.9/39.4], orthofinder [OG0004865]	medium_confidence	Araport11	ITAG4_0	Arabidopsis	Tomato
AT1G06190	Vitvi05_01chr07g09330	mcscan_anchors [338], mcscan_last_filtered [338], rbbh [evalue=2.15e-69/3.2599999999999996e-68, norm_bitscore=0.6/0.6, coverage=94.1/96.0, identity=47.3/47.3], orthofinder [OG0004865]	medium_confidence	Araport11	T2T_5_1	Arabidopsis	Grapevine
AT1G06200	Solyc09g025250.4	mcscan_last_filtered [314], rbbh [evalue=9.45e-91/1.63e-92, norm_bitscore=1.1/1.3, coverage=84.0/99.5, identity=62.4/62.4], orthofinder [OG0008274]	medium_confidence	Araport11	ITAG4_0	Arabidopsis	Tomato
AT1G06200	Vitvi05_01chr07g09280	mcscan_anchors [329], mcscan_last_filtered [329], rbbh [evalue=5.74e-72/7.25e-73, norm_bitscore=1.0/0.2, coverage=74.2/17.5, identity=63.0/63.0]	medium_confidence	Araport11	T2T_5_1	Arabidopsis	Grapevine
AT1G06210	Solyc09g025240.3	mcscan_last_filtered [414], rbbh [evalue=1.82e-106/5.64e-105, norm_bitscore=0.8/0.8, coverage=79.4/75.0, identity=56.5/56.5], orthofinder [OG0008275]	medium_confidence	Araport11	ITAG4_0	Arabidopsis	Tomato
AT1G06210	Vitvi05_01chr07g09260	mcscan_anchors [488], mcscan_last_filtered [488], rbbh [evalue=2.3699999999999997e-126/4.72e-126, norm_bitscore=1.0/1.0, coverage=79.4/84.4, identity=62.6/62.6], orthofinder [OG0008275]	medium_confidence	Araport11	T2T_5_1	Arabidopsis	Grapevine
AT1G06220	Solyc07g007210.3	mcscan_last_filtered [2.42e+03], rbbh [evalue=0.0/0.0, norm_bitscore=1.7/1.7, coverage=100.0/100.0, identity=83.9/83.9], orthofinder [OG0004866]	medium_confidence	Araport11	ITAG4_0	Arabidopsis	Tomato
AT1G06220	Vitvi05_01chr11g08500	mcscan_last_filtered [2.73e+03], rbbh [evalue=0.0/0.0, norm_bitscore=1.8/1.8, coverage=100.0/100.0, identity=87.5/87.5], orthofinder [OG0004866]	medium_confidence	Araport11	T2T_5_1	Arabidopsis	Grapevine
AT1G06230	Solyc07g062660.4	mcscan_last_filtered [305], rbbh [evalue=8.63e-111/3.13e-110, norm_bitscore=0.5/0.5, coverage=54.1/62.7, identity=48.2/47.8], orthofinder [OG0002917]	medium_confidence	Araport11	ITAG4_0	Arabidopsis	Tomato
AT1G06230	Solyc10g008070.4	mcscan_anchors [231], mcscan_last_filtered [231]	lower_confidence	Araport11	ITAG4_0	Arabidopsis	Tomato
AT1G06230	Solyc12g014170.2	mcscan_last_filtered [320], orthofinder [OG0002917]	lower_confidence	Araport11	ITAG4_0	Arabidopsis	Tomato
AT1G06230	Vitvi05_01chr12g03490	rev_lifton_aegis [9], mcscan_last_filtered [672], rbbh [evalue=8.4e-130/4.4700000000000003e-132, norm_bitscore=0.5/0.6, coverage=54.6/65.2, identity=56.3/56.3], orthofinder [OG0002917]	high_confidence	Araport11	T2T_5_1	Arabidopsis	Grapevine
AT1G06230	Vitvi05_01chr19g02260	orthofinder [OG0002917]	lower_confidence	Araport11	T2T_5_1	Arabidopsis	Grapevine
AT1G06240	Solyc10g008060.4	mcscan_anchors [548], mcscan_last_filtered [548], rbbh [evalue=3.63e-158/3.73e-158, norm_bitscore=1.2/1.1, coverage=95.6/89.5, identity=63.3/63.6], orthofinder [OG0002918]	medium_confidence	Araport11	ITAG4_0	Arabidopsis	Tomato
AT1G06240	Solyc10g049900.1	orthofinder [OG0002918]	lower_confidence	Araport11	ITAG4_0	Arabidopsis	Tomato
AT1G06240	Vitvi05_01chr12g03480	mcscan_last_filtered [345], rbbh [evalue=1.12e-87/5.2e-89, norm_bitscore=0.7/0.3, coverage=57.8/23.9, identity=66.1/66.1], orthofinder [OG0002918]	medium_confidence	Araport11	T2T_5_1	Arabidopsis	Grapevine
AT1G06240	Vitvi05_01chr10g09980	orthofinder [OG0002918]	lower_confidence	Araport11	T2T_5_1	Arabidopsis	Grapevine
AT1G06250	Solyc02g077100.3	rev_lifton_aegis [10]	high_confidence	Araport11	ITAG4_0	Arabidopsis	Tomato
AT1G06250	Solyc02g077110.3	mcscan_last_filtered [316]	lower_confidence	Araport11	ITAG4_0	Arabidopsis	Tomato
AT1G06250	Solyc02g014470.4	mcscan_last_filtered [307]	lower_confidence	Araport11	ITAG4_0	Arabidopsis	Tomato
AT1G06250	Solyc02g077430.4	mcscan_last_filtered [239]	lower_confidence	Araport11	ITAG4_0	Arabidopsis	Tomato
AT1G06260	Solyc07g053460.4	mcscan_last_filtered [344], rbbh [evalue=5.1700000000000005e-124/1.1e-120, norm_bitscore=1.0/1.0, coverage=94.2/90.4, identity=54.6/55.0], orthofinder [OG0008276]	medium_confidence	Araport11	ITAG4_0	Arabidopsis	Tomato
AT1G06260	Vitvi05_01chr12g03730	mcscan_anchors [415], mcscan_last_filtered [415], rbbh [evalue=1.23e-130/2.21e-129, norm_bitscore=1.1/1.0, coverage=88.7/94.2, identity=57.5/54.1], orthofinder [OG0008276]	medium_confidence	Araport11	T2T_5_1	Arabidopsis	Grapevine
AT1G06260	Vitvi05_01chr12g03240	mcscan_last_filtered [297]	lower_confidence	Araport11	T2T_5_1	Arabidopsis	Grapevine
AT1G06260	Vitvi05_01chr10g10170	mcscan_last_filtered [295]	lower_confidence	Araport11	T2T_5_1	Arabidopsis	Grapevine
AT1G06270	Solyc01g088490.3	rev_lifton_aegis [10], mcscan_last_filtered [341], rbbh [evalue=2.33e-105/7.65e-106, norm_bitscore=0.9/0.9, coverage=93.6/96.7, identity=52.3/52.3], orthofinder [OG0008277]	high_confidence	Araport11	ITAG4_0	Arabidopsis	Tomato
AT1G06270	Vitvi05_01chr12g03740	rev_lifton_aegis [11], mcscan_anchors [496], mcscan_last_filtered [496], rbbh [evalue=1.5099999999999998e-115/1.83e-114, norm_bitscore=1.0/1.0, coverage=100.0/100.0, identity=60.8/60.8], orthofinder [OG0008277]	high_confidence	Araport11	T2T_5_1	Arabidopsis	Grapevine
AT1G06280	Solyc12g010810.1	mcscan_last_filtered [147], rbbh [evalue=4.06e-43/3.52e-44, norm_bitscore=0.7/0.7, coverage=50.7/64.9, identity=61.9/52.8], orthofinder [OG0008278]	medium_confidence	Araport11	ITAG4_0	Arabidopsis	Tomato
AT1G06280	Vitvi05_01chr12g03770	mcscan_anchors [151], mcscan_last_filtered [151], rbbh [evalue=3.3e-40/1.2999999999999999e-40, norm_bitscore=0.7/0.6, coverage=53.1/54.8, identity=54.6/54.2], orthofinder [OG0008278]	medium_confidence	Araport11	T2T_5_1	Arabidopsis	Grapevine
AT1G06290	Solyc10g008110.4	mcscan_anchors [1380], mcscan_last_filtered [1.38e+03], rbbh [evalue=0.0/0.0, norm_bitscore=1.6/1.5, coverage=98.5/97.4, identity=75.7/75.7], orthofinder [OG0004867]	medium_confidence	Araport11	ITAG4_0	Arabidopsis	Tomato
AT1G06290	Vitvi05_01chr12g03820	mcscan_anchors [1430], mcscan_last_filtered [1.43e+03], rbbh [evalue=0.0/0.0, norm_bitscore=1.5/1.5, coverage=98.8/96.5, identity=74.6/74.6], orthofinder [OG0004867]	medium_confidence	Araport11	T2T_5_1	Arabidopsis	Grapevine
AT1G06310	Solyc10g008110.4	orthofinder [OG0004867]	lower_confidence	Araport11	ITAG4_0	Arabidopsis	Tomato
AT1G06310	Vitvi05_01chr12g03820	orthofinder [OG0004867]	lower_confidence	Araport11	T2T_5_1	Arabidopsis	Grapevine
AT1G06320	Solyc12g010850.1	mcscan_last_filtered [75.8], rbbh [evalue=3.99e-23/2.1499999999999997e-23, norm_bitscore=0.5/0.6, coverage=51.0/61.3, identity=48.0/48.5], orthofinder [OG0004868]	medium_confidence	Araport11	ITAG4_0	Arabidopsis	Tomato
AT1G06320	Vitvi05_01chr12g03180	mcscan_last_filtered [81.7], rbbh [evalue=6.99e-21/1.21e-22, norm_bitscore=0.4/0.5, coverage=61.2/65.3, identity=40.2/40.2], orthofinder [OG0004868]	medium_confidence	Araport11	T2T_5_1	Arabidopsis	Grapevine
AT1G06320	Vitvi05_01chr05g01740	mcscan_last_filtered [70], orthofinder [OG0004868]	lower_confidence	Araport11	T2T_5_1	Arabidopsis	Grapevine
AT1G06330	Solyc07g055010.3	mcscan_anchors [177], mcscan_last_filtered [177], rbbh [evalue=4.82e-51/4.13e-53, norm_bitscore=1.1/0.9, coverage=100.0/84.9, identity=55.5/55.5], orthofinder [OG0004869]	medium_confidence	Araport11	ITAG4_0	Arabidopsis	Tomato
AT1G06330	Solyc02g076880.4	orthofinder [OG0004869]	lower_confidence	Araport11	ITAG4_0	Arabidopsis	Tomato
AT1G06330	Vitvi05_01chr10g10300	mcscan_last_filtered [187], rbbh [evalue=2.03e-50/3.69e-52, norm_bitscore=1.1/0.9, coverage=98.0/86.0, identity=53.0/53.0], orthofinder [OG0004869]	medium_confidence	Araport11	T2T_5_1	Arabidopsis	Grapevine
AT1G06340	Solyc07g055040.1	rev_lifton_aegis [10], orthofinder [OG0008279]	high_confidence	Araport11	ITAG4_0	Arabidopsis	Tomato
AT1G06340	Solyc03g120030.1	rbbh [evalue=3.12e-40/3.74e-40, norm_bitscore=1.0/0.8, coverage=96.3/78.6, identity=48.9/48.9]	medium_confidence	Araport11	ITAG4_0	Arabidopsis	Tomato
AT1G06340	Solyc06g072450.1	mcscan_last_filtered [96.1]	lower_confidence	Araport11	ITAG4_0	Arabidopsis	Tomato
AT1G06340	Vitvi05_01chr19g01940	mcscan_last_filtered [69.3], rbbh [evalue=9.99e-37/3.57e-36, norm_bitscore=0.9/0.8, coverage=92.6/77.0, identity=46.8/47.2], orthofinder [OG0008279]	medium_confidence	Araport11	T2T_5_1	Arabidopsis	Grapevine
AT1G06380	Solyc01g111420.3	orthofinder [OG0002919]	lower_confidence	Araport11	ITAG4_0	Arabidopsis	Tomato
AT1G06380	Vitvi05_01chr12g00570	orthofinder [OG0002919]	lower_confidence	Araport11	T2T_5_1	Arabidopsis	Grapevine
AT1G06390	Solyc07g055200.4	mcscan_anchors [1100], mcscan_last_filtered [1.1e+03]	lower_confidence	Araport11	ITAG4_0	Arabidopsis	Tomato
AT1G06390	Solyc02g072300.4	mcscan_last_filtered [985]	lower_confidence	Araport11	ITAG4_0	Arabidopsis	Tomato
AT1G06390	Solyc03g006070.3	mcscan_last_filtered [938]	lower_confidence	Araport11	ITAG4_0	Arabidopsis	Tomato
AT1G06390	Solyc12g062870.2	mcscan_last_filtered [810]	lower_confidence	Araport11	ITAG4_0	Arabidopsis	Tomato
AT1G06390	Vitvi05_01chr12g02570	mcscan_last_filtered [1.09e+03]	lower_confidence	Araport11	T2T_5_1	Arabidopsis	Grapevine
AT1G06390	Vitvi05_01chr10g10700	mcscan_last_filtered [1.06e+03]	lower_confidence	Araport11	T2T_5_1	Arabidopsis	Grapevine
AT1G06390	Vitvi05_01chr14g26470	mcscan_last_filtered [846]	lower_confidence	Araport11	T2T_5_1	Arabidopsis	Grapevine
AT1G06400	Solyc07g055290.3	mcscan_anchors [477], mcscan_last_filtered [477], rbbh [evalue=3.6699999999999995e-126/3.5599999999999994e-126, norm_bitscore=1.6/1.6, coverage=100.0/100.0, identity=79.9/79.9], orthofinder [OG0004870]	medium_confidence	Araport11	ITAG4_0	Arabidopsis	Tomato
AT1G06400	Solyc10g008840.3	mcscan_last_filtered [457]	lower_confidence	Araport11	ITAG4_0	Arabidopsis	Tomato
AT1G06400	Solyc02g072180.3	mcscan_last_filtered [442]	lower_confidence	Araport11	ITAG4_0	Arabidopsis	Tomato
AT1G06400	Solyc07g053480.4	mcscan_last_filtered [440]	lower_confidence	Araport11	ITAG4_0	Arabidopsis	Tomato
AT1G06400	Solyc12g014080.2	mcscan_last_filtered [425]	lower_confidence	Araport11	ITAG4_0	Arabidopsis	Tomato
AT1G06400	Solyc03g006270.3	mcscan_last_filtered [413]	lower_confidence	Araport11	ITAG4_0	Arabidopsis	Tomato
AT1G06400	Vitvi05_01chr12g03810	mcscan_anchors [452], mcscan_last_filtered [452]	lower_confidence	Araport11	T2T_5_1	Arabidopsis	Grapevine
AT1G06400	Vitvi05_01chr19g01670	mcscan_last_filtered [542], orthofinder [OG0004870]	lower_confidence	Araport11	T2T_5_1	Arabidopsis	Grapevine
AT1G06400	Vitvi05_01chr10g10900	mcscan_last_filtered [490]	lower_confidence	Araport11	T2T_5_1	Arabidopsis	Grapevine
AT1G06400	Vitvi05_01chr10g09270	mcscan_last_filtered [476]	lower_confidence	Araport11	T2T_5_1	Arabidopsis	Grapevine
AT1G06410	Solyc07g055300.3	rec_liftoff_aegis [9/9], rev_lifton_aegis [11], mcscan_anchors [1790], mcscan_last_filtered [1.79e+03], orthofinder [OG0001020]	high_confidence	Araport11	ITAG4_0	Arabidopsis	Tomato
AT1G06410	Solyc10g007950.4	mcscan_anchors [1790], mcscan_last_filtered [1.79e+03], rbbh [evalue=0.0/0.0, norm_bitscore=1.6/1.6, coverage=99.8/98.3, identity=74.3/75.2], orthofinder [OG0001020]	medium_confidence	Araport11	ITAG4_0	Arabidopsis	Tomato
AT1G06410	Solyc02g072150.3	mcscan_last_filtered [1.74e+03], orthofinder [OG0001020]	lower_confidence	Araport11	ITAG4_0	Arabidopsis	Tomato
AT1G06410	Vitvi05_01chr12g02420	fwd_liftoff_aegis [9], mcscan_last_filtered [2.12e+03], rbbh [evalue=0.0/0.0, norm_bitscore=1.6/1.6, coverage=99.3/98.4, identity=78.9/79.5], orthofinder [OG0001020]	high_confidence	Araport11	T2T_5_1	Arabidopsis	Grapevine
AT1G06410	Vitvi05_01chr03g06800	rev_liftoff_aegis [9], rev_lifton_aegis [11], mcscan_last_filtered [1.59e+03], orthofinder [OG0001020]	high_confidence	Araport11	T2T_5_1	Arabidopsis	Grapevine
AT1G06410	Vitvi05_01chr10g11010	mcscan_last_filtered [1.93e+03], orthofinder [OG0001020]	lower_confidence	Araport11	T2T_5_1	Arabidopsis	Grapevine
AT1G06410	Vitvi05_01chr06g15220	orthofinder [OG0001020]	lower_confidence	Araport11	T2T_5_1	Arabidopsis	Grapevine
AT1G06420	Solyc12g088310.3	mcscan_last_filtered [47.9], orthofinder [OG0002920]	lower_confidence	Araport11	ITAG4_0	Arabidopsis	Tomato
AT1G06420	Vitvi05_01chr18g09770	mcscan_last_filtered [53.8], orthofinder [OG0002920]	lower_confidence	Araport11	T2T_5_1	Arabidopsis	Grapevine
AT1G06420	Vitvi05_01chr18g09730	orthofinder [OG0002920]	lower_confidence	Araport11	T2T_5_1	Arabidopsis	Grapevine
AT1G06430	Solyc07g055320.4	mcscan_anchors [1710], mcscan_last_filtered [1.71e+03], orthofinder [OG0004871]	lower_confidence	Araport11	ITAG4_0	Arabidopsis	Tomato
AT1G06430	Vitvi05_01chr12g02360	rev_liftoff_aegis [8], rev_lifton_aegis [7], mcscan_last_filtered [1.89e+03], orthofinder [OG0004871]	high_confidence	Araport11	T2T_5_1	Arabidopsis	Grapevine
AT1G06440	Solyc02g081530.1	mcscan_last_filtered [677], rbbh [evalue=1.02e-173/4.12e-173, norm_bitscore=1.3/1.2, coverage=90.5/87.7, identity=70.2/70.2], orthofinder [OG0004872]	medium_confidence	Araport11	ITAG4_0	Arabidopsis	Tomato
AT1G06440	Vitvi05_01chr04g11280	rec_liftoff_aegis [9/9], rev_lifton_aegis [11], mcscan_last_filtered [823], orthofinder [OG0004872]	high_confidence	Araport11	T2T_5_1	Arabidopsis	Grapevine
AT1G06440	Vitvi05_01chr05g17180	mcscan_last_filtered [817], rbbh [evalue=5.3700000000000004e-195/5.2900000000000005e-198, norm_bitscore=1.4/1.4, coverage=97.2/93.8, identity=73.9/73.9], orthofinder [OG0004872]	medium_confidence	Araport11	T2T_5_1	Arabidopsis	Grapevine
AT1G06460	Solyc07g055720.4	mcscan_last_filtered [119], rbbh [evalue=1.4599999999999998e-45/7.6e-45, norm_bitscore=0.5/0.5, coverage=99.0/85.0, identity=37.8/38.2], orthofinder [OG0008280]	medium_confidence	Araport11	ITAG4_0	Arabidopsis	Tomato
AT1G06460	Vitvi05_01chr12g02080	mcscan_last_filtered [180], rbbh [evalue=5.04e-47/1.5499999999999998e-48, norm_bitscore=0.6/0.6, coverage=99.0/99.6, identity=39.2/38.5], orthofinder [OG0008280]	medium_confidence	Araport11	T2T_5_1	Arabidopsis	Grapevine
AT1G06470	Solyc07g055700.2	mcscan_last_filtered [781], rbbh [evalue=1.63e-183/9.890000000000001e-181, norm_bitscore=1.3/1.1, coverage=85.1/72.7, identity=75.4/75.4], orthofinder [OG0008281]	medium_confidence	Araport11	ITAG4_0	Arabidopsis	Tomato
AT1G06470	Solyc12g010990.3	mcscan_last_filtered [694]	lower_confidence	Araport11	ITAG4_0	Arabidopsis	Tomato
AT1G06470	Vitvi05_01chr12g02110	mcscan_last_filtered [825], rbbh [evalue=1.5700000000000001e-177/4.8499999999999996e-176, norm_bitscore=1.2/1.0, coverage=92.5/77.3, identity=68.0/68.0], orthofinder [OG0008281]	medium_confidence	Araport11	T2T_5_1	Arabidopsis	Grapevine
AT1G06475	Solyc02g070820.1	mcscan_last_filtered [56.2], orthofinder [OG0002922]	lower_confidence	Araport11	ITAG4_0	Arabidopsis	Tomato
AT1G06475	Solyc08g016150.1	orthofinder [OG0002922]	lower_confidence	Araport11	ITAG4_0	Arabidopsis	Tomato
AT1G06475	Vitvi05_01chr12g01080	mcscan_anchors [75], mcscan_last_filtered [75.5], rbbh [evalue=1.3e-11/8.44e-12, norm_bitscore=0.6/0.9, coverage=47.9/67.2, identity=60.0/60.0], orthofinder [OG0002922]	medium_confidence	Araport11	T2T_5_1	Arabidopsis	Grapevine
AT1G06475	Vitvi05_01chr10g13220	mcscan_last_filtered [84.4]	lower_confidence	Araport11	T2T_5_1	Arabidopsis	Grapevine
AT1G06490	Solyc07g056260.4	mcscan_last_filtered [3.8e+03], rbbh [evalue=0.0/0.0, norm_bitscore=1.4/1.5, coverage=98.6/99.9, identity=71.6/71.6], orthofinder [OG0004873]	medium_confidence	Araport11	ITAG4_0	Arabidopsis	Tomato
AT1G06490	Vitvi05_01chr12g01040	mcscan_anchors [3950], mcscan_last_filtered [3.95e+03], rbbh [evalue=0.0/0.0, norm_bitscore=1.4/1.4, coverage=97.4/99.2, identity=71.2/71.1], orthofinder [OG0004873]	medium_confidence	Araport11	T2T_5_1	Arabidopsis	Grapevine
AT1G06500	Solyc12g011190.2	rbbh [evalue=2.16e-16/7.03e-12, norm_bitscore=0.5/0.2, coverage=82.5/43.5, identity=35.2/35.2], orthofinder [OG0008282]	medium_confidence	Araport11	ITAG4_0	Arabidopsis	Tomato
AT1G06500	Vitvi05_01chr12g01010	mcscan_anchors [67], mcscan_last_filtered [67.9], rbbh [evalue=7.4e-20/4.41e-19, norm_bitscore=0.6/0.3, coverage=90.5/53.1, identity=33.5/33.5], orthofinder [OG0008282]	medium_confidence	Araport11	T2T_5_1	Arabidopsis	Grapevine
AT1G06515	Vitvi05_01chr10g18580	mcscan_last_filtered [127], rbbh [evalue=2.68e-30/7.810000000000001e-31, norm_bitscore=1.8/1.6, coverage=96.5/85.9, identity=78.2/78.2]	medium_confidence	Araport11	T2T_5_1	Arabidopsis	Grapevine
AT1G06515	Vitvi05_01chr04g17710	mcscan_last_filtered [140], orthofinder [OG0008283]	lower_confidence	Araport11	T2T_5_1	Arabidopsis	Grapevine
AT1G06510	Solyc10g007730.3	mcscan_anchors [259], mcscan_last_filtered [259], rbbh [evalue=2.4800000000000002e-57/2.21e-55, norm_bitscore=0.7/0.6, coverage=88.5/89.0, identity=45.2/45.2], orthofinder [OG0015164]	medium_confidence	Araport11	ITAG4_0	Arabidopsis	Tomato
AT1G06510	Vitvi05_01chr12g00900	mcscan_anchors [139], mcscan_last_filtered [139]	lower_confidence	Araport11	T2T_5_1	Arabidopsis	Grapevine
AT1G06520	Solyc07g056320.4	mcscan_last_filtered [572], rbbh [evalue=3.94e-214/2.0300000000000003e-213, norm_bitscore=1.0/1.1, coverage=99.5/96.3, identity=56.3/56.3], orthofinder [OG0008284]	medium_confidence	Araport11	ITAG4_0	Arabidopsis	Tomato
AT1G06520	Vitvi05_01chr12g00740	rev_lifton_aegis [10], mcscan_anchors [708], mcscan_last_filtered [708], rbbh [evalue=1.2999999999999999e-228/1.34e-230, norm_bitscore=1.1/1.2, coverage=99.8/99.4, identity=58.7/58.7], orthofinder [OG0008284]	high_confidence	Araport11	T2T_5_1	Arabidopsis	Grapevine
AT1G06530	Solyc10g007780.3	rbbh [evalue=7.46e-06/1.39e-08, norm_bitscore=0.1/0.2, coverage=47.2/52.1, identity=35.9/32.4], orthofinder [OG0002923]	medium_confidence	Araport11	ITAG4_0	Arabidopsis	Tomato
AT1G06530	Solyc07g056370.3	orthofinder [OG0002923]	lower_confidence	Araport11	ITAG4_0	Arabidopsis	Tomato
AT1G06530	Vitvi05_01chr12g00610	rbbh [evalue=1.73e-10/4.39e-16, norm_bitscore=0.2/0.2, coverage=46.9/46.6, identity=35.1/35.1], orthofinder [OG0002923]	medium_confidence	Araport11	T2T_5_1	Arabidopsis	Grapevine
AT1G06550	Solyc12g011160.2	mcscan_last_filtered [674], rbbh [evalue=1.47e-195/1.33e-193, norm_bitscore=1.4/1.4, coverage=98.5/99.2, identity=70.4/70.2], orthofinder [OG0008285]	medium_confidence	Araport11	ITAG4_0	Arabidopsis	Tomato
AT1G06550	Solyc07g044710.2	mcscan_anchors [537], mcscan_last_filtered [537]	lower_confidence	Araport11	ITAG4_0	Arabidopsis	Tomato
AT1G06550	Solyc06g054520.2	mcscan_last_filtered [585]	lower_confidence	Araport11	ITAG4_0	Arabidopsis	Tomato
AT1G06550	Vitvi05_01chr12g01240	mcscan_anchors [770], mcscan_last_filtered [770], rbbh [evalue=3.04e-199/5.5300000000000004e-198, norm_bitscore=1.4/1.4, coverage=99.2/98.5, identity=69.5/69.5], orthofinder [OG0008285]	medium_confidence	Araport11	T2T_5_1	Arabidopsis	Grapevine
AT1G06560	Solyc07g045070.3	mcscan_anchors [612], mcscan_last_filtered [612], rbbh [evalue=2.41e-252/5.39e-256, norm_bitscore=1.2/1.2, coverage=92.7/95.6, identity=64.4/63.1], orthofinder [OG0008286]	medium_confidence	Araport11	ITAG4_0	Arabidopsis	Tomato
AT1G06560	Vitvi05_01chr12g01270	mcscan_anchors [612], mcscan_last_filtered [612], rbbh [evalue=4.9999999999999996e-260/4.87e-261, norm_bitscore=1.2/1.1, coverage=99.8/95.9, identity=59.6/61.6], orthofinder [OG0008286]	medium_confidence	Araport11	T2T_5_1	Arabidopsis	Grapevine
AT1G06570	Solyc07g045050.3	mcscan_anchors [776], mcscan_last_filtered [776], rbbh [evalue=1.52e-226/4.15e-226, norm_bitscore=1.4/1.4, coverage=99.1/98.2, identity=72.1/72.1], orthofinder [OG0004874]	medium_confidence	Araport11	ITAG4_0	Arabidopsis	Tomato
AT1G06570	Solyc05g041200.4	orthofinder [OG0004874]	lower_confidence	Araport11	ITAG4_0	Arabidopsis	Tomato
AT1G06570	Vitvi05_01chr12g01300	mcscan_anchors [883], mcscan_last_filtered [883], rbbh [evalue=7.0799999999999995e-239/3.53e-240, norm_bitscore=1.5/1.3, coverage=94.8/89.0, identity=75.5/74.7], orthofinder [OG0004874]	medium_confidence	Araport11	T2T_5_1	Arabidopsis	Grapevine
AT1G06580	Solyc05g009253.1	mcscan_last_filtered [189]	lower_confidence	Araport11	ITAG4_0	Arabidopsis	Tomato
AT1G06580	Solyc06g007850.3	mcscan_last_filtered [163]	lower_confidence	Araport11	ITAG4_0	Arabidopsis	Tomato
AT1G06590	Solyc08g067190.4	mcscan_last_filtered [779], rbbh [evalue=0.0/0.0, norm_bitscore=1.1/1.0, coverage=98.9/96.0, identity=57.3/57.3], orthofinder [OG0004875]	medium_confidence	Araport11	ITAG4_0	Arabidopsis	Tomato
AT1G06590	Vitvi05_01chr12g01310	mcscan_anchors [1870], mcscan_last_filtered [1.87e+03], rbbh [evalue=0.0/0.0, norm_bitscore=1.2/1.2, coverage=99.2/98.9, identity=65.5/65.5], orthofinder [OG0004875]	medium_confidence	Araport11	T2T_5_1	Arabidopsis	Grapevine
AT1G06590	Vitvi05_01chr02g12670	orthofinder [OG0004875]	lower_confidence	Araport11	T2T_5_1	Arabidopsis	Grapevine
AT1G06620	Solyc03g095900.4	rev_lifton_aegis [10]	high_confidence	Araport11	ITAG4_0	Arabidopsis	Tomato
AT1G06620	Solyc09g010000.4	rbbh [evalue=1.63e-162/1.9e-161, norm_bitscore=1.3/1.2, coverage=99.7/95.0, identity=58.6/58.6], orthofinder [OG0000199]	medium_confidence	Araport11	ITAG4_0	Arabidopsis	Tomato
AT1G06620	Solyc09g010040.3	orthofinder [OG0000199]	lower_confidence	Araport11	ITAG4_0	Arabidopsis	Tomato
AT1G06620	Solyc12g006380.2	orthofinder [OG0000199]	lower_confidence	Araport11	ITAG4_0	Arabidopsis	Tomato
AT1G06620	Solyc09g089680.4	orthofinder [OG0000199]	lower_confidence	Araport11	ITAG4_0	Arabidopsis	Tomato
AT1G06620	Solyc09g089760.1	orthofinder [OG0000199]	lower_confidence	Araport11	ITAG4_0	Arabidopsis	Tomato
AT1G06620	Solyc09g089720.3	orthofinder [OG0000199]	lower_confidence	Araport11	ITAG4_0	Arabidopsis	Tomato
AT1G06620	Solyc09g089690.3	orthofinder [OG0000199]	lower_confidence	Araport11	ITAG4_0	Arabidopsis	Tomato
AT1G06620	Solyc09g089730.3	orthofinder [OG0000199]	lower_confidence	Araport11	ITAG4_0	Arabidopsis	Tomato
AT1G06620	Solyc09g010020.2	orthofinder [OG0000199]	lower_confidence	Araport11	ITAG4_0	Arabidopsis	Tomato
AT1G06620	Vitvi05_01chr05g10220	rev_lifton_aegis [10], orthofinder [OG0000199]	high_confidence	Araport11	T2T_5_1	Arabidopsis	Grapevine
AT1G06620	Vitvi05_01chr05g10310	rbbh [evalue=6.4400000000000005e-167/9.66e-167, norm_bitscore=1.3/1.3, coverage=97.0/96.2, identity=61.0/61.0], orthofinder [OG0000199]	medium_confidence	Araport11	T2T_5_1	Arabidopsis	Grapevine
AT1G06620	Vitvi05_01chr05g10320	orthofinder [OG0000199]	lower_confidence	Araport11	T2T_5_1	Arabidopsis	Grapevine
AT1G06620	Vitvi05_01chr05g10260	orthofinder [OG0000199]	lower_confidence	Araport11	T2T_5_1	Arabidopsis	Grapevine
AT1G06620	Vitvi05_01chr05g10230	orthofinder [OG0000199]	lower_confidence	Araport11	T2T_5_1	Arabidopsis	Grapevine
AT1G06620	Vitvi05_01chr05g10330	orthofinder [OG0000199]	lower_confidence	Araport11	T2T_5_1	Arabidopsis	Grapevine
AT1G06620	Vitvi05_01chr05g10300	orthofinder [OG0000199]	lower_confidence	Araport11	T2T_5_1	Arabidopsis	Grapevine
AT1G06640	Solyc09g010020.2	mcscan_last_filtered [447]	lower_confidence	Araport11	ITAG4_0	Arabidopsis	Tomato
AT1G06640	Solyc09g089680.4	mcscan_last_filtered [438]	lower_confidence	Araport11	ITAG4_0	Arabidopsis	Tomato
AT1G06640	Solyc09g089580.4	mcscan_last_filtered [395]	lower_confidence	Araport11	ITAG4_0	Arabidopsis	Tomato
AT1G06640	Solyc12g006380.2	mcscan_last_filtered [373]	lower_confidence	Araport11	ITAG4_0	Arabidopsis	Tomato
AT1G06640	Solyc03g095900.4	mcscan_last_filtered [364]	lower_confidence	Araport11	ITAG4_0	Arabidopsis	Tomato
AT1G06640	Solyc04g009850.4	mcscan_last_filtered [315]	lower_confidence	Araport11	ITAG4_0	Arabidopsis	Tomato
AT1G06640	Vitvi05_01chr05g10340	mcscan_last_filtered [505]	lower_confidence	Araport11	T2T_5_1	Arabidopsis	Grapevine
AT1G06660	Solyc07g045010.3	mcscan_anchors [174], mcscan_last_filtered [174], rbbh [evalue=2.79e-70/4.13e-70, norm_bitscore=0.5/0.4, coverage=94.6/96.6, identity=37.7/37.7], orthofinder [OG0002924]	medium_confidence	Araport11	ITAG4_0	Arabidopsis	Tomato
AT1G06660	Solyc12g006270.2	mcscan_last_filtered [172], orthofinder [OG0002924]	lower_confidence	Araport11	ITAG4_0	Arabidopsis	Tomato
AT1G06660	Vitvi05_01chr12g01460	mcscan_anchors [204], mcscan_last_filtered [204], rbbh [evalue=9.12e-90/1.21e-87, norm_bitscore=0.6/0.5, coverage=94.6/96.6, identity=43.1/43.3], orthofinder [OG0002924]	medium_confidence	Araport11	T2T_5_1	Arabidopsis	Grapevine
AT1G06670	Solyc07g044930.3	mcscan_anchors [1380], mcscan_last_filtered [1.38e+03], orthofinder [OG0004876]	lower_confidence	Araport11	ITAG4_0	Arabidopsis	Tomato
AT1G06670	Vitvi05_01chr12g01560	mcscan_anchors [1540], mcscan_last_filtered [1.54e+03], orthofinder [OG0004876]	lower_confidence	Araport11	T2T_5_1	Arabidopsis	Grapevine
AT1G06680	Solyc07g044860.3	mcscan_anchors [600], mcscan_last_filtered [600], rbbh [evalue=7.33e-143/6.91e-143, norm_bitscore=1.5/1.5, coverage=98.1/97.7, identity=79.2/79.2], orthofinder [OG0008287]	medium_confidence	Araport11	ITAG4_0	Arabidopsis	Tomato
AT1G06680	Vitvi05_01chr12g01610	mcscan_anchors [574], mcscan_last_filtered [574], rbbh [evalue=6.62e-134/5.64e-133, norm_bitscore=1.4/1.4, coverage=100.0/100.0, identity=71.4/71.4], orthofinder [OG0008287]	medium_confidence	Araport11	T2T_5_1	Arabidopsis	Grapevine
AT1G06690	Solyc07g043570.3	mcscan_anchors [785], mcscan_last_filtered [785], rbbh [evalue=1.0400000000000002e-210/4.84e-211, norm_bitscore=1.5/1.6, coverage=93.1/94.9, identity=79.5/79.5], orthofinder [OG0008288]	medium_confidence	Araport11	ITAG4_0	Arabidopsis	Tomato
AT1G06690	Vitvi05_01chr12g01650	mcscan_anchors [858], mcscan_last_filtered [858], rbbh [evalue=2.4100000000000003e-210/1.5e-211, norm_bitscore=1.5/1.6, coverage=92.3/94.6, identity=80.5/80.5], orthofinder [OG0008288]	medium_confidence	Araport11	T2T_5_1	Arabidopsis	Grapevine
AT1G06700	Solyc05g053230.3	fwd_liftoff_aegis [6]	medium_confidence	Araport11	ITAG4_0	Arabidopsis	Tomato
AT1G06700	Solyc12g098820.2	mcscan_last_filtered [817], orthofinder [OG0002925]	lower_confidence	Araport11	ITAG4_0	Arabidopsis	Tomato
AT1G06700	Solyc10g078940.2	mcscan_last_filtered [593]	lower_confidence	Araport11	ITAG4_0	Arabidopsis	Tomato
AT1G06700	Solyc12g098980.2	mcscan_last_filtered [585]	lower_confidence	Araport11	ITAG4_0	Arabidopsis	Tomato
AT1G06700	Solyc10g080580.1	mcscan_last_filtered [583]	lower_confidence	Araport11	ITAG4_0	Arabidopsis	Tomato
AT1G06700	Vitvi05_01chr05g21460	mcscan_last_filtered [904], orthofinder [OG0002925]	lower_confidence	Araport11	T2T_5_1	Arabidopsis	Grapevine
AT1G06710	Solyc02g081250.3	rec_liftoff_aegis [6/8], rev_lifton_aegis [11], mcscan_last_filtered [1.38e+03]	high_confidence	Araport11	ITAG4_0	Arabidopsis	Tomato
AT1G06710	Vitvi05_01chr05g21600	mcscan_last_filtered [1.84e+03], rbbh [evalue=6.28e-103/3.29e-102, norm_bitscore=0.3/0.3, coverage=46.8/46.2, identity=54.5/54.3], orthofinder [OG0015166]	medium_confidence	Araport11	T2T_5_1	Arabidopsis	Grapevine
AT1G06720	Solyc01g097640.3	mcscan_last_filtered [819], rbbh [evalue=0.0/0.0, norm_bitscore=1.1/1.1, coverage=95.4/95.8, identity=61.7/61.7], orthofinder [OG0004877]	medium_confidence	Araport11	ITAG4_0	Arabidopsis	Tomato
AT1G06720	Solyc01g097260.4	orthofinder [OG0004877]	lower_confidence	Araport11	ITAG4_0	Arabidopsis	Tomato
AT1G06720	Vitvi05_01chr05g18000	mcscan_last_filtered [1.19e+03], rbbh [evalue=0.0/0.0, norm_bitscore=1.1/1.1, coverage=95.3/95.1, identity=61.4/61.4], orthofinder [OG0004877]	medium_confidence	Araport11	T2T_5_1	Arabidopsis	Grapevine
AT1G06730	Solyc09g066130.4	mcscan_anchors [375], mcscan_last_filtered [375], rbbh [evalue=2.39e-79/1.06e-78, norm_bitscore=0.5/0.9, coverage=39.3/62.2, identity=61.1/65.2], orthofinder [OG0002926]	medium_confidence	Araport11	ITAG4_0	Arabidopsis	Tomato
AT1G06730	Vitvi05_01chr07g00210	mcscan_anchors [292], mcscan_last_filtered [292], rbbh [evalue=2.74e-57/5.6000000000000005e-59, norm_bitscore=0.4/0.3, coverage=36.2/26.0, identity=61.6/61.6], orthofinder [OG0002926]	medium_confidence	Araport11	T2T_5_1	Arabidopsis	Grapevine
AT1G06730	Vitvi05_01chr06g22220	orthofinder [OG0002926]	lower_confidence	Araport11	T2T_5_1	Arabidopsis	Grapevine
AT1G06730	Vitvi05_01chr07g31310	orthofinder [OG0002926]	lower_confidence	Araport11	T2T_5_1	Arabidopsis	Grapevine
AT1G06740	Solyc01g097030.3	mcscan_last_filtered [819], rbbh [evalue=2.03e-273/3.87e-276, norm_bitscore=1.1/1.0, coverage=79.1/75.5, identity=63.2/63.2], orthofinder [OG0004878]	medium_confidence	Araport11	ITAG4_0	Arabidopsis	Tomato
AT1G06740	Vitvi05_01chr07g00220	mcscan_anchors [1080], mcscan_last_filtered [1.08e+03], rbbh [evalue=4.2900000000000005e-281/8.78e-284, norm_bitscore=1.1/1.1, coverage=83.9/83.0, identity=62.5/62.5], orthofinder [OG0004878]	medium_confidence	Araport11	T2T_5_1	Arabidopsis	Grapevine
AT1G06740	Vitvi05_01chr14g08800	mcscan_last_filtered [884], orthofinder [OG0004878]	lower_confidence	Araport11	T2T_5_1	Arabidopsis	Grapevine
AT1G06750	Solyc08g059750.3	rev_lifton_aegis [9], mcscan_last_filtered [926]	high_confidence	Araport11	ITAG4_0	Arabidopsis	Tomato
AT1G06750	Solyc06g031670.3	mcscan_last_filtered [1.05e+03], orthofinder [OG0008289]	lower_confidence	Araport11	ITAG4_0	Arabidopsis	Tomato
AT1G06750	Vitvi05_01chr05g09500	mcscan_last_filtered [835]	lower_confidence	Araport11	T2T_5_1	Arabidopsis	Grapevine
AT1G06760	Solyc06g084020.4	mcscan_last_filtered [230], rbbh [evalue=3.96e-28/3.76e-28, norm_bitscore=0.4/0.4, coverage=29.5/29.8, identity=69.1/69.1], orthofinder [OG0001926]	medium_confidence	Araport11	ITAG4_0	Arabidopsis	Tomato
AT1G06760	Solyc09g066100.3	mcscan_anchors [243], mcscan_last_filtered [243], orthofinder [OG0001926]	lower_confidence	Araport11	ITAG4_0	Arabidopsis	Tomato
AT1G06760	Solyc09g083380.4	orthofinder [OG0001926]	lower_confidence	Araport11	ITAG4_0	Arabidopsis	Tomato
AT1G06760	Vitvi05_01chr05g09470	rev_lifton_aegis [9], orthofinder [OG0001926]	high_confidence	Araport11	T2T_5_1	Arabidopsis	Grapevine
AT1G06760	Vitvi05_01chr07g00320	mcscan_anchors [270], mcscan_last_filtered [270]	lower_confidence	Araport11	T2T_5_1	Arabidopsis	Grapevine
AT1G06760	Vitvi05_01chr14g09160	mcscan_last_filtered [256]	lower_confidence	Araport11	T2T_5_1	Arabidopsis	Grapevine
AT1G06770	Solyc09g065990.3	mcscan_anchors [511], mcscan_last_filtered [511], orthofinder [OG0001355]	lower_confidence	Araport11	ITAG4_0	Arabidopsis	Tomato
AT1G06770	Solyc06g008600.3	mcscan_last_filtered [485], orthofinder [OG0001355]	lower_confidence	Araport11	ITAG4_0	Arabidopsis	Tomato
AT1G06770	Solyc06g084040.3	mcscan_last_filtered [463], orthofinder [OG0001355]	lower_confidence	Araport11	ITAG4_0	Arabidopsis	Tomato
AT1G06770	Vitvi05_01chr07g00400	mcscan_anchors [624], mcscan_last_filtered [624], orthofinder [OG0001355]	lower_confidence	Araport11	T2T_5_1	Arabidopsis	Grapevine
AT1G06770	Vitvi05_01chr14g08360	orthofinder [OG0001355]	lower_confidence	Araport11	T2T_5_1	Arabidopsis	Grapevine
AT1G06780	Solyc12g010200.2	mcscan_last_filtered [661], rbbh [evalue=4.03e-220/2.69e-220, norm_bitscore=1.0/1.1, coverage=100.0/99.5, identity=53.0/53.1], orthofinder [OG0002927]	medium_confidence	Araport11	ITAG4_0	Arabidopsis	Tomato
AT1G06780	Solyc07g005360.3	mcscan_last_filtered [657], orthofinder [OG0002927]	lower_confidence	Araport11	ITAG4_0	Arabidopsis	Tomato
AT1G06780	Vitvi05_01chr07g00430	mcscan_anchors [813], mcscan_last_filtered [813], rbbh [evalue=1.7000000000000001e-227/1.1599999999999999e-225, norm_bitscore=1.1/1.1, coverage=100.0/99.5, identity=54.2/54.3], orthofinder [OG0002927]	medium_confidence	Araport11	T2T_5_1	Arabidopsis	Grapevine
AT1G06790	Solyc07g006240.4	mcscan_last_filtered [291], rbbh [evalue=7.11e-91/1.91e-90, norm_bitscore=1.3/1.3, coverage=94.6/99.0, identity=62.0/62.0], orthofinder [OG0001356]	medium_confidence	Araport11	ITAG4_0	Arabidopsis	Tomato
AT1G06790	Vitvi05_01chr07g00600	rev_lifton_aegis [7], orthofinder [OG0001356]	high_confidence	Araport11	T2T_5_1	Arabidopsis	Grapevine
AT1G06790	Vitvi05_01chr07g03040	mcscan_last_filtered [368], rbbh [evalue=9.77e-96/1.9599999999999997e-95, norm_bitscore=1.3/1.4, coverage=94.6/99.5, identity=62.9/62.9], orthofinder [OG0001356]	medium_confidence	Araport11	T2T_5_1	Arabidopsis	Grapevine
AT1G06790	Vitvi05_01chr07g00640	mcscan_anchors [367], mcscan_last_filtered [367], orthofinder [OG0001356]	lower_confidence	Araport11	T2T_5_1	Arabidopsis	Grapevine
AT1G06790	Vitvi05_01chr07g00570	orthofinder [OG0001356]	lower_confidence	Araport11	T2T_5_1	Arabidopsis	Grapevine
AT1G06790	Vitvi05_01chr07g00540	orthofinder [OG0001356]	lower_confidence	Araport11	T2T_5_1	Arabidopsis	Grapevine
AT1G06800	Solyc09g065890.4	mcscan_anchors [307], mcscan_last_filtered [307]	lower_confidence	Araport11	ITAG4_0	Arabidopsis	Tomato
AT1G06800	Vitvi05_01chr07g00670	mcscan_anchors [884], mcscan_last_filtered [884], orthofinder [OG0008290]	lower_confidence	Araport11	T2T_5_1	Arabidopsis	Grapevine
AT1G06820	Solyc10g081650.2	mcscan_last_filtered [1.37e+03], rbbh [evalue=0.0/0.0, norm_bitscore=1.6/1.5, coverage=92.1/85.4, identity=85.2/88.2], orthofinder [OG0008291]	medium_confidence	Araport11	ITAG4_0	Arabidopsis	Tomato
AT1G06820	Vitvi05_01chr08g03640	mcscan_last_filtered [1.16e+03], rbbh [evalue=1.19e-256/3.3799999999999996e-258, norm_bitscore=1.2/1.0, coverage=72.7/57.9, identity=83.8/81.7], orthofinder [OG0008291]	medium_confidence	Araport11	T2T_5_1	Arabidopsis	Grapevine
AT1G06830	Solyc06g008760.1	mcscan_last_filtered [143], orthofinder [OG0001927]	lower_confidence	Araport11	ITAG4_0	Arabidopsis	Tomato
AT1G06830	Vitvi05_01chr07g04070	mcscan_last_filtered [218], orthofinder [OG0001927]	lower_confidence	Araport11	T2T_5_1	Arabidopsis	Grapevine
AT1G06840	Solyc09g055570.3	mcscan_last_filtered [1.34e+03], rbbh [evalue=1.49e-278/7.63e-281, norm_bitscore=0.8/0.9, coverage=98.0/98.3, identity=64.3/64.3], orthofinder [OG0004879]	medium_confidence	Araport11	ITAG4_0	Arabidopsis	Tomato
AT1G06840	Solyc10g074890.2	mcscan_last_filtered [1.02e+03]	lower_confidence	Araport11	ITAG4_0	Arabidopsis	Tomato
AT1G06840	Vitvi05_01chr06g11950	mcscan_last_filtered [1.78e+03], rbbh [evalue=1.78e-318/2.14e-317, norm_bitscore=0.9/0.9, coverage=97.8/98.9, identity=67.5/66.6], orthofinder [OG0004879]	medium_confidence	Araport11	T2T_5_1	Arabidopsis	Grapevine
AT1G06840	Vitvi05_01chr16g00100	orthofinder [OG0004879]	lower_confidence	Araport11	T2T_5_1	Arabidopsis	Grapevine
AT1G06850	Solyc06g048630.3	mcscan_last_filtered [339]	lower_confidence	Araport11	ITAG4_0	Arabidopsis	Tomato
AT1G06850	Solyc06g049040.4	mcscan_last_filtered [308]	lower_confidence	Araport11	ITAG4_0	Arabidopsis	Tomato
AT1G06850	Solyc06g060490.3	mcscan_last_filtered [243]	lower_confidence	Araport11	ITAG4_0	Arabidopsis	Tomato
AT1G06850	Vitvi05_01chr06g11670	mcscan_anchors [396], mcscan_last_filtered [396], rbbh [evalue=4.6299999999999996e-95/2.94e-99, norm_bitscore=0.8/0.9, coverage=85.5/84.3, identity=59.5/60.2], orthofinder [OG0001928]	medium_confidence	Araport11	T2T_5_1	Arabidopsis	Grapevine
AT1G06850	Vitvi05_01chr13g02260	mcscan_last_filtered [369]	lower_confidence	Araport11	T2T_5_1	Arabidopsis	Grapevine
AT1G06870	Solyc04g079550.4	mcscan_last_filtered [356], orthofinder [OG0004880]	lower_confidence	Araport11	ITAG4_0	Arabidopsis	Tomato
AT1G06870	Vitvi05_01chr18g12860	mcscan_last_filtered [471], rbbh [evalue=3.7900000000000002e-143/4.9400000000000004e-144, norm_bitscore=1.1/1.1, coverage=100.0/100.0, identity=57.1/57.9], orthofinder [OG0004880]	medium_confidence	Araport11	T2T_5_1	Arabidopsis	Grapevine
AT1G06890	Solyc06g082500.3	mcscan_anchors [824], mcscan_last_filtered [824], rbbh [evalue=4.06e-203/3.15e-202, norm_bitscore=1.6/1.6, coverage=98.9/98.9, identity=82.5/83.1], orthofinder [OG0001929]	medium_confidence	Araport11	ITAG4_0	Arabidopsis	Tomato
AT1G06890	Solyc06g049070.3	mcscan_last_filtered [746], orthofinder [OG0001929]	lower_confidence	Araport11	ITAG4_0	Arabidopsis	Tomato
AT1G06890	Vitvi05_01chr06g11490	mcscan_anchors [926], mcscan_last_filtered [926], rbbh [evalue=1.2200000000000002e-208/1.09e-209, norm_bitscore=1.6/1.6, coverage=100.0/100.0, identity=84.6/84.6], orthofinder [OG0001929]	medium_confidence	Araport11	T2T_5_1	Arabidopsis	Grapevine
AT1G06890	Vitvi05_01chr13g02310	mcscan_last_filtered [801], orthofinder [OG0001929]	lower_confidence	Araport11	T2T_5_1	Arabidopsis	Grapevine
AT1G06900	Solyc02g043860.3	mcscan_last_filtered [1.68e+03], rbbh [evalue=0.0/0.0, norm_bitscore=1.2/1.3, coverage=87.1/95.8, identity=68.8/68.8], orthofinder [OG0002928]	medium_confidence	Araport11	ITAG4_0	Arabidopsis	Tomato
AT1G06900	Vitvi05_01chr06g11510	mcscan_anchors [651], mcscan_last_filtered [651]	lower_confidence	Araport11	T2T_5_1	Arabidopsis	Grapevine
AT1G06920	Solyc06g082460.1	mcscan_anchors [135], mcscan_last_filtered [135], rbbh [evalue=3.09e-33/1.68e-34, norm_bitscore=0.4/0.4, coverage=97.2/98.3, identity=35.0/35.1], orthofinder [OG0001021]	medium_confidence	Araport11	ITAG4_0	Arabidopsis	Tomato
AT1G06920	Solyc10g076180.1	mcscan_last_filtered [125]	lower_confidence	Araport11	ITAG4_0	Arabidopsis	Tomato
AT1G06920	Solyc09g018200.1	mcscan_last_filtered [117]	lower_confidence	Araport11	ITAG4_0	Arabidopsis	Tomato
AT1G06920	Vitvi05_01chr06g11440	mcscan_anchors [141], mcscan_last_filtered [141], rbbh [evalue=1.7000000000000002e-32/1.9400000000000002e-35, norm_bitscore=0.4/0.3, coverage=96.8/85.4, identity=32.1/32.1], orthofinder [OG0001021]	medium_confidence	Araport11	T2T_5_1	Arabidopsis	Grapevine
AT1G06920	Vitvi05_01chr08g08110	mcscan_last_filtered [143], orthofinder [OG0001021]	lower_confidence	Araport11	T2T_5_1	Arabidopsis	Grapevine
AT1G06923	Solyc06g082450.1	mcscan_anchors [113], mcscan_last_filtered [113], orthofinder [OG0002929]	lower_confidence	Araport11	ITAG4_0	Arabidopsis	Tomato
AT1G06923	Solyc01g090870.1	mcscan_last_filtered [135], orthofinder [OG0002929]	lower_confidence	Araport11	ITAG4_0	Arabidopsis	Tomato
AT1G06923	Vitvi05_01chr06g11420	mcscan_anchors [155], mcscan_last_filtered [155], orthofinder [OG0002929]	lower_confidence	Araport11	T2T_5_1	Arabidopsis	Grapevine
AT1G06930	Solyc06g007420.1	mcscan_anchors [47], mcscan_last_filtered [47.2], orthofinder [OG0001357]	lower_confidence	Araport11	ITAG4_0	Arabidopsis	Tomato
AT1G06930	Solyc06g050370.1	orthofinder [OG0001357]	lower_confidence	Araport11	ITAG4_0	Arabidopsis	Tomato
AT1G06930	Vitvi05_01chr06g11310	mcscan_anchors [51], mcscan_last_filtered [51], orthofinder [OG0001357]	lower_confidence	Araport11	T2T_5_1	Arabidopsis	Grapevine
[truncated: 123,530 more rows]
